# Supplementary material for: Filopodia rotate and coil by actively generating twist in their actin shaft
Source: Nat Commun. 2022 Mar 28;13:1636. doi: 10.1038/s41467-022-28961-x (PMC8960877; doi:10.1038/s41467-022-28961-x)
Supplement: Supplementary file 16 — Source Data [file 41467_2022_28961_MOESM16_ESM.zip]

Archive with 68 entries (68 files):
- bw_consignment_metadata.txt
- data_twist Figure 6C.csv
- data_twist Figure 6D.csv
- data_twist Figure 6E.csv
- Figure1G.fig
- Figure1G_variables.mat
- Figure2D_and_E.fig
- Figure2D_variables.mat
- Figure2F.fig
- Figure2F_variables.mat
- Figure2G.fig
- Figure2G_variables.mat
- Figure3C.fig
- Figure3C_variables.mat
- Figure3D.fig
- Figure3D_variables.mat
- Figure3F.fig
- Figure3F_variables.mat
- Figure3G.fig
- Figure3G_variables.mat
- Figure3H.fig
- Figure3H_inset.fig
- Figure3H_inset_variables.mat
- Figure3H_variables.mat
- Figure3I_inset.fig
- Figure3I_inset_variables.mat
- Figure3I_variables.mat
- Figure3J.fig
- Figure3J_inset.fig
- Figure3J_variables.xlsx
- Figure5D.fig
- Figure5D_variables.mat
- Figure5E.fig
- Figure5E_variables.mat
- Figure5F.xlsx
- Figure7D.fig
- Figure7G.fig
- Figure7J_same_as_5D.fig
- Figure7J_same_as_5D_variables (1).mat
- Figure7J_same_as_5D_variables.mat
- FigureS2A_B_variables.mat
- FigureS2A_D.fig
- FigureS2A_D_variables.mat
- FigureS2A_E_variables.mat
- How to access the data.docx
- How to access the data.pdf
- nr-reporting-summary.pdf
- SIFigure2A_B.fig
- SIFigure2A_C_same_as_7G.fig
- SIFigure3A_A.fig
- SIFigure3A_B.fig
- SIFigure3A_C.fig
- SIFigure3A_D.fig
- SIFigure3A_E.fig
- SIFigure3A_F.fig
- SIFigure3A_G.fig
- SIFigure3A_H.fig
- SIFigure3A_I.fig
- SIFigure5A_B.fig
- SIFigure5A_B_variables.xlsx
- SIFigure5B_variables.mat
- SIFigure9.xlsx
- Figure3I_n.xlsx
- Figure3Hsecond_inset.fig
- Figure3J_n.xlsx
- Figure3H_inset_variables_second.mat
- Figure3H_second.fig
- Figure3H_variables_second.mat
