# Supplementary material for: Filopodia rotate and coil by actively generating twist in their actin shaft
Source: Nat Commun. 2022 Mar 28;13:1636. doi: 10.1038/s41467-022-28961-x (PMC8960877; doi:10.1038/s41467-022-28961-x)
Supplement: Supplementary file 16 — Source Data [file 41467_2022_28961_MOESM16_ESM.zip › bw_consignment_metadata.txt]

Id:105234
Date=[09-09-2020 18:07]
Sender=[Amin Doostmohammadi<doostmohammadi@nbi.ku.dk>]
Recipient=[]
Subject=[Simulation Data for Twist Paper]
Attachments=[data_twistC.csv,data_twistD.csvdata_twistE.csv]
Body=[]
