# Supplementary material for: Filopodia rotate and coil by actively generating twist in their actin shaft
Source: Nat Commun. 2022 Mar 28;13:1636. doi: 10.1038/s41467-022-28961-x (PMC8960877; doi:10.1038/s41467-022-28961-x)
Supplement: Supplementary file 16 — Source Data [file 41467_2022_28961_MOESM16_ESM.zip › data_twist Figure 6D.csv]

0.0028973	0.0076892	0.00071003	0.00012134	9.6573e-06	0.00096416	0.003915	0.013998	0.0083871	0.027745	0.012484	0.0040274	0.03858	0.013896	0.0078669	0.0087838
0.0029722	0.0077391	0.00071754	0.00011228	9.5355e-06	0.00063006	0.0039251	0.0060964	0.0076579	0.023932	0.0061573	0.0030512	0.033102	0.015248	0.0048024	0.012803
0.002354	0.0078429	0.00070294	0.00010544	8.4639e-06	0.00025675	0.002298	0.0043085	0.0060194	0.01591	0.0022519	0.0027008	0.031653	0.019004	0.0067056	0.016214
0.0016101	0.0079359	0.0006857	9.8951e-05	7.3974e-06	0.00014361	0.00011221	0.0024882	0.0040119	0.0017746	0.008875	0.0024109	0.0070271	0.022761	0.010484	0.020013
0.0007081	0.008016	0.000666	9.2854e-05	6.337e-06	0.0005512	0.0020619	0.0022694	0.0018627	0.021278	0.013061	0.0024059	0.02112	0.024292	0.014511	0.026163
0.00038748	0.008081	0.00064402	8.7182e-05	5.2826e-06	0.00094266	0.0038335	0.011149	0.00019037	0.029209	0.014453	0.0030126	0.02209	0.02235	0.016868	0.034519
0.0017054	0.0081288	0.00061997	8.1964e-05	4.2341e-06	0.0012927	0.0050604	0.021602	0.0018699	0.022486	0.013416	0.0046076	0.004217	0.017603	0.01664	0.037951
0.0032395	0.0081572	0.00059403	7.7221e-05	3.1908e-06	0.0015761	0.0057673	0.028109	0.0029817	0.010354	0.010987	0.0074811	0.01118	0.011543	0.014557	0.026676
0.0048908	0.0081642	0.00056639	7.2969e-05	2.152e-06	0.0017715	0.0060514	0.026253	0.0033808	0.00071479	0.0081769	0.011632	0.01662	0.0053039	0.012018	0.0071763
0.0063581	0.0081476	0.00053722	6.922e-05	1.117e-06	0.0018657	0.0060957	0.01651	0.0030702	0.0052981	0.0054643	0.016304	0.015397	0.00039517	0.010147	0.0048904
0.0069961	0.0081059	0.00050669	6.598e-05	8.5504e-08	0.0018566	0.0060588	0.0037151	0.0021991	0.0092581	0.0030349	0.01891	0.012273	0.0049109	0.0093751	0.0079107
0.0058972	0.0080375	0.00047493	6.3247e-05	9.4265e-07	0.0017546	0.0060149	0.0071668	0.0010363	0.01221	0.00089409	0.014024	0.0097109	0.0080063	0.0096188	0.0073859
0.0026191	0.0079412	0.00044208	6.1018e-05	1.967e-06	0.0015799	0.0059502	0.013752	0.0001241	0.014321	0.0011005	0.0016516	0.0078042	0.009911	0.010592	0.0056707
0.0015488	0.0078166	0.00040826	5.9281e-05	2.9864e-06	0.0013587	0.0057883	0.016305	0.0010301	0.015459	0.0030231	0.014594	0.0062671	0.010914	0.012063	0.003129
0.0039249	0.0076634	0.00037358	5.8019e-05	3.9993e-06	0.0011181	0.0054183	0.016283	0.0015087	0.015579	0.0048385	0.0076711	0.0049359	0.011464	0.013785	7.8323e-05
0.003738	0.0074823	0.00033811	5.7209e-05	5.0032e-06	0.00088363	0.004715	0.014897	0.0014471	0.014812	0.0065122	0.0022856	0.0037639	0.011565	0.015551	0.0032813
0.0020404	0.0072743	0.00030194	5.6824e-05	5.9951e-06	0.00067515	0.0035633	0.012874	0.00085167	0.013399	0.0079213	0.00084392	0.0028118	0.011095	0.017385	0.0060775
6.8206e-05	0.0070415	0.00026514	5.6829e-05	6.9714e-06	0.0005054	0.0018924	0.010687	9.3125e-05	0.011595	0.0089591	0.0053942	0.0020979	0.010059	0.019199	0.0083811
0.0014709	0.0067865	0.00022775	5.7186e-05	7.928e-06	0.00037994	0.00025542	0.0085945	0.0009682	0.0096056	0.0094647	0.011793	0.0016055	0.0083345	0.020929	0.010201
0.002429	0.0065123	0.00018983	5.7853e-05	8.8605e-06	0.00029827	0.0026758	0.0067306	0.0010495	0.0075665	0.0091276	0.014294	0.0013018	0.0058189	0.022318	0.0116
0.0029111	0.006223	0.0001514	5.8784e-05	9.7643e-06	0.0002554	0.0049698	0.0051399	2.9761e-05	0.0055016	0.0075191	0.0034446	0.00115	0.00239	0.022897	0.012656
0.0030815	0.0059226	0.00011248	5.993e-05	1.0635e-05	0.00024347	0.0065971	0.0038265	0.0014118	0.0033981	0.0046976	0.034989	0.0011276	0.0020322	0.022037	0.013463
0.0030709	0.0056157	7.3066e-05	6.1241e-05	1.1467e-05	0.00025347	0.007062	0.0027796	0.0012846	0.0012401	0.0011985	0.042876	0.0012652	0.0076811	0.019127	0.014122
0.0029678	0.0053067	3.3132e-05	6.2666e-05	1.2258e-05	0.00027635	0.0061897	0.0019946	0.0027886	0.00094733	0.002941	0.035378	0.0016764	0.014512	0.013751	0.014738
0.0028224	0.0050002	7.3603e-06	6.4152e-05	1.3004e-05	0.00030415	0.0043065	0.0014857	0.0098322	0.003079	0.0078295	0.026349	0.0026537	0.020055	0.0058765	0.01541
0.0026627	0.0047001	4.8477e-05	6.565e-05	1.37e-05	0.00033076	0.0020854	0.0012821	0.013163	0.0050389	0.012657	0.026742	0.0046986	0.020855	0.0035645	0.016223
0.0025028	0.00441	9.0306e-05	6.7111e-05	1.4347e-05	0.00035207	0.00012028	0.00141	0.0012852	0.0067384	0.015566	0.039057	0.0082903	0.018728	0.012119	0.017238
0.0023498	0.0041328	0.00013295	6.8488e-05	1.4941e-05	0.00036589	0.00134	0.0018692	0.027511	0.0081534	0.015637	0.061305	0.013621	0.015069	0.016836	0.018476
0.002207	0.0038706	0.00017654	6.9738e-05	1.5483e-05	0.00037154	0.0023296	0.0026192	0.047335	0.0093137	0.018009	0.084108	0.01975	0.0087926	0.016934	0.019897
0.0020755	0.0036249	0.00022119	7.0821e-05	1.5972e-05	0.00036985	0.0029889	0.0035666	0.037413	0.010258	0.027847	0.093253	0.024002	0.0027829	0.013533	0.021317
0.0019557	0.0033964	0.00026705	7.1702e-05	1.641e-05	0.00036225	0.0034772	0.0045628	0.011994	0.010967	0.035838	0.081474	0.0225	3.7719e-05	0.0059841	0.022211
0.0018472	0.0031852	0.00031423	7.2348e-05	1.6799e-05	0.00035017	0.0039438	0.005421	0.0080081	0.011355	0.032096	0.056989	0.013328	0.00014491	0.0052558	0.021342
0.0017495	0.0029908	0.00036286	7.2731e-05	1.7141e-05	0.00033491	0.0044762	0.0059614	0.017409	0.011268	0.021259	0.035117	0.00020763	0.0016999	0.016486	0.016332
0.001662	0.0028123	0.00041306	7.2829e-05	1.7439e-05	0.00031739	0.0050897	0.0060838	0.019404	0.010527	0.010964	0.022531	0.012757	0.0033799	0.025463	0.0039739
0.001584	0.0026485	0.00046497	7.2622e-05	1.7696e-05	0.00029814	0.0057482	0.0058503	0.017692	0.0089774	0.0035929	0.016328	0.02207	0.0045479	0.032361	0.017459
0.0015147	0.0024979	0.00051868	7.2096e-05	1.7914e-05	0.00027735	0.0063882	0.0055167	0.014373	0.0065566	0.00080212	0.012549	0.024046	0.0049708	0.037604	0.045203
0.0014532	0.0023591	0.00057434	7.1238e-05	1.8098e-05	0.00025512	0.0069365	0.005416	0.010482	0.003325	0.0029525	0.0095648	0.017301	0.0046	0.041248	0.076411
0.001399	0.0022307	0.00063221	7.004e-05	1.8249e-05	0.00023158	0.0073124	0.0054279	0.0063786	0.00065081	0.0036756	0.0072157	0.0044524	0.0034501	0.042097	0.042326
0.001351	0.0021111	0.00069267	6.8499e-05	1.8369e-05	0.00020697	0.0074254	0.0046932	0.0022534	0.0051378	0.0036065	0.0056273	0.0090947	0.0010251	0.038004	0.030076
0.0013087	0.001999	0.00075641	6.6612e-05	1.846e-05	0.00018188	0.0071661	0.0019678	0.001705	0.0095097	0.0031881	0.0048203	0.018049	0.0053097	0.029141	0.016311
0.0012712	0.0018933	0.0008244	6.438e-05	1.8524e-05	0.00015721	0.0064029	0.00223	0.0055458	0.012721	0.0026178	0.0046762	0.021433	0.020904	0.019836	0.0028054
0.0012379	0.0017929	0.00089798	6.1807e-05	1.8559e-05	0.00013406	0.0049986	0.0040223	0.0098832	0.013955	0.0019641	0.0050498	0.021308	0.038907	0.014273	0.0064567
0.001208	0.0016969	0.00097892	5.8897e-05	1.8566e-05	0.00011354	0.0028717	0.00044397	0.01505	0.013316	0.0012227	0.0059966	0.020626	0.043826	0.012641	0.011163
0.0011809	0.0016044	0.0010693	5.5658e-05	1.8542e-05	9.6515e-05	4.7241e-05	0.0057482	0.020497	0.011616	0.00036238	0.0079116	0.019776	0.035261	0.011898	0.012917
0.001156	0.0015146	0.0011715	5.2098e-05	1.8486e-05	8.3428e-05	0.0032011	0.0099201	0.02536	0.0097295	0.00068599	0.010284	0.01779	0.02425	0.0083099	0.013309
0.0011328	0.0014269	0.0012875	4.8228e-05	1.8396e-05	7.4075e-05	0.0063199	0.010816	0.024675	0.0082301	0.0018788	0.010476	0.015024	0.015523	0.00028658	0.013208
0.0011108	0.0013405	0.0014188	4.4057e-05	1.8267e-05	6.7496e-05	0.0085771	0.0097602	0.017444	0.0072527	0.003174	0.004245	0.012837	0.0089427	0.010006	0.012876
0.0010895	0.0012548	0.0015648	3.9599e-05	1.8096e-05	6.2145e-05	0.00933	0.00814	0.0077727	0.0065347	0.0044739	0.0084464	0.010979	0.0039037	0.018726	0.012381
0.0010685	0.001169	0.0017221	3.4867e-05	1.7881e-05	5.5843e-05	0.0083915	0.0066359	0.00012779	0.0056298	0.0058045	0.01578	0.0081951	7.1105e-07	0.02374	0.011859
0.0010475	0.0010825	0.0018828	2.9873e-05	1.7618e-05	4.595e-05	0.006278	0.005416	0.0039798	0.0040981	0.0072925	0.011376	0.0041622	0.0029891	0.025327	0.01171
0.0010261	0.00099439	0.0020343	2.4633e-05	1.7305e-05	2.9583e-05	0.0039566	0.0044374	0.0063293	0.0016628	0.0090459	0.0029631	0.00042734	0.0049677	0.024604	0.012578
0.0010042	0.00090391	0.0021625	1.9162e-05	1.6938e-05	3.8996e-06	0.0021324	0.0036161	0.0084504	0.0016984	0.011128	0.0039698	0.0047443	0.0055866	0.022537	0.015082
0.00098151	0.00081012	0.0022628	1.3474e-05	1.6517e-05	3.351e-05	0.00083808	0.0028693	0.010808	0.0057761	0.013476	0.0080372	0.0082929	0.0042339	0.019794	0.019537
0.00095783	0.00071207	0.0023674	7.5861e-06	1.604e-05	8.4112e-05	0.00021653	0.0021484	0.014017	0.01012	0.015811	0.0096551	0.010816	0.00057553	0.016822	0.025948
0.00093306	0.00060875	0.0025905	1.5147e-06	1.5508e-05	0.00014771	0.0011898	0.0014461	0.020679	0.014182	0.017408	0.0097616	0.012287	0.0036972	0.013887	0.034398
0.00090708	0.00049915	0.0031639	4.7229e-06	1.4922e-05	0.00022172	0.0020779	0.00078022	0.033617	0.017626	0.016874	0.0089859	0.012781	0.0026577	0.011131	0.045419
0.00087985	0.00038236	0.0044395	1.1109e-05	1.4283e-05	0.00030067	0.0028964	0.00018038	0.050516	0.019972	0.012089	0.0077452	0.012432	0.0085869	0.0086408	0.059236
0.00085133	0.00025757	0.0067372	1.7624e-05	1.3595e-05	0.00037617	0.0036737	0.00032238	0.063482	0.020216	0.0020553	0.0062108	0.011511	0.020588	0.0064662	0.07228
0.00082149	0.00012415	0.0099992	2.425e-05	1.2862e-05	0.00043771	0.0044279	0.00070307	0.066796	0.016884	0.010161	0.0044984	0.010347	0.022126	0.0046248	0.077053
0.00079036	1.8222e-05	0.013406	3.0964e-05	1.2088e-05	0.00047472	0.0051634	0.00094867	0.061801	0.0088524	0.01926	0.0027518	0.0094633	0.016687	0.0030833	0.069768
0.00075796	0.00016935	0.015155	3.7744e-05	1.1277e-05	0.00047941	0.0058771	0.0010616	0.053295	0.002672	0.022613	0.0011173	0.0094906	0.010893	0.0017274	0.053775
0.00072432	0.0003284	0.01298	4.4567e-05	1.0436e-05	0.00044963	0.0065646	0.0010609	0.045102	0.013579	0.021513	0.00028041	0.010905	0.0069236	0.00031959	0.034224
0.00068948	0.00049366	0.0066852	5.1406e-05	9.5699e-06	0.00039077	0.007222	0.00097879	0.03896	0.021589	0.018472	0.0013151	0.013759	0.0046755	0.0014759	0.012879
0.0006535	0.00066226	0.00013092	5.8233e-05	8.6845e-06	0.00031552	0.0078447	0.00086195	0.03522	0.02723	0.014779	0.001776	0.017472	0.0035894	0.0041317	0.010523
0.0006164	0.0008299	0.0034376	6.5017e-05	7.7852e-06	0.0002413	0.0084259	0.00074154	0.033623	0.029558	0.010451	0.0016516	0.020541	0.0030579	0.008559	0.03405
0.00057821	0.00099057	0.0043643	7.1724e-05	6.8771e-06	0.00018502	0.0089545	0.00061405	0.03364	0.02811	0.0050099	0.0011727	0.020812	0.002658	0.01636	0.051303
0.00053894	0.0011363	0.0040706	7.8318e-05	5.9649e-06	0.00015817	0.0094138	0.00043248	0.034606	0.023508	0.0021088	0.00085989	0.017142	0.0020991	0.029784	0.053866
0.00049859	0.0012569	0.0034527	8.4758e-05	5.0525e-06	0.00016522	0.009779	0.00012792	0.035699	0.017439	0.011443	0.0017678	0.015057	0.001191	0.049772	0.044042
0.0004571	0.0013403	0.0029275	9.1e-05	4.1432e-06	0.00020094	0.010021	0.00033109	0.035883	0.011852	0.023534	0.0044852	0.0040793	0.00019426	0.067702	0.031985
0.0004144	0.0013724	0.0026347	9.6995e-05	3.2395e-06	0.00025608	0.010089	0.00090951	0.034324	0.008144	0.038411	0.0083344	0.019916	0.0022239	0.066409	0.022954
0.00037036	0.0013368	0.0025625	0.00010269	2.343e-06	0.00032518	0.0099244	0.0015397	0.031761	0.0072132	0.054271	0.011508	0.029668	0.0051642	0.04502	0.015844
0.00032484	0.0012137	0.0026311	0.00010804	1.4548e-06	0.00041299	0.0094574	0.0021189	0.032692	0.0096224	0.055562	0.012331	0.029817	0.0090443	0.035759	0.0094255
0.00027761	0.000972	0.0027438	0.00011296	5.7509e-07	0.00053562	0.0086172	0.0025099	0.04592	0.014817	0.0015921	0.010368	0.024031	0.013488	0.060716	0.0036511
0.0002284	0.00055633	0.0028338	0.00011742	2.9656e-07	0.00071061	0.0073434	0.0025911	0.078612	0.020725	0.092437	0.0080096	0.016443	0.017475	0.089101	0.0010638
0.00017691	0.00013901	0.002858	0.00012133	1.161e-06	0.00093046	0.0056097	0.0023468	0.12584	0.02493	0.052562	0.0065511	0.0095971	0.019741	0.087432	0.0044228
0.00012274	0.0012442	0.0027706	0.00012462	2.0197e-06	0.0011225	0.0034672	0.0018761	0.16822	0.027094	0.014457	0.0019875	0.00464	0.019932	0.06338	0.0063646
6.5464e-05	0.0028408	0.0024957	0.00012723	2.874e-06	0.0011217	0.0010885	0.0013174	0.18247	0.027919	0.0062951	0.0020272	0.0018197	0.018393	0.038446	0.0070381
4.5955e-06	0.0048415	0.0019173	0.00012909	3.7257e-06	0.00071688	0.0012281	0.00078101	0.15196	0.027575	0.017091	0.0030126	0.00077586	0.015471	0.022342	0.0067455
6.0404e-05	0.0068685	0.00091168	0.00013012	4.5766e-06	0.00019624	0.0030824	0.00032199	0.074413	0.024528	0.021531	0.0021311	0.00090082	0.012336	0.01477	0.0059123
0.00013012	0.0084201	0.00049102	0.00013026	5.4282e-06	0.0013352	0.0040782	6.393e-05	0.025237	0.015899	0.020736	0.00028162	0.0016476	0.011568	0.012529	0.0049285
0.00020516	0.0091635	0.0020017	0.00012943	6.2821e-06	0.0019521	0.0040144	0.00041596	0.061796	0.00064154	0.015463	0.0030603	0.0027028	0.014441	0.012728	0.004352
0.00028619	0.0091069	0.0032057	0.00012757	7.1392e-06	0.001315	0.0030773	0.00078308	0.049049	0.01561	0.0080631	0.0078365	0.0039245	0.01494	0.013376	0.004651
0.00037385	0.0083923	0.0039036	0.00012464	8.0004e-06	0.00067621	0.0018527	0.0012013	0.025632	0.022223	0.0018524	0.012645	0.0052848	0.0034565	0.013423	0.00621
0.00046882	0.0072332	0.0041588	0.00012057	8.8661e-06	0.0036499	0.00093615	0.0016746	0.0097953	0.020829	0.0016867	0.015537	0.0068099	0.016327	0.012635	0.009202
0.00057174	0.0058993	0.004124	0.00011533	9.7363e-06	0.0073092	0.00040619	0.00216	0.00049072	0.016135	0.0037192	0.015448	0.0085509	0.030537	0.011272	0.013619
0.00068323	0.0046542	0.0039071	0.0001089	1.061e-05	0.011361	0.00012537	0.0025638	0.0040476	0.010937	0.0060005	0.012673	0.010595	0.033195	0.0096613	0.019281
0.00080385	0.0036793	0.0035565	0.00010127	1.1488e-05	0.015353	0.00090759	0.0027513	0.0063609	0.0061016	0.0092709	0.0082101	0.013072	0.028022	0.0080965	0.026267
0.0009341	0.0030396	0.0030886	9.2424e-05	1.2366e-05	0.018794	0.0018081	0.0025845	0.0073832	0.0016871	0.013342	0.0032004	0.01614	0.021112	0.0068401	0.035104
0.0010744	0.0027083	0.0025145	8.2396e-05	1.3245e-05	0.021276	0.002642	0.0019801	0.0071859	0.0023309	0.017597	0.0013454	0.019892	0.014575	0.0061953	0.046989
0.001225	0.0026182	0.0018562	7.1221e-05	1.4122e-05	0.022549	0.0033418	0.0009815	0.0056648	0.0059303	0.021214	0.0047154	0.02412	0.0095434	0.0062534	0.063294
0.0013862	0.0026874	0.0011472	5.8955e-05	1.4994e-05	0.022663	0.00393	0.00025033	0.0028109	0.0090557	0.023026	0.0065951	0.027942	0.0054756	0.0069328	0.080661
0.0015579	0.0028497	0.00042529	4.5674e-05	1.5858e-05	0.022002	0.0044516	0.001416	0.0011574	0.01165	0.023366	0.0070933	0.029715	0.0019921	0.00817	0.086075
0.0017399	0.0030583	0.00027321	3.1474e-05	1.6712e-05	0.020901	0.0049423	0.0022202	0.0060625	0.013685	0.028716	0.0065586	0.028834	0.0011366	0.0099678	0.065754
0.0019321	0.0032829	0.00091591	1.6469e-05	1.7551e-05	0.019575	0.0054213	0.0025843	0.011292	0.015165	0.042307	0.0054802	0.028997	0.0039671	0.012189	0.025175
0.0021338	0.0035059	0.0014766	7.9371e-07	1.8372e-05	0.018218	0.005892	0.0026376	0.015784	0.016133	0.049684	0.004245	0.036002	0.0063077	0.014518	0.011477
0.0023444	0.0037178	0.0019364	1.5403e-05	1.917e-05	0.016951	0.0063432	0.0025476	0.018179	0.016676	0.042908	0.0031475	0.044783	0.0080389	0.016727	0.026765
0.0025629	0.0039143	0.0022835	3.1955e-05	1.994e-05	0.015818	0.0067498	0.0024492	0.017702	0.016857	0.03006	0.0023751	0.042789	0.0092062	0.018694	0.025095
0.0027882	0.0040938	0.0025147	4.8688e-05	2.0679e-05	0.014796	0.007073	0.0024139	0.014964	0.016679	0.01797	0.0020263	0.030402	0.0097792	0.020443	0.018971
0.0030191	0.0042567	0.0026346	6.5415e-05	2.138e-05	0.013835	0.0072612	0.0024461	0.01077	0.016061	0.0076613	0.0020441	0.018334	0.0096613	0.022184	0.0146
0.0032539	0.0044044	0.0026547	8.1948e-05	2.2038e-05	0.012864	0.0072533	0.002469	0.0050527	0.014833	0.0018087	0.0023724	0.012393	0.0086746	0.024469	0.013178
0.0034911	0.0045385	0.0025915	9.8096e-05	2.2649e-05	0.011801	0.0069876	0.0024092	0.0019157	0.012777	0.01103	0.0029343	0.010343	0.006698	0.028398	0.01618
0.0037287	0.0046609	0.0024642	0.00011367	2.3205e-05	0.010536	0.006403	0.0022182	0.0083685	0.0096733	0.020038	0.0035616	0.0067769	0.0038955	0.03536	0.024301
0.0039649	0.0047735	0.0022926	0.00012849	2.3702e-05	0.009189	0.0054532	0.0018719	0.012105	0.0053605	0.027603	0.003978	0.00050513	0.00071868	0.045498	0.032395
0.0041974	0.0048782	0.0020952	0.00014239	2.4133e-05	0.0079582	0.0041411	0.0013575	0.012342	6.4081e-05	0.028674	0.0038356	0.0093731	0.0024634	0.054181	0.032435
0.0044241	0.0049768	0.0018882	0.00015522	2.4494e-05	0.00687	0.0025496	0.00066183	0.0099904	0.0053517	0.017018	0.0033048	0.015049	0.00641	0.052213	0.02835
0.0046428	0.0050709	0.0016845	0.00016685	2.478e-05	0.0059398	0.00088061	0.00023061	0.0065977	0.0092131	0.0033262	0.0030055	0.014859	0.010749	0.037345	0.024111
0.0048512	0.0051619	0.0014936	0.00017716	2.4985e-05	0.0051148	0.00057068	0.0013357	0.0031893	0.0092665	0.017549	0.0033032	0.009793	0.011836	0.021802	0.018536
0.0050471	0.0052512	0.0013218	0.00018607	2.5107e-05	0.0042625	0.0014555	0.0026616	0.0001748	0.0039466	0.018114	0.0042147	0.0029711	0.0097852	0.017994	0.010236
0.0052284	0.00534	0.0011727	0.00019351	2.5141e-05	0.003266	0.0014582	0.0042076	0.0022613	0.0051391	0.013272	0.0055392	0.0032392	0.0076699	0.025197	0.0021343
0.0053929	0.0054293	0.0010477	0.00019947	2.5086e-05	0.0020565	0.00045127	0.005983	0.0040135	0.012479	0.0046447	0.0070181	0.0084966	0.0062898	0.033811	0.0012106
0.0055388	0.00552	0.00094625	0.00020392	2.494e-05	0.00069259	0.00136	0.0080496	0.0049958	0.014025	0.0055203	0.0083946	0.012164	0.0048748	0.035414	0.0036327
0.0056643	0.005613	0.00086693	0.0002069	2.4702e-05	0.00049793	0.0034456	0.010582	0.0051616	0.011221	0.0080425	0.0094869	0.014494	0.0029615	0.028918	0.018747
0.0057676	0.0057086	0.0008074	0.00020843	2.4374e-05	0.0012877	0.0052398	0.013857	0.0045964	0.0079588	0.0044913	0.010153	0.01567	0.00064915	0.018589	0.029064
0.0058475	0.0058075	0.00076496	0.00020858	2.3956e-05	0.0018175	0.0064505	0.018006	0.0035296	0.0056816	0.00045261	0.010302	0.015763	0.0017389	0.0091512	0.013999
0.0059026	0.0059099	0.00073679	0.00020744	2.3453e-05	0.0022699	0.0070577	0.022253	0.0023377	0.0043618	0.0018977	0.0099245	0.015138	0.0039314	0.0030555	0.0027772
0.005932	0.0060162	0.00072009	0.00020511	2.2867e-05	0.0025821	0.0071424	0.024669	0.0014744	0.0037826	0.002547	0.0091055	0.014045	0.0058423	0.00046775	1.5646e-05
0.0059347	0.0061265	0.00071228	0.00020169	2.2204e-05	0.002604	0.0068564	0.022673	0.001316	0.0037566	0.002152	0.008002	0.012636	0.0075261	0.00038649	0.0071815
0.0059102	0.0062407	0.000711	0.0001973	2.1469e-05	0.0022918	0.0064297	0.014542	0.0019966	0.0040836	0.0014413	0.0068079	0.011015	0.0091059	0.001532	0.0074061
0.0058578	0.0063587	0.0007142	0.00019208	2.0668e-05	0.0017207	0.0059921	0.00085482	0.0033395	0.0046123	0.00081467	0.0057011	0.0093081	0.010791	0.0028891	0.0032082
0.0057769	0.0064804	0.0007201	0.00018613	1.9809e-05	0.0010106	0.0055636	0.015522	0.0048616	0.0052334	0.00032819	0.0047899	0.0076557	0.012968	0.0039173	0.0017741
0.0056669	0.0066052	0.00072723	0.0001796	1.8899e-05	0.00027668	0.005079	0.031262	0.0062506	0.0059144	9.5512e-06	0.0041236	0.0061135	0.016121	0.0044441	0.0060601
0.005527	0.0067328	0.00073439	0.00017259	1.7944e-05	0.00037751	0.0044369	0.043824	0.0073586	0.0066796	0.00025746	0.0036997	0.0049146	0.020152	0.0043324	0.0093983
0.0053559	0.0068623	0.00074061	0.00016524	1.6953e-05	0.0008939	0.003533	0.051418	0.0081323	0.0075851	0.00055112	0.0034818	0.0043953	0.022789	0.0039629	0.011626
0.0051519	0.0069931	0.00074517	0.00015765	1.5933e-05	0.0012489	0.0022985	0.053431	0.008672	0.0087909	0.0007729	0.0034197	0.0048854	0.020287	0.0041572	0.012619
0.0049123	0.0071241	0.00074751	0.00014992	1.4891e-05	0.0014425	0.00073336	0.050074	0.0090707	0.010517	0.00014051	0.0034669	0.0066961	0.011482	0.0054661	0.012117
0.0046332	0.0072543	0.00074728	0.00014216	1.3832e-05	0.0014888	0.0010534	0.041669	0.0093748	0.012999	0.0028669	0.0035438	0.010085	0.0004036	0.0076271	0.0094284
0.0043091	0.0073825	0.00074424	0.00013443	1.2763e-05	0.0014088	0.0027974	0.029949	0.0094649	0.016379	0.008248	0.0035762	0.014666	0.0075296	0.009293	0.0041722
0.0044329	0.007439	0.0007565	0.00012467	1.2645e-05	0.0012201	0.0042368	0.016625	0.0094108	0.017673	0.01295	0.0028128	0.01174	0.011663	0.0055322	0.002491
0.0035923	0.0093877	0.00067994	0.00012852	6.7946e-06	0.0011482	0.0069485	0.018051	0.0098996	0.03555	0.010551	0.0019846	0.047818	0.0088446	0.021127	0.018979
0.0036979	0.0094492	0.00069119	0.00012045	6.5841e-06	0.00075728	0.0071037	0.023944	0.0087799	0.029815	0.0040741	0.0015519	0.047014	0.013143	0.021474	0.024187
0.003141	0.0095701	0.00067952	0.00011484	5.447e-06	0.00030379	0.0049652	0.021527	0.0065136	0.018042	0.0048154	0.0016437	0.056004	0.020953	0.019162	0.028374
0.0024729	0.0096788	0.00066464	0.0001097	4.3339e-06	0.00018482	0.0018035	0.018177	0.0034148	0.0038693	0.011921	0.0013284	0.035695	0.029624	0.019844	0.032033
0.0016602	0.0097731	0.00064678	0.00010503	3.2439e-06	0.00068078	0.0016101	0.016888	0.0001853	0.024134	0.015862	0.00068699	0.0074652	0.035877	0.022889	0.036176
0.00065968	0.0098504	0.0006262	0.00010086	2.1751e-06	0.0011512	0.0045625	0.019878	0.0037754	0.028218	0.016207	2.3223e-06	0.024687	0.036326	0.023994	0.040752
0.0005771	0.0099085	0.00060317	9.7196e-05	1.1242e-06	0.0015614	0.0066065	0.027241	0.0067399	0.016874	0.013837	0.00031291	0.011603	0.030746	0.022161	0.041102
0.0020873	0.0099447	0.00057796	9.4036e-05	8.753e-08	0.0018785	0.0076722	0.03549	0.0085094	0.0022521	0.010236	0.00022598	0.0059306	0.021702	0.018634	0.031813
0.0038491	0.0099567	0.00055082	9.1384e-05	9.3911e-07	0.0020771	0.0080219	0.0386	0.0087358	0.0080591	0.0064666	0.0020111	0.01422	0.011844	0.015204	0.017311
0.0056844	0.0099423	0.00052199	8.9237e-05	1.9598e-06	0.0021438	0.0080017	0.032585	0.0075267	0.013922	0.0030556	0.0052242	0.014287	0.0029469	0.012999	0.0066438
0.0070622	0.0098993	0.0004917	8.7588e-05	2.9783e-06	0.0020807	0.0078801	0.019159	0.0054162	0.017279	0.00043961	0.0091915	0.011311	0.00411	0.01229	0.001289
0.006919	0.009826	0.00046016	8.6425e-05	3.9977e-06	0.0019049	0.0077495	0.003956	0.0031427	0.01923	0.0014396	0.010431	0.0087302	0.0090989	0.012868	0.00079851
0.0041905	0.0097209	0.00042753	8.5736e-05	5.0201e-06	0.0016448	0.0075559	0.007884	0.0013215	0.020073	0.0031236	0.0024333	0.0068252	0.012416	0.014384	0.00076808
0.00018567	0.0095832	0.000394	8.5502e-05	6.0462e-06	0.0013352	0.0071614	0.014822	0.00025796	0.019894	0.0047004	0.0086806	0.0052976	0.014382	0.016483	0.00078456
0.0022445	0.0094124	0.00035971	8.5701e-05	7.0757e-06	0.0010108	0.0063997	0.017751	6.6589e-06	0.018852	0.0062734	0.0041554	0.0039386	0.016002	0.018884	0.0034638
0.0012348	0.0092088	0.00032479	8.6307e-05	8.1064e-06	0.00070149	0.0051198	0.018061	0.00051249	0.017184	0.0077988	0.001974	0.0027948	0.017403	0.021312	0.006797
0.0012168	0.0089735	0.00028934	8.7288e-05	9.1351e-06	0.00043107	0.0032183	0.016849	0.0017395	0.01514	0.009087	0.011661	0.0018321	0.017624	0.02389	0.010002
0.0034719	0.008708	0.00025345	8.8609e-05	1.0157e-05	0.00021355	0.00067537	0.01487	0.0036268	0.012924	0.0098964	0.023144	0.001011	0.01687	0.026531	0.01276
0.004824	0.0084151	0.00021721	9.0231e-05	1.1165e-05	5.42e-05	0.0024002	0.012655	0.006009	0.010654	0.0098813	0.033994	0.00030938	0.015262	0.028864	0.014955
0.0053511	0.0080979	0.00018066	9.2111e-05	1.2154e-05	4.8864e-05	0.0056936	0.010509	0.0083044	0.0083682	0.0084952	0.043293	0.00031346	0.012777	0.030385	0.016582
0.0053353	0.0077603	0.00014383	9.4202e-05	1.3115e-05	0.00010251	0.0086772	0.0085609	0.010143	0.006012	0.005202	0.036767	0.00088026	0.009281	0.030386	0.017744
0.0050422	0.0074069	0.00010672	9.6454e-05	1.404e-05	0.00011639	0.010682	0.0068754	0.012492	0.0035491	0.00028347	0.049983	0.0014068	0.0047442	0.028129	0.018572
0.0046362	0.0070425	6.928e-05	9.8815e-05	1.492e-05	0.00010108	0.011112	0.0054782	0.016641	0.00097055	0.0050958	0.060074	0.0018529	0.00051568	0.023019	0.019208
0.0042083	0.0066721	3.1445e-05	0.00010123	1.5749e-05	6.6691e-05	0.0097457	0.0043612	0.023978	0.0016575	0.010754	0.051733	0.002052	0.0067975	0.014673	0.019789
0.0038008	0.0063006	6.9087e-06	0.00010365	1.6518e-05	2.1765e-05	0.0069454	0.0035309	0.031465	0.0041886	0.016834	0.045157	0.0016434	0.011752	0.0030474	0.020432
0.0034306	0.0059328	4.5952e-05	0.00010602	1.7221e-05	2.7212e-05	0.0034971	0.0030234	0.032704	0.0064458	0.022028	0.048705	2.98e-05	0.011655	0.010884	0.021224
0.0031019	0.0055729	8.5902e-05	0.00010828	1.7853e-05	7.5881e-05	0.00021377	0.0028749	0.015919	0.0082978	0.02367	0.063362	0.0039022	0.012437	0.024302	0.022192
0.0028131	0.0052246	0.00012702	0.00011039	1.8411e-05	0.00012171	0.0023445	0.0030938	0.020982	0.0097108	0.022286	0.082706	0.010939	0.015986	0.03326	0.023291
0.0025607	0.0048909	0.00016963	0.00011228	1.8893e-05	0.00016353	0.004	0.0036473	0.053201	0.010739	0.025151	0.095244	0.021043	0.013448	0.03535	0.024363
0.0023407	0.0045739	0.00021404	0.00011392	1.9297e-05	0.00020096	0.0049509	0.0044482	0.056327	0.011466	0.034331	0.09154	0.029873	0.0072326	0.028774	0.025035
0.0021491	0.004275	0.00026064	0.00011526	1.9626e-05	0.00023416	0.0055566	0.0053485	0.03478	0.01193	0.038318	0.07245	0.028091	0.0030619	0.011722	0.024586
0.0019826	0.0039948	0.00030978	0.00011627	1.9881e-05	0.00026299	0.0061121	0.0061625	0.010199	0.01209	0.030808	0.049497	0.012238	0.0021651	0.009543	0.021819
0.001838	0.0037335	0.00036184	0.00011689	2.0067e-05	0.00028693	0.0067756	0.0067119	0.0059958	0.011824	0.018342	0.033507	0.0090572	0.003547	0.026615	0.015203
0.0017127	0.0034907	0.0004172	0.00011711	2.0188e-05	0.00030514	0.0075641	0.0069024	0.013047	0.010952	0.0081369	0.025735	0.028088	0.0058464	0.03789	0.0034191
0.0016044	0.0032654	0.00047621	0.00011689	2.025e-05	0.00031661	0.0084014	0.006816	0.013885	0.009283	0.0019427	0.02169	0.039824	0.0079425	0.045103	0.01367
0.0015109	0.0030565	0.00053918	0.00011621	2.0259e-05	0.00032049	0.0091678	0.0067601	0.011453	0.0066775	0.0010384	0.018353	0.040167	0.0089644	0.049185	0.034751
0.0014303	0.0028629	0.00060647	0.00011504	2.0221e-05	0.00031635	0.0097326	0.0071632	0.0076967	0.0031425	0.0018686	0.015232	0.027927	0.0078777	0.04962	0.098222
0.001361	0.0026832	0.00067851	0.00011339	2.0142e-05	0.00030448	0.0099658	0.0079868	0.00313	0.0012583	0.0015676	0.012756	0.0076495	0.0038577	0.045111	0.1327
0.0013014	0.0025161	0.00075586	0.00011122	2.0027e-05	0.00028591	0.009739	0.0080962	0.0019222	0.006227	0.00095242	0.011229	0.011781	0.0027347	0.035784	0.053933
0.0012501	0.0023604	0.00083928	0.00010854	1.9882e-05	0.00026238	0.0089203	0.0053187	0.0071911	0.01098	0.00037357	0.010674	0.02181	0.010524	0.025312	0.025355
0.0012058	0.002215	0.00092979	0.00010533	1.9708e-05	0.00023613	0.0073771	0.00069472	0.012788	0.014276	9.092e-05	0.010932	0.023361	0.021088	0.017944	0.0062251
0.0011673	0.0020788	0.0010287	0.00010161	1.9509e-05	0.00020962	0.0049966	0.0050557	0.019802	0.015146	0.00057093	0.011729	0.021582	0.03505	0.015074	0.0053844
0.0011335	0.0019509	0.0011375	9.7371e-05	1.9284e-05	0.00018507	0.0017513	0.0025102	0.029891	0.013762	0.0012382	0.012923	0.02081	0.044503	0.015337	0.011765
0.0011035	0.0018304	0.0012579	9.262e-05	1.9033e-05	0.00016401	0.0022231	0.0044421	0.042338	0.011228	0.0022102	0.014922	0.021658	0.041712	0.01601	0.014508
0.0010763	0.0017168	0.0013914	8.7365e-05	1.8755e-05	0.000147	0.0065409	0.0096691	0.049993	0.0086295	0.003415	0.017191	0.022245	0.031209	0.013626	0.015137
0.0010512	0.0016092	0.0015388	8.162e-05	1.8445e-05	0.00013332	0.010538	0.01117	0.038527	0.0066042	0.0048415	0.016887	0.022249	0.019879	0.0054335	0.014781
0.0010275	0.0015071	0.0016995	7.5398e-05	1.81e-05	0.000121	0.013373	0.010413	0.017897	0.0052769	0.006366	0.0078317	0.02245	0.010418	0.0077292	0.013953
0.0010046	0.0014098	0.0018697	6.8716e-05	1.7715e-05	0.00010701	0.014305	0.0089853	0.0014146	0.0042608	0.0079836	0.010285	0.021432	0.0032289	0.021349	0.012886
0.00098192	0.0013166	0.0020414	6.1595e-05	1.7285e-05	8.7655e-05	0.013097	0.0076376	0.0063115	0.0029845	0.0097595	0.022228	0.017634	0.0019763	0.030999	0.011728
0.00095901	0.001227	0.0021994	5.4055e-05	1.6803e-05	5.8865e-05	0.010299	0.0065472	0.008695	0.00094543	0.011737	0.018486	0.01168	0.0056411	0.035403	0.010843
0.00093549	0.0011401	0.0023204	4.6122e-05	1.6265e-05	1.6804e-05	0.006941	0.00566	0.0096905	0.0020923	0.014029	0.0085707	0.0052007	0.0078313	0.035743	0.011066
0.00091104	0.0010551	0.002374	3.7822e-05	1.5667e-05	4.1582e-05	0.0038188	0.0048748	0.011302	0.0059761	0.016592	4.9011e-05	0.00057537	0.0084413	0.033613	0.013352
0.0008854	0.00097113	0.0023316	2.9183e-05	1.5004e-05	0.0001179	0.0012106	0.0041118	0.014267	0.010396	0.019183	0.0056705	0.0051149	0.0069908	0.03021	0.018414
0.00085837	0.00088715	0.0021922	2.0238e-05	1.4275e-05	0.00021154	0.00085741	0.003333	0.019861	0.015021	0.021164	0.0085645	0.0082647	0.0035341	0.026316	0.026509
0.00082981	0.00080205	0.0020296	1.102e-05	1.3479e-05	0.00031882	0.0024682	0.002536	0.029557	0.019537	0.021261	0.0097402	0.010066	0.00050489	0.022416	0.037254
0.0007996	0.0007147	0.0020424	1.5657e-06	1.2617e-05	0.00043217	0.0037702	0.0017429	0.04385	0.023858	0.017454	0.0098945	0.010633	0.006293	0.018754	0.050479
0.00076768	0.00062392	0.0025746	8.0871e-06	1.169e-05	0.00053964	0.004913	0.00098966	0.058185	0.027902	0.0078757	0.0094636	0.010074	0.024213	0.015451	0.066032
0.00073405	0.00052862	0.0040026	1.7897e-05	1.0702e-05	0.00062535	0.0060096	0.00031618	0.065248	0.030706	0.0062818	0.0086141	0.0085946	0.035416	0.012587	0.080507
0.00069872	0.00042789	0.0063912	2.782e-05	9.6607e-06	0.00067111	0.0071056	0.00024108	0.062404	0.030454	0.019515	0.0074253	0.006435	0.029681	0.010196	0.086304
0.00066171	0.00032109	0.0091859	3.7811e-05	8.5715e-06	0.00066002	0.0081987	0.00065497	0.053178	0.02393	0.026641	0.0060271	0.0040979	0.018185	0.0082702	0.078917
0.00062311	0.00020817	0.010958	4.782e-05	7.4432e-06	0.00058146	0.0092671	0.00091291	0.042644	0.0099167	0.02726	0.0045106	0.0024235	0.0091374	0.0066462	0.061203
0.00058299	8.9836e-05	0.01054	5.7797e-05	6.2851e-06	0.0004361	0.01029	0.0010187	0.034024	0.0047606	0.023802	0.0030304	0.0023891	0.0035773	0.0050806	0.037911
0.00054143	3.2082e-05	0.0079885	6.7687e-05	5.1072e-06	0.00023924	0.011253	0.00099316	0.028361	0.015748	0.018509	0.001841	0.0045697	0.00060705	0.003145	0.010932
0.00049854	0.00015428	0.0045866	7.7436e-05	3.9196e-06	2.0274e-05	0.012147	0.00086722	0.025475	0.02216	0.012324	0.0012213	0.0084601	0.00068132	0.00029223	0.019014
0.00045441	0.00027159	0.0021212	8.6984e-05	2.7328e-06	0.00018248	0.012964	0.00067406	0.024753	0.024252	0.0052728	0.0012145	0.013105	0.0011413	0.0041413	0.048219
0.00040912	0.00037661	0.0010134	9.6271e-05	1.5564e-06	0.00033118	0.013693	0.00042848	0.025629	0.022115	0.0028918	0.0014481	0.017717	0.0014315	0.012162	0.067628
0.00036274	0.00045946	0.00056111	0.00010523	3.9982e-07	0.00039801	0.014313	0.00012751	0.027599	0.017063	0.012436	0.0012294	0.021666	0.0019394	0.02652	0.068047
0.00031531	0.00050797	0.00030572	0.00011381	7.289e-07	0.00036953	0.014793	0.00022959	0.030097	0.011488	0.023797	0.00077853	0.018248	0.0028621	0.047974	0.055349
0.00026684	0.00050831	1.2617e-05	0.00012193	1.8227e-06	0.00025036	0.015086	0.00059694	0.032405	0.0078036	0.037816	0.0051932	0.016864	0.004248	0.067445	0.041353
0.00021731	0.00044694	0.00037819	0.00012954	2.8759e-06	5.4248e-05	0.015129	0.00092306	0.033934	0.0071037	0.056292	0.011037	0.03214	0.0061989	0.069103	0.03037
0.00016665	0.00031308	0.00082269	0.00013655	3.8844e-06	0.0002057	0.014837	0.0012256	0.035155	0.0086188	0.084915	0.015887	0.034898	0.0087042	0.055149	0.020821
0.00011474	0.00010362	0.0012291	0.00014291	4.8456e-06	0.00052537	0.014113	0.0015461	0.039639	0.011481	0.12767	0.017355	0.029724	0.011538	0.052431	0.012393
6.1409e-05	0.00017696	0.0015072	0.00014854	5.7583e-06	0.00091068	0.012851	0.0018445	0.055273	0.01572	0.041949	0.014075	0.021082	0.014102	0.073852	0.0054014
6.4234e-06	0.0005196	0.0016131	0.00015338	6.6227e-06	0.0013651	0.010962	0.0019952	0.089719	0.020893	0.14647	0.0085593	0.011993	0.016265	0.096763	6.6515e-05
5.051e-05	0.00094274	0.0015489	0.00015736	7.4405e-06	0.0018571	0.0084049	0.0019174	0.13969	0.025126	0.064134	0.0045059	0.0043986	0.017068	0.095513	0.0035472
0.00010975	0.0014912	0.0013438	0.00016041	8.2142e-06	0.0022704	0.0052213	0.0016373	0.18596	0.027987	0.013234	0.0043663	0.00090861	0.015959	0.073714	0.005528
0.00017171	0.0022448	0.0010331	0.00016246	8.9475e-06	0.0023662	0.0015957	0.0012363	0.20197	0.030475	0.010192	0.0098891	0.0038856	0.013928	0.047629	0.0061062
0.00023689	0.0032383	0.00062284	0.00016347	9.6446e-06	0.0018308	0.0020896	0.00079699	0.16478	0.032254	0.021673	0.010578	0.005002	0.011134	0.02726	0.0056355
0.00030581	0.0043807	9.2311e-05	0.00016336	1.031e-05	0.00045743	0.0053059	0.00035618	0.072621	0.032145	0.027495	0.0084503	0.004883	0.0078445	0.015158	0.0045737
0.00037908	0.0053848	0.00055773	0.00016209	1.0949e-05	0.0014758	0.0075195	9.971e-05	0.021178	0.025243	0.028983	0.0044697	0.0040408	0.0045048	0.009937	0.0033262
0.00045733	0.0060046	0.0012357	0.00015961	1.1567e-05	0.0029679	0.0084169	0.00061051	0.063321	0.0024035	0.025043	0.0013266	0.0027819	0.0017597	0.0091813	0.0024402
0.00054124	0.0062305	0.0017652	0.00015588	1.2168e-05	0.0027993	0.0080947	0.0012153	0.059938	0.030966	0.016257	0.0089887	0.0012876	0.00068869	0.010812	0.0025842
0.0006315	0.0060923	0.0020989	0.00015086	1.2756e-05	0.00045267	0.0069923	0.0019255	0.024075	0.043238	0.0066321	0.01672	0.00036259	0.0059744	0.012945	0.004274
0.00072883	0.005655	0.0022835	0.00014453	1.3337e-05	0.0037691	0.0054363	0.0027002	0.00033063	0.039124	1.0628e-05	0.021703	0.0021536	0.015665	0.014266	0.0078289
0.00083392	0.0050446	0.0023633	0.00013689	1.3914e-05	0.0092295	0.0034278	0.0034264	0.013761	0.030822	0.0038242	0.022378	0.0041222	0.025915	0.014446	0.013226
0.00094745	0.0044222	0.0023442	0.00012793	1.4489e-05	0.015077	0.0010843	0.0039176	0.019901	0.023301	0.0071381	0.018969	0.0063782	0.03191	0.01373	0.020227
0.0010701	0.003923	0.0022009	0.00011767	1.5065e-05	0.020359	0.0011597	0.0039344	0.021778	0.01689	0.011476	0.012694	0.0091262	0.031129	0.012429	0.028628
0.0012023	0.0036139	0.0019131	0.00010614	1.5644e-05	0.024436	0.002988	0.0032548	0.021062	0.011262	0.017104	0.0053027	0.012662	0.027185	0.010992	0.038643
0.0013446	0.0034972	0.0014784	9.3384e-05	1.6228e-05	0.026936	0.004444	0.0017831	0.018394	0.0062598	0.023571	0.0013562	0.017291	0.022248	0.0099281	0.051007
0.0014974	0.0035331	0.00091931	7.9474e-05	1.6816e-05	0.0278	0.0056257	0.00029081	0.014038	0.0018775	0.0301	0.0061543	0.023074	0.017574	0.0096104	0.066227
0.001661	0.0036734	0.00027451	6.4492e-05	1.741e-05	0.02724	0.00666	0.0024155	0.0083253	0.0018083	0.036105	0.0087526	0.029308	0.013221	0.0099573	0.082661
0.0018354	0.0038741	0.00040936	4.8542e-05	1.8007e-05	0.025595	0.0076184	0.0037777	0.0017288	0.0047288	0.04472	0.0094795	0.033955	0.0093281	0.010814	0.091135
0.0020205	0.004103	0.0010853	3.1748e-05	1.8607e-05	0.023354	0.0085271	0.0038363	0.0053594	0.0068633	0.062363	0.0089645	0.034798	0.0057553	0.012829	0.078393
0.0022161	0.0043389	0.0017111	1.4251e-05	1.9207e-05	0.021112	0.0093851	0.0029082	0.012507	0.0082524	0.077386	0.0078006	0.033758	0.0025244	0.015817	0.043015
0.0024217	0.0045694	0.0022518	3.7914e-06	1.9806e-05	0.019174	0.010178	0.0018591	0.019024	0.0089887	0.07052	0.0064732	0.039018	5.0854e-05	0.018932	0.0026441
0.0026367	0.0047879	0.0026826	2.2204e-05	2.04e-05	0.017528	0.01088	0.0012609	0.022864	0.0091952	0.050068	0.0052909	0.051315	0.0018656	0.022025	0.022055
0.0028603	0.0049914	0.0029889	4.0799e-05	2.0985e-05	0.016162	0.011457	0.0011968	0.023186	0.0089788	0.030023	0.0044155	0.056184	0.0031849	0.024808	0.027855
0.0030912	0.0051793	0.0031673	5.9381e-05	2.1556e-05	0.015014	0.011857	0.0014738	0.020814	0.0083929	0.013855	0.0038997	0.046311	0.0039259	0.02724	0.024734
0.0033283	0.0053521	0.003224	7.7747e-05	2.2108e-05	0.014032	0.012014	0.0018299	0.016507	0.0074134	0.00030706	0.0036633	0.031156	0.0039994	0.029513	0.020601
0.00357	0.0055112	0.0031734	9.569e-05	2.2635e-05	0.013143	0.011849	0.0020201	0.0098386	0.0059406	0.011802	0.0035865	0.020147	0.003054	0.032125	0.017978
0.0038146	0.0056582	0.0030354	0.00011301	2.3131e-05	0.012306	0.011271	0.0018788	0.00088059	0.0038266	0.02266	0.0036295	0.014287	0.0008096	0.035884	0.018553
0.0040603	0.0057948	0.0028323	0.00012951	2.3588e-05	0.011362	0.010196	0.0013376	0.0082452	0.00096587	0.03182	0.0038428	0.0095839	0.0025623	0.041308	0.023546
0.004305	0.0059228	0.0025867	0.000145	2.4e-05	0.0104	0.008565	0.00039749	0.014575	0.0025729	0.036956	0.0042653	0.0010632	0.0060797	0.047658	0.029984
0.0045467	0.006044	0.0023193	0.00015933	2.4358e-05	0.0097112	0.0063764	0.00090181	0.016753	0.0064513	0.032373	0.0045753	0.011804	0.0083226	0.051428	0.031661
0.004783	0.0061599	0.002048	0.00017233	2.4655e-05	0.0092149	0.0037297	0.0025037	0.015553	0.0097373	0.013141	0.0042572	0.023205	0.009416	0.048241	0.029986
0.0050116	0.0062721	0.0017866	0.00018389	2.4882e-05	0.0087187	0.00087014	0.0043461	0.012646	0.010656	0.012594	0.0035868	0.026396	0.011027	0.038458	0.027645
0.0052304	0.0063819	0.0015454	0.00019391	2.5032e-05	0.0081174	0.0018196	0.0063643	0.0092443	0.0067007	0.026199	0.0033462	0.019934	0.011085	0.029225	0.024066
0.0054368	0.0064906	0.0013309	0.00020233	2.5099e-05	0.0072156	0.003837	0.0084846	0.0060001	0.0034786	0.020168	0.0039458	0.0088612	0.0097848	0.027597	0.018016
0.0056288	0.0065993	0.0011466	0.0002091	2.5075e-05	0.0059466	0.0046664	0.010625	0.0032943	0.016549	0.0061555	0.0052712	0.0021237	0.0093579	0.033946	0.010408
0.005804	0.006709	0.0009933	0.00021421	2.4956e-05	0.0041966	0.0039642	0.012714	0.00133	0.024835	0.013551	0.0069785	0.010256	0.0089989	0.041996	0.0049108
0.0059606	0.0068205	0.0008702	0.00021771	2.4738e-05	0.0021234	0.0017572	0.01474	0.00018382	0.025418	0.028749	0.008685	0.015457	0.0076584	0.044221	0.0060952
0.0060966	0.0069346	0.00077509	0.00021962	2.4417e-05	0.00022957	0.0014194	0.016821	0.00019745	0.021778	0.024448	0.010103	0.018436	0.0053697	0.038344	0.015526
0.0062103	0.0070516	0.00070497	0.00022003	2.3993e-05	0.00111	0.0046795	0.019153	9.102e-06	0.017795	0.014021	0.011001	0.019606	0.0025724	0.027462	0.018159
0.0063002	0.0071722	0.00065642	0.00021903	2.3467e-05	0.0020532	0.0071664	0.021771	0.0004051	0.014448	0.0049511	0.011228	0.019774	0.00019211	0.016121	0.0011759
0.0063652	0.0072966	0.00062589	0.00021675	2.2839e-05	0.0028162	0.0084779	0.023902	0.00058857	0.011927	0.00058582	0.010757	0.019269	0.0026668	0.0074423	0.009684
0.006404	0.0074251	0.0006099	0.00021331	2.2115e-05	0.0032889	0.0087712	0.02397	8.3675e-05	0.010235	0.0031988	0.0096905	0.018167	0.0048355	0.0024173	0.0033775
0.006416	0.0075577	0.00060523	0.00020885	2.1299e-05	0.0032936	0.0084992	0.02011	0.0013626	0.009367	0.0039425	0.0082254	0.016522	0.0067875	0.00059739	0.0026782
0.0064004	0.0076944	0.00060895	0.00020353	2.0399e-05	0.0028348	0.0080697	0.0114	0.0036434	0.0091193	0.0037961	0.0066002	0.014309	0.0086554	0.00071895	0.0013596
0.0063568	0.007835	0.00061846	0.00019749	1.9424e-05	0.0020626	0.0076608	0.0012798	0.0062448	0.0093233	0.0032697	0.0050229	0.011523	0.010524	0.0016088	0.0040681
0.0062848	0.0079792	0.00063155	0.00019089	1.8382e-05	0.0011557	0.0072534	0.015376	0.0085302	0.0097843	0.0025415	0.0036168	0.0081397	0.012319	0.0019885	0.011034
0.0061839	0.0081266	0.00064635	0.00018386	1.7284e-05	0.00025928	0.0067105	0.028259	0.010111	0.010411	0.0015689	0.0024372	0.004509	0.01372	0.0013983	0.016385
0.0060538	0.0082767	0.00066133	0.00017654	1.6142e-05	0.00051368	0.0058648	0.037419	0.010936	0.011198	0.00026181	0.0014939	0.0014677	0.014281	0.00046361	0.018396
0.0058936	0.0084286	0.00067527	0.00016907	1.4965e-05	0.001109	0.0045695	0.040854	0.011216	0.012258	0.0012977	0.00078146	9.0572e-05	0.01328	0.00059712	0.01938
0.0057022	0.0085815	0.00068721	0.00016155	1.3765e-05	0.0015109	0.0027485	0.037869	0.011262	0.013783	0.0026051	0.00029859	0.00057044	0.010655	0.0010709	0.01946
0.0054778	0.0087343	0.00069646	0.00015408	1.2553e-05	0.0017268	0.00043162	0.028947	0.011262	0.016013	0.0023271	5.6771e-05	0.0035155	0.0074258	0.00057422	0.017615
0.0052176	0.0088859	0.00070253	0.00014678	1.1337e-05	0.0017759	0.0022034	0.014934	0.011284	0.019173	0.0013251	5.3315e-05	0.0088807	0.0044711	0.0048478	0.012207
0.0049172	0.0090349	0.00070513	0.0001397	1.0126e-05	0.0016816	0.0048043	0.0014878	0.01119	0.023331	0.0075677	0.00027561	0.01649	0.0014986	0.010029	0.0023197
0.005056	0.0091057	0.00072253	0.00013062	9.8803e-06	0.0014714	0.0069645	0.017879	0.010883	0.024989	0.012283	0.00016397	0.017781	0.0035365	0.0090342	0.0090867
0.0047674	0.011912	0.00059428	0.00016564	5.1565e-06	0.0017942	0.0095282	0.067089	0.012825	0.040957	0.010402	0.0013412	0.052559	0.0042211	0.042686	0.032874
0.0050088	0.011976	0.00061152	0.00016116	4.9026e-06	0.0013464	0.0098756	0.069612	0.011393	0.030566	0.0007828	0.001864	0.055536	0.010871	0.040624	0.036761
0.0046808	0.012104	0.00060476	0.00015918	3.7457e-06	0.00081009	0.0072957	0.062202	0.008523	0.012671	0.0095678	0.002754	0.075012	0.022709	0.031367	0.039652
0.0042949	0.012217	0.00059392	0.00015753	2.6318e-06	0.0002191	0.0031895	0.053319	0.0040011	0.013586	0.016849	0.0025696	0.074752	0.036559	0.030833	0.041762
0.0038245	0.012312	0.00057931	0.00015619	1.5586e-06	0.00039239	0.0015943	0.045596	0.0019611	0.031262	0.020102	0.0012144	0.023801	0.047828	0.034192	0.043815
0.003227	0.012386	0.00056127	0.00015514	5.2167e-07	0.0009824	0.0060279	0.041535	0.0085881	0.027977	0.018988	0.0010793	0.027126	0.050783	0.033836	0.045297
0.0024367	0.012436	0.00054019	0.00015437	4.8492e-07	0.0015055	0.0092494	0.042767	0.014706	0.011117	0.014841	0.0038398	0.03246	0.044253	0.029883	0.042911
0.0013616	0.012459	0.00051642	0.00015385	1.4684e-06	0.0019181	0.010941	0.048956	0.018914	0.0055504	0.0094764	0.0064626	0.013898	0.032141	0.024552	0.035712
9.6486e-05	0.012452	0.00049035	0.00015357	2.4366e-06	0.0021853	0.011373	0.056871	0.020055	0.016475	0.0037667	0.0082157	0.0036511	0.018669	0.020027	0.027331
0.0019612	0.012412	0.00046231	0.00015352	3.3977e-06	0.0022881	0.011073	0.060616	0.018146	0.022622	0.0011748	0.007893	0.013488	0.0063792	0.017438	0.021423
0.0039807	0.012337	0.00043262	0.00015367	4.3592e-06	0.0022267	0.010483	0.054842	0.014356	0.025781	0.0043482	0.0037261	0.014013	0.0035783	0.01697	0.017683
0.0052109	0.012224	0.00040159	0.00015402	5.3278e-06	0.0020206	0.0098101	0.039805	0.010331	0.026788	0.0065527	0.0028788	0.012788	0.011079	0.018374	0.01517
0.003953	0.012072	0.00036948	0.00015455	6.3088e-06	0.001704	0.009048	0.021484	0.0073148	0.026071	0.0082969	0.00032181	0.010725	0.016556	0.021245	0.013572
0.00049615	0.011879	0.00033652	0.00015524	7.3056e-06	0.0013194	0.0080613	0.005761	0.0057488	0.024078	0.0098173	0.010862	0.0086213	0.02052	0.025017	0.013149
0.0014196	0.011645	0.00030291	0.00015609	8.3197e-06	0.00090956	0.006666	0.0049402	0.0055063	0.021301	0.011385	0.0042003	0.0066986	0.024138	0.029282	0.014411
0.0049629	0.01137	0.00026882	0.00015708	9.35e-06	0.00051143	0.004697	0.011002	0.0063008	0.018177	0.012936	0.0065465	0.0049214	0.028267	0.033749	0.017135
0.0087109	0.011055	0.00023437	0.00015819	1.0393e-05	0.00015505	0.0020564	0.013775	0.0080445	0.015021	0.014234	0.023322	0.003177	0.030954	0.038426	0.020339
0.010835	0.010702	0.00019967	0.0001594	1.1444e-05	0.00014109	0.0012393	0.014375	0.010731	0.012014	0.014756	0.039792	0.0014539	0.031688	0.042953	0.023364
0.011235	0.010314	0.00016477	0.00016069	1.2495e-05	0.00036885	0.0050124	0.013714	0.014442	0.0092129	0.013733	0.054448	0.00026659	0.031154	0.046469	0.02571
0.010608	0.0098957	0.00012968	0.00016204	1.3536e-05	0.00052848	0.0088718	0.012334	0.019053	0.0065767	0.010101	0.068525	0.0019742	0.028731	0.048049	0.027244
0.0095326	0.0094511	9.4372e-05	0.00016342	1.4557e-05	0.00062607	0.012209	0.010674	0.02423	0.0040044	0.0034149	0.065585	0.0036741	0.023604	0.046688	0.02802
0.0083674	0.0089859	5.8747e-05	0.00016479	1.5546e-05	0.00067097	0.014292	0.009043	0.030835	0.0014391	0.0072388	0.052418	0.0053787	0.014989	0.041672	0.028211
0.0072719	0.0085064	2.2656e-05	0.00016613	1.6491e-05	0.0006738	0.014498	0.0075587	0.03977	0.0011207	0.017631	0.069069	0.0070668	0.0065045	0.032708	0.028015
0.0063059	0.0080189	1.4124e-05	0.0001674	1.7381e-05	0.00064468	0.012595	0.00627	0.04994	0.0035886	0.025913	0.064253	0.0085755	0.0011703	0.019648	0.027612
0.0054773	0.0075297	5.1883e-05	0.00016856	1.8203e-05	0.00059229	0.0089103	0.005219	0.056347	0.0058102	0.033496	0.059917	0.0094789	0.0077129	0.0028957	0.027165
0.0047751	0.0070449	9.0988e-05	0.00016957	1.895e-05	0.00052342	0.0041799	0.0044653	0.051867	0.0076319	0.038782	0.066193	0.0088529	0.007622	0.016233	0.02677
0.0041821	0.0065702	0.00013188	0.00017039	1.9611e-05	0.00044303	0.00064313	0.004047	0.02774	0.0089793	0.038644	0.081477	0.0050014	0.0080684	0.034681	0.026439
0.0036811	0.0061105	0.00017506	0.00017098	2.0182e-05	0.00035472	0.0046252	0.0039771	0.014443	0.0098954	0.035976	0.095144	0.0043489	0.017656	0.048	0.026105
0.0032569	0.0056697	0.00022107	0.00017129	2.0658e-05	0.00026125	0.0072648	0.0042244	0.057464	0.01051	0.037528	0.095898	0.021095	0.019891	0.053166	0.025579
0.0028968	0.0052509	0.00027052	0.00017129	2.1037e-05	0.00016532	0.0086914	0.0046864	0.081973	0.010961	0.041187	0.080174	0.040701	0.014237	0.044928	0.024469
0.0025906	0.0048561	0.00032399	0.00017094	2.1321e-05	6.9511e-05	0.0093912	0.0052006	0.080429	0.011315	0.037553	0.055817	0.037805	0.0088756	0.018317	0.022104
0.0023298	0.0044864	0.00038209	0.0001702	2.1512e-05	2.295e-05	0.0098432	0.005567	0.06134	0.01153	0.025439	0.036043	0.0050333	0.0065979	0.015054	0.017686
0.0021074	0.0041422	0.00044537	0.00016904	2.1616e-05	0.0001083	0.010335	0.0056102	0.038994	0.011454	0.011578	0.026844	0.034167	0.0072325	0.041145	0.010774
0.0019176	0.0038231	0.00051438	0.00016743	2.1639e-05	0.00018261	0.010946	0.0052739	0.024416	0.010854	0.0014264	0.024495	0.066694	0.009605	0.057126	0.0020658
0.0017558	0.0035282	0.00058953	0.00016533	2.1589e-05	0.00024235	0.011603	0.0047297	0.018431	0.009452	0.0033111	0.023401	0.085479	0.012354	0.065272	0.0056573
0.0016177	0.0032562	0.00067119	0.00016273	2.1477e-05	0.00028488	0.012165	0.0044401	0.016723	0.0069893	0.0040189	0.021385	0.08348	0.01407	0.067438	0.0076497
0.0015	0.0030055	0.00075968	0.00015961	2.131e-05	0.00030894	0.012462	0.0050535	0.016831	0.0033667	0.0022745	0.018893	0.058264	0.01279	0.063635	0.0079524
0.0013995	0.0027746	0.00085534	0.00015594	2.1099e-05	0.0003149	0.012331	0.0067503	0.018948	0.0014363	0.00024412	0.016877	0.018111	0.0067927	0.053505	0.061722
0.0013137	0.0025618	0.00095854	0.00015172	2.0852e-05	0.00030477	0.011613	0.0082714	0.022792	0.0071759	0.0025	0.015936	0.019753	0.0030034	0.039651	0.041774
0.0012402	0.0023655	0.0010697	0.00014693	2.0576e-05	0.00028193	0.010159	0.0063776	0.028143	0.012992	0.0041317	0.016243	0.034808	0.013497	0.027249	0.024811
0.0011769	0.0021841	0.0011896	0.00014158	2.0277e-05	0.00025063	0.0078407	0.0012393	0.035459	0.017304	0.005206	0.01768	0.034147	0.024265	0.019849	0.0086215
0.0011222	0.0020162	0.0013187	0.00013565	1.996e-05	0.00021537	0.0045775	0.009831	0.046544	0.018656	0.0060507	0.019862	0.029242	0.038222	0.017483	0.0036164
0.0010742	0.0018607	0.0014578	0.00012916	1.9626e-05	0.00018017	0.00039877	0.010508	0.066418	0.016964	0.0070146	0.022234	0.027258	0.05329	0.01808	0.011654
0.0010317	0.0017165	0.0016074	0.0001221	1.9276e-05	0.00014789	0.0044796	0.003272	0.099326	0.013504	0.0082156	0.024691	0.028722	0.059066	0.018767	0.016148
0.00099341	0.0015824	0.0017674	0.00011449	1.8906e-05	0.00011971	0.0095849	0.0040085	0.12403	0.0097455	0.0096124	0.026862	0.030427	0.051609	0.016333	0.018038
0.0009582	0.0014575	0.0019364	0.00010634	1.8514e-05	9.487e-05	0.014184	0.0073372	0.05019	0.0066276	0.011197	0.026656	0.032089	0.037543	0.0079002	0.018429
0.00092514	0.0013411	0.0021106	9.7654e-05	1.8094e-05	7.0621e-05	0.017404	0.00784	0.0069379	0.0044079	0.012778	0.015768	0.034649	0.023759	0.0070622	0.0181
0.00089341	0.0012323	0.0022825	8.8463e-05	1.7638e-05	4.2778e-05	0.018514	0.0073788	0.025135	0.0026225	0.014506	0.0083597	0.034527	0.012793	0.025136	0.017421
0.00086229	0.0011302	0.0024384	7.8782e-05	1.714e-05	6.2287e-06	0.017309	0.0068176	0.026179	0.00049719	0.016476	0.02701	0.029167	0.0047223	0.040504	0.016548
0.0008312	0.0010341	0.0025566	6.8637e-05	1.6589e-05	4.4323e-05	0.014244	0.0063577	0.025406	0.0025733	0.018612	0.024317	0.020312	0.00092576	0.049642	0.015577
0.00079962	0.00094297	0.0026049	5.8053e-05	1.598e-05	0.00011345	0.010054	0.0059548	0.026839	0.0067407	0.020957	0.013707	0.010905	0.004804	0.052864	0.01538
0.00076714	0.00085589	0.0025423	4.7062e-05	1.5303e-05	0.0002041	0.0053689	0.0055194	0.030103	0.011676	0.023251	0.003884	0.0027346	0.0072828	0.051942	0.017134
0.00073344	0.00077181	0.002328	3.5694e-05	1.4552e-05	0.0003166	0.00083989	0.0049872	0.035209	0.016713	0.024961	0.0027428	0.0035997	0.0080614	0.048458	0.021909
0.00069826	0.00068957	0.001949	2.3988e-05	1.3723e-05	0.00044769	0.0029062	0.0043332	0.042988	0.021611	0.02508	0.0065819	0.0080387	0.0069741	0.043609	0.030154
0.0006614	0.00060796	0.0014688	1.1981e-05	1.2813e-05	0.00058958	0.0056692	0.0035678	0.053049	0.026609	0.021924	0.008599	0.010705	0.0074179	0.038227	0.041418
0.00062275	0.00052572	0.0010934	2.822e-07	1.182e-05	0.00072922	0.0076746	0.0027283	0.063051	0.031549	0.013411	0.0096254	0.011751	0.021431	0.032857	0.055462
0.00058223	0.00044158	0.0011954	1.2756e-05	1.0746e-05	0.00084822	0.0092899	0.0018676	0.067773	0.036459	0.0011762	0.010027	0.011306	0.045668	0.027813	0.072277
0.00053981	0.00035442	0.0021995	2.539e-05	9.5955e-06	0.00092407	0.010801	0.001044	0.063245	0.040772	0.017894	0.0099335	0.0094958	0.049436	0.023356	0.089131
0.00049551	0.0002634	0.0042455	3.8132e-05	8.3742e-06	0.00093293	0.012344	0.00031294	0.051107	0.042185	0.029896	0.0093412	0.006532	0.032691	0.019681	0.097435
0.00044938	0.00016817	0.0068602	5.0923e-05	7.0909e-06	0.00085482	0.013944	0.00027917	0.036714	0.036683	0.033776	0.0082729	0.002768	0.014825	0.016859	0.090477
0.00040151	6.9073e-05	0.0088241	6.3703e-05	5.756e-06	0.00068027	0.015572	0.00070083	0.024516	0.021897	0.03109	0.0067107	0.00085012	0.0028369	0.014802	0.069234
0.00035199	3.2476e-05	0.0095095	7.6409e-05	4.3819e-06	0.00041649	0.017183	0.00093843	0.016267	0.0044321	0.024589	0.0048901	0.0026499	0.0038563	0.013164	0.03772
0.00030094	0.00013369	0.0090819	8.8973e-05	2.9818e-06	9.1006e-05	0.018731	0.00099596	0.011791	0.0091599	0.016019	0.003217	0.0015056	0.006984	0.011547	0.0013284
0.00024849	0.00023003	0.0076518	0.00010132	1.5698e-06	0.00025008	0.02018	0.00088934	0.010125	0.01607	0.0060586	0.0019306	0.0024342	0.007846	0.0093139	0.043958
0.00019476	0.00031484	0.0059607	0.00011339	1.6053e-07	0.0005499	0.021496	0.00063848	0.01029	0.017249	0.005158	0.0010021	0.0085134	0.0076333	0.0056619	0.081068
0.00013987	0.00037917	0.0046716	0.0001251	1.232e-06	0.00075366	0.02264	0.0002627	0.011709	0.013279	0.017725	0.00020185	0.016101	0.0072961	0.0011222	0.098054
8.3923e-05	0.00041179	0.0035971	0.00013638	2.5943e-06	0.00082146	0.023569	0.0002049	0.014111	0.0061275	0.031761	0.0026975	0.024117	0.0073578	0.01496	0.088555
2.6997e-05	0.00039985	0.0025843	0.00014714	3.9139e-06	0.00073391	0.024231	0.00068621	0.017304	0.00077847	0.047498	0.00782	0.020825	0.0079733	0.040779	0.067556
3.0854e-05	0.00033015	0.001581	0.00015731	5.18e-06	0.00049654	0.024558	0.0010283	0.021056	0.0041044	0.065726	0.015363	0.026176	0.0092586	0.068333	0.049517
8.9617e-05	0.00019211	0.00061412	0.00016681	6.3836e-06	0.00012867	0.024467	0.0011097	0.02512	0.0024029	0.088824	0.02302	0.040961	0.011173	0.075406	0.03574
0.00014932	1.8667e-05	0.0002421	0.00017557	7.5175e-06	0.00034691	0.023858	0.00099586	0.029887	0.0027102	0.12503	0.027933	0.03914	0.013314	0.066258	0.023896
0.00021004	0.00029408	0.00089727	0.00018351	8.5769e-06	0.00091236	0.022623	0.00088254	0.038106	0.0089033	0.19843	0.028323	0.029481	0.015407	0.065138	0.013822
0.00027192	0.00061185	0.0012826	0.00019056	9.5588e-06	0.0015534	0.020648	0.00088087	0.056982	0.015923	0.23171	0.022928	0.017604	0.016586	0.081213	0.0058113
0.00033515	0.00093551	0.0013839	0.00019663	1.0462e-05	0.002241	0.017838	0.00092322	0.095514	0.023694	0.0014672	0.013675	0.0062428	0.016823	0.097628	0.00014024
0.00039999	0.0012486	0.0012434	0.00020167	1.1289e-05	0.0028912	0.014157	0.00090134	0.15235	0.0306	0.0048562	0.0060859	0.0027118	0.015412	0.097221	0.0040823
0.00046677	0.0015646	0.00094223	0.0002056	1.2042e-05	0.0033111	0.0096676	0.00077233	0.20472	0.036255	0.015261	0.024224	0.0087136	0.012095	0.079677	0.0061633
0.00053587	0.0019654	0.00057526	0.00020837	1.2724e-05	0.0031727	0.004574	0.00054481	0.21744	0.042114	0.020989	0.025406	0.01194	0.0077092	0.05364	0.0066477
0.00060774	0.0025423	0.00020174	0.00020991	1.3343e-05	0.0021048	0.00070644	0.00024173	0.16607	0.049681	0.024617	0.024425	0.013033	0.0025638	0.029166	0.0059304
0.00068291	0.0033204	0.00016481	0.00021018	1.3904e-05	6.5434e-05	0.0055829	0.00013669	0.059493	0.05879	0.028823	0.019531	0.012746	0.0030682	0.012918	0.0044886
0.00076193	0.0041164	0.00054995	0.00020911	1.4414e-05	0.0028454	0.0094668	0.00061906	0.04181	0.061551	0.032384	0.01171	0.011594	0.0092563	0.0058702	0.0027531
0.00084544	0.0047326	0.0009359	0.00020667	1.4881e-05	0.0048192	0.01201	0.0012427	0.10476	0.025507	0.030731	0.00095725	0.0099005	0.015079	0.0058021	0.0012747
0.00093409	0.0051648	0.0012302	0.00020283	1.5312e-05	0.00432	0.013202	0.0020283	0.10108	0.086	0.020594	0.012312	0.0078718	0.017574	0.0099212	0.00087702
0.0010286	0.0054072	0.0014449	0.00019756	1.5715e-05	0.00064895	0.013065	0.0029513	0.0027181	0.10826	0.0059888	0.024829	0.0056387	0.01699	0.015497	0.0023799
0.0011295	0.0054488	0.001637	0.00019084	1.6096e-05	0.0057781	0.01119	0.0039142	0.032761	0.087777	0.0053485	0.03236	0.0032632	0.019069	0.0203	0.0062886
0.0012377	0.0053294	0.0018132	0.00018267	1.6462e-05	0.014004	0.0072928	0.0047213	0.044191	0.067896	0.011059	0.03308	0.00073269	0.026252	0.023252	0.012608
0.0013538	0.0051407	0.0019347	0.00017305	1.6819e-05	0.022649	0.0022417	0.0050832	0.04637	0.054425	0.014525	0.027642	0.0020643	0.033534	0.024331	0.020869
0.0014784	0.0049827	0.0019359	0.000162	1.7173e-05	0.030149	0.0024932	0.0046536	0.04364	0.044878	0.019341	0.018004	0.005359	0.034118	0.023799	0.030352
0.0016121	0.0049207	0.0017686	0.00014957	1.7527e-05	0.035674	0.0061428	0.003145	0.038309	0.03736	0.027032	0.0069959	0.0094988	0.030248	0.02215	0.041236
0.0017554	0.0049749	0.0014143	0.0001358	1.7885e-05	0.038836	0.0088125	0.00050177	0.030887	0.030965	0.037773	0.0025645	0.01488	0.024788	0.020005	0.054306
0.0019086	0.0051223	0.0008877	0.00012078	1.8252e-05	0.039606	0.010825	0.0028566	0.021898	0.025457	0.051529	0.0091659	0.021737	0.019551	0.018301	0.070029
0.0020721	0.0053363	0.00022747	0.0001046	1.8629e-05	0.038324	0.012505	0.0059099	0.012137	0.020847	0.06983	0.012565	0.029638	0.014929	0.017157	0.087941
0.0022459	0.0055872	0.00051262	8.7362e-05	1.9017e-05	0.03559	0.014034	0.007267	0.0023837	0.017175	0.096958	0.013439	0.036692	0.010755	0.017177	0.10134
0.0024301	0.005852	0.0012729	6.9211e-05	1.9419e-05	0.032289	0.015473	0.0061249	0.0072429	0.014422	0.12397	0.012719	0.039988	0.0071991	0.019756	0.09545
0.0026243	0.0061153	0.0019957	5.0299e-05	1.9834e-05	0.029342	0.016818	0.0032919	0.017053	0.012488	0.12136	0.011226	0.039596	0.0041396	0.023936	0.061174
0.0028281	0.0063685	0.0026317	3.0798e-05	2.0261e-05	0.026945	0.018029	0.00054323	0.026159	0.011213	0.090162	0.0095466	0.044279	0.0019478	0.028254	0.01341
0.0030411	0.0066072	0.0031438	1.0896e-05	2.0699e-05	0.025018	0.019051	0.00099751	0.031768	0.010423	0.055531	0.0080259	0.060656	0.00071291	0.032473	0.019661
0.0032622	0.0068299	0.0035095	9.2042e-06	2.1146e-05	0.023478	0.019816	0.0012537	0.032894	0.0099759	0.028318	0.0068246	0.073782	2.2167e-05	0.036032	0.029349
0.0034905	0.0070369	0.0037211	2.9292e-05	2.1597e-05	0.022228	0.02025	0.00071627	0.030818	0.0097991	0.0074673	0.00598	0.066311	1.3691e-05	0.038787	0.027267
0.0037247	0.0072292	0.0037847	4.915e-05	2.2048e-05	0.021179	0.020263	2.6126e-05	0.026499	0.0098962	0.009653	0.0054383	0.045187	0.00064061	0.040871	0.023471
0.0039634	0.0074083	0.0037169	6.8561e-05	2.2493e-05	0.020259	0.019758	0.00048249	0.019119	0.010322	0.023652	0.0050926	0.025681	0.0023307	0.042849	0.020878
0.0042049	0.007576	0.0035414	8.7313e-05	2.2926e-05	0.019414	0.018635	0.00036402	0.0082188	0.01113	0.034701	0.0050479	0.012971	0.0053557	0.045418	0.021273
0.0044474	0.007734	0.0032854	0.0001052	2.3339e-05	0.01847	0.016805	0.00043352	0.0038718	0.012285	0.041496	0.0056668	0.004586	0.0093941	0.048757	0.026024
0.0046891	0.007884	0.0029765	0.00012204	2.3722e-05	0.01752	0.014211	0.0018866	0.013273	0.013592	0.041341	0.0071602	0.0052349	0.012897	0.051721	0.03301
0.0049277	0.0080276	0.00264	0.00013766	2.4067e-05	0.016811	0.010865	0.0038938	0.017903	0.014524	0.028818	0.0088747	0.021146	0.013807	0.052229	0.036628
0.0051611	0.0081665	0.0022977	0.00015191	2.4364e-05	0.016243	0.0068942	0.0063077	0.018369	0.013973	0.0011035	0.0090611	0.037982	0.012264	0.048702	0.036378
0.0053872	0.0083018	0.0019668	0.00016469	2.4601e-05	0.015531	0.0025843	0.0089568	0.016414	0.0099167	0.027829	0.0074823	0.04835	0.011897	0.042232	0.034324
0.0056037	0.0084351	0.0016598	0.0001759	2.4768e-05	0.0145	0.0016141	0.011655	0.013361	0.00030819	0.035176	0.005789	0.04048	0.01256	0.036684	0.03071
0.0058084	0.0085674	0.0013852	0.00018551	2.4855e-05	0.012994	0.0050964	0.014205	0.010023	0.016745	0.016906	0.0052462	0.018474	0.012966	0.035916	0.024245
0.0059991	0.0086998	0.0011474	0.00019348	2.4853e-05	0.011035	0.0071935	0.016407	0.0069933	0.032595	0.0074779	0.006008	0.0023002	0.013735	0.04074	0.015788
0.006174	0.0088332	0.00094812	0.00019983	2.4752e-05	0.0085141	0.0073402	0.018113	0.0046219	0.039344	0.040969	0.0076214	0.015321	0.013611	0.047705	0.0092801
0.0063311	0.0089684	0.00078652	0.00020462	2.4544e-05	0.0056802	0.0052584	0.019318	0.0030195	0.037845	0.045407	0.0094915	0.022549	0.011697	0.051272	0.0071004
0.0064688	0.009106	0.00066032	0.00020792	2.4226e-05	0.0031432	0.0012341	0.020222	0.0020825	0.033568	0.033226	0.011133	0.025419	0.0085707	0.048181	0.0066126
0.0065855	0.0092466	0.00056616	0.00020982	2.3791e-05	0.0013124	0.0037105	0.021071	0.001525	0.029099	0.01716	0.012142	0.026232	0.0049047	0.039218	0.00073981
0.0066801	0.0093907	0.00050007	0.00021046	2.324e-05	0.00012796	0.0080949	0.021678	0.00090144	0.024829	0.0043461	0.012266	0.026299	0.0013979	0.027373	0.013869
0.0067516	0.0095384	0.00045784	0.00020997	2.2572e-05	0.0014951	0.010859	0.021156	0.0002954	0.021185	0.0036032	0.011447	0.025706	0.0016379	0.015851	0.016863
0.0067993	0.00969	0.00043531	0.0002085	2.1792e-05	0.0025492	0.01191	0.018307	0.0024654	0.018405	0.0074729	0.0098305	0.024372	0.0041334	0.0069587	0.01006
0.0068227	0.0098456	0.00042847	0.00020621	2.0904e-05	0.0029527	0.011835	0.012131	0.0056709	0.016685	0.0087192	0.0076947	0.02217	0.006135	0.0015254	0.0063364
0.0068218	0.010005	0.00043365	0.00020327	1.9916e-05	0.0026731	0.01128	0.0028579	0.0094927	0.015874	0.0084829	0.0053515	0.018895	0.0076624	0.0011766	0.0090743
0.0067967	0.010168	0.00044755	0.00019981	1.884e-05	0.001917	0.010601	0.0082711	0.013109	0.01576	0.0074964	0.003062	0.014332	0.0086531	0.0021531	0.016141
0.0067475	0.010334	0.00046724	0.00019601	1.7686e-05	0.00093204	0.0098622	0.018862	0.015702	0.01606	0.0060265	0.00099506	0.008277	0.0088415	0.0035839	0.026203
0.0066749	0.010503	0.00049025	0.00019198	1.6468e-05	7.1031e-05	0.0089346	0.026281	0.016949	0.016599	0.0040412	0.00076316	0.0014286	0.0076934	0.0061741	0.034829
0.0065794	0.010674	0.00051445	0.00018786	1.52e-05	0.00094879	0.007628	0.027968	0.016964	0.01734	0.0014725	0.0021754	0.0045147	0.0048573	0.0087403	0.037874
0.0064616	0.010847	0.00053815	0.00018375	1.3897e-05	0.0016341	0.0057691	0.021641	0.016267	0.018424	0.0014249	0.0032184	0.0079182	0.00073924	0.011198	0.038442
0.0063222	0.011019	0.00055998	0.00017976	1.2574e-05	0.0021073	0.0032729	0.006826	0.015411	0.020062	0.0035178	0.0038567	0.0073405	0.0021249	0.01241	0.038218
0.0061615	0.011191	0.0005789	0.00017594	1.1245e-05	0.0023752	0.0001895	0.013444	0.01473	0.022477	0.0024526	0.0040383	0.0031606	0.000867	0.009872	0.033876
0.0059796	0.01136	0.00059414	0.00017237	9.9225e-06	0.0024567	0.003249	0.035051	0.0143	0.025836	0.0037476	0.0036955	0.0043424	0.0034248	0.0012377	0.021352
0.0057758	0.011525	0.00060522	0.00016908	8.6186e-06	0.0023743	0.0066007	0.05468	0.014041	0.03006	0.012417	0.002789	0.015089	0.0060393	0.0127	0.00026578
0.0059941	0.011603	0.00063046	0.00016366	8.2925e-06	0.0021562	0.009432	0.072315	0.013518	0.030649	0.016652	0.0024614	0.020714	0.0017419	0.018958	0.019276
0.0057386	0.012511	0.00053989	0.00018334	5.2173e-06	0.0018224	0.012678	0.10003	0.016742	0.042442	0.0071702	0.00072228	0.050117	0.0045223	0.067792	0.048238
0.0060888	0.012561	0.00055977	0.00018077	4.8565e-06	0.0013956	0.012495	0.098298	0.015458	0.027317	0.0061036	0.0021591	0.055107	0.0032317	0.059153	0.045196
0.0059982	0.012682	0.00055517	0.00018075	3.6046e-06	0.00088664	0.0087582	0.086459	0.012739	0.0055263	0.018067	0.0038621	0.077414	0.018092	0.043167	0.0427
0.0059159	0.012785	0.00054608	0.00018094	2.4046e-06	0.0003206	0.0031276	0.072484	0.0075428	0.01929	0.025055	0.0038874	0.10489	0.036819	0.0447	0.040494
0.005832	0.012867	0.00053284	0.00018128	1.2546e-06	0.0002713	0.0033526	0.058719	0.00059544	0.028871	0.026967	0.0019445	0.083036	0.054016	0.047703	0.039469
0.0057207	0.012926	0.00051582	0.00018173	1.505e-07	0.00084929	0.0092727	0.047897	0.011011	0.017774	0.023928	0.0018108	0.0044585	0.06164	0.04499	0.038834
0.0055257	0.012958	0.00049545	0.00018226	9.1398e-07	0.0013686	0.013405	0.042955	0.021896	0.0018959	0.017664	0.0069464	0.046118	0.056674	0.038701	0.0376
0.0051377	0.01296	0.00047214	0.00018283	1.9467e-06	0.0017845	0.015294	0.04588	0.030411	0.018376	0.010112	0.012904	0.04899	0.043737	0.031578	0.036606
0.0043671	0.012928	0.00044634	0.00018342	2.9567e-06	0.00206	0.015287	0.05548	0.033475	0.028502	0.002457	0.018755	0.028247	0.028366	0.025727	0.037637
0.0029591	0.012859	0.00041843	0.00018401	3.953e-06	0.0021728	0.014099	0.067138	0.030589	0.033433	0.0041509	0.02195	0.022617	0.013653	0.022273	0.039609
0.00075783	0.012751	0.00038879	0.00018459	4.9448e-06	0.0021202	0.012379	0.074709	0.024361	0.034477	0.0090073	0.017194	0.036066	0.0010407	0.021534	0.039184
0.0017471	0.012601	0.00035779	0.00018516	5.9401e-06	0.0019191	0.010509	0.072386	0.018268	0.032448	0.012269	0.0033887	0.031514	0.009199	0.023413	0.036752
0.0023697	0.012407	0.00032571	0.0001857	6.9458e-06	0.0016023	0.0086031	0.059503	0.014473	0.028315	0.014403	0.00050705	0.025436	0.017471	0.027524	0.032883
0.00029273	0.012168	0.00029284	0.00018623	7.9666e-06	0.0012112	0.0065902	0.040544	0.013297	0.02311	0.015995	0.012125	0.020945	0.024512	0.033054	0.029507
0.0089023	0.011883	0.00025939	0.00018674	9.005e-06	0.00078877	0.0043026	0.021857	0.014083	0.017678	0.017673	0.0020177	0.017374	0.031256	0.03964	0.027698
0.014369	0.011553	0.00022556	0.00018725	1.0061e-05	0.00037166	0.0015691	0.0076567	0.016175	0.01256	0.019437	0.010258	0.014007	0.03865	0.046953	0.028341
0.017745	0.011179	0.00019146	0.00018776	1.1132e-05	8.8061e-06	0.001713	0.001719	0.01918	0.0080438	0.020878	0.033138	0.01063	0.045527	0.054625	0.030561
0.018117	0.010764	0.00015718	0.00018827	1.2213e-05	0.0003328	0.0055092	0.0072605	0.023031	0.0042271	0.02122	0.052622	0.0071746	0.050275	0.061694	0.032994
0.016592	0.010311	0.00012275	0.00018878	1.3295e-05	0.00059052	0.0095872	0.010121	0.027999	0.001062	0.019281	0.068589	0.0037141	0.053272	0.06659	0.034805
0.014447	0.0098247	8.813e-05	0.0001893	1.437e-05	0.00078031	0.01348	0.01105	0.034303	0.0015969	0.013304	0.083598	0.00032478	0.053242	0.067883	0.035538
0.012305	0.0093116	5.322e-05	0.0001898	1.5426e-05	0.00090616	0.016505	0.010877	0.042101	0.003916	0.00068914	0.083823	0.0029669	0.046807	0.0644	0.035148
0.010415	0.008778	1.7849e-05	0.00019029	1.6451e-05	0.00097528	0.0179	0.010129	0.052574	0.0060081	0.022267	0.024827	0.0062102	0.027921	0.055709	0.033819
0.0088239	0.0082311	1.8237e-05	0.00019073	1.7431e-05	0.00099624	0.01707	0.0091317	0.066037	0.0078979	0.038406	0.053981	0.0094642	0.010784	0.041752	0.031827
0.0075087	0.0076785	5.5371e-05	0.00019112	1.8353e-05	0.00097736	0.013859	0.0081044	0.079412	0.0095167	0.047175	0.059299	0.012666	0.0011152	0.023046	0.029489
0.0064251	0.0071274	9.3972e-05	0.00019141	1.9206e-05	0.00092592	0.0086407	0.0071804	0.08651	0.010742	0.052512	0.059009	0.015397	0.0067632	0.00074697	0.027066
0.00553	0.0065852	0.00013454	0.00019158	1.9977e-05	0.00084789	0.0022427	0.0064545	0.077315	0.011481	0.052864	0.066479	0.016557	0.0066666	0.023163	0.024722
0.0047863	0.0060581	0.00017765	0.0001916	2.0659e-05	0.00074806	0.0041094	0.0059829	0.044873	0.011743	0.047726	0.079008	0.013619	0.002845	0.045138	0.022504
0.004165	0.0055518	0.00022394	0.00019141	2.1243e-05	0.00063062	0.0091534	0.0057843	0.0051028	0.011662	0.043647	0.084866	0.0018658	0.016479	0.060778	0.020299
0.003643	0.0050705	0.00027408	0.00019099	2.1725e-05	0.00049973	0.012253	0.0058	0.059601	0.011449	0.04375	0.075422	0.025322	0.025422	0.067864	0.017815
0.0032025	0.0046176	0.00032877	0.00019028	2.2104e-05	0.00036028	0.013601	0.0059126	0.10249	0.011301	0.04168	0.05237	0.069525	0.022198	0.058041	0.014609
0.0028297	0.004195	0.00038869	0.00018926	2.2379e-05	0.00021754	0.013817	0.0059415	0.12132	0.011319	0.031585	0.028038	0.054894	0.016798	0.023657	0.010317
0.0025134	0.0038037	0.00045448	0.00018786	2.2555e-05	7.7723e-05	0.01353	0.0056788	0.112	0.011473	0.016249	0.015214	0.012124	0.01316	0.01892	0.005002
0.0022446	0.0034435	0.00052674	0.00018606	2.2636e-05	5.2266e-05	0.013154	0.0049786	0.090185	0.011601	0.0022586	0.014955	0.074692	0.012197	0.052716	0.00045847
0.002016	0.0031137	0.00060594	0.00018382	2.2631e-05	0.00016564	0.012859	0.0038657	0.074989	0.011425	0.0069656	0.019329	0.12247	0.013412	0.073237	0.0043764
0.0018215	0.0028127	0.00069242	0.00018109	2.2549e-05	0.00025653	0.012632	0.0026672	0.066665	0.010568	0.0090989	0.022035	0.15295	0.015524	0.081896	0.0044585
0.001656	0.0025387	0.00078641	0.00017786	2.24e-05	0.00032079	0.012359	0.0020732	0.059239	0.0086033	0.0057287	0.021905	0.15131	0.016797	0.081876	0.00055845
0.0015151	0.0022896	0.00088805	0.00017409	2.2195e-05	0.00035654	0.01187	0.0030132	0.051968	0.0052251	7.0366e-05	0.020408	0.10904	0.014851	0.074421	0.0013712
0.0013949	0.0020631	0.00099746	0.00016975	2.1944e-05	0.00036444	0.010984	0.0059651	0.048806	0.000201	0.0055079	0.019023	0.038568	0.0081193	0.060064	0.019688
0.0012922	0.0018572	0.0011147	0.00016483	2.1658e-05	0.0003476	0.0095186	0.0098052	0.048538	0.0063989	0.0096043	0.018626	0.036204	0.0023522	0.043424	0.019467
0.0012041	0.0016697	0.0012399	0.00015932	2.1345e-05	0.00031108	0.0073101	0.01061	0.050891	0.013695	0.012217	0.019532	0.05519	0.014367	0.030184	0.015939
0.0011282	0.0014988	0.0013732	0.00015321	2.1012e-05	0.00026123	0.0042346	0.0035911	0.05635	0.019712	0.013772	0.021633	0.047619	0.027752	0.022764	0.0080121
0.0010622	0.0013428	0.0015147	0.00014648	2.0665e-05	0.00020471	0.00025085	0.0089603	0.068505	0.02226	0.014879	0.024366	0.037651	0.045225	0.020439	0.00097581
0.0010043	0.0012002	0.0016644	0.00013914	2.0305e-05	0.00014756	0.004535	0.015474	0.097944	0.020695	0.015865	0.026921	0.033652	0.06769	0.020864	0.0085782
0.0009527	0.0010699	0.001822	0.00013119	1.9935e-05	9.432e-05	0.0098124	0.01077	0.17724	0.016332	0.016844	0.028484	0.035124	0.085994	0.021151	0.013814
0.00090605	0.00095052	0.0019862	0.00012264	1.955e-05	4.7318e-05	0.015012	0.0027549	0.28303	0.01113	0.017877	0.028614	0.036845	0.086703	0.018388	0.016812
0.00086305	0.00084123	0.0021542	0.0001135	1.9149e-05	6.3735e-06	0.019331	0.0017887	0.043375	0.0064428	0.018921	0.026538	0.039217	0.071487	0.010062	0.018407
0.00082259	0.00074109	0.0023206	0.00010378	1.8723e-05	3.1244e-05	0.021887	0.0030518	0.083595	0.002817	0.019748	0.016007	0.044144	0.051668	0.0050895	0.019323
0.00078373	0.00064926	0.0024759	9.3511e-05	1.8266e-05	7.0091e-05	0.022029	0.0032055	0.059102	0.00021805	0.020771	0.010379	0.045086	0.03422	0.02541	0.020258
0.00074567	0.00056498	0.0026044	8.2706e-05	1.7768e-05	0.00011593	0.019678	0.0033379	0.043893	0.0035149	0.022105	0.032494	0.038035	0.020707	0.045424	0.021217
0.00070774	0.00048746	0.0026817	7.1393e-05	1.722e-05	0.00017475	0.015289	0.0036422	0.040302	0.0078455	0.023547	0.029088	0.026379	0.010455	0.059401	0.021853
0.00066936	0.00041589	0.0026731	5.9601e-05	1.6614e-05	0.00025159	0.0094575	0.0040009	0.043239	0.013101	0.025054	0.017965	0.014513	0.0024611	0.066035	0.022779
0.00063007	0.0003494	0.0025337	4.7363e-05	1.5939e-05	0.00034948	0.0029394	0.0042675	0.049509	0.018694	0.026139	0.0079378	0.0045817	0.004772	0.067028	0.025009
0.00058952	0.00028704	0.002218	3.4716e-05	1.5188e-05	0.0004683	0.003141	0.0043447	0.05681	0.023599	0.026085	0.0011589	0.0030224	0.011135	0.064106	0.029465
0.00054741	0.00022779	0.0017074	2.1699e-05	1.4355e-05	0.00060375	0.0078302	0.0041925	0.06366	0.027876	0.023628	0.0030201	0.0084162	0.015494	0.058614	0.036614
0.00050354	0.00017055	0.0010552	8.3575e-06	1.3435e-05	0.00074649	0.010964	0.0038191	0.068607	0.032354	0.016982	0.0058315	0.011826	0.022319	0.051733	0.046238
0.00045777	0.00011418	0.00046525	5.2611e-06	1.2426e-05	0.00088166	0.012958	0.003268	0.068678	0.036709	0.004365	0.0079024	0.013444	0.046718	0.044457	0.058594
0.00041002	5.7592e-05	0.00031067	1.9104e-05	1.133e-05	0.00098909	0.014398	0.0026034	0.061139	0.040806	0.013035	0.0093946	0.013402	0.070801	0.037422	0.074389
0.00036027	1.7664e-07	0.0010269	3.3115e-05	1.0149e-05	0.0010451	0.015726	0.0018989	0.046995	0.044443	0.029119	0.010311	0.011704	0.059541	0.031132	0.091713
0.00030854	5.978e-05	0.0027677	4.7233e-05	8.8894e-06	0.0010254	0.017169	0.0012272	0.030638	0.045051	0.037856	0.010469	0.0084662	0.031537	0.026035	0.10152
0.00025488	0.00012137	0.0051128	6.1392e-05	7.5593e-06	0.00091134	0.018795	0.00065258	0.016733	0.038936	0.038335	0.0095878	0.0037613	0.0086611	0.022406	0.094469
0.00019939	0.00018437	0.007125	7.5523e-05	6.1694e-06	0.00069595	0.020577	0.00022532	0.0077993	0.023954	0.033041	0.0077938	0.0013666	0.0053686	0.020155	0.069457
0.00014217	0.00024713	0.0084086	8.9553e-05	4.7322e-06	0.00039055	0.022448	2.2181e-05	0.0035446	0.0053177	0.024276	0.0053373	0.0047066	0.012462	0.018968	0.028933
8.3372e-05	0.00030669	0.0091024	0.00010341	3.2615e-06	2.7689e-05	0.024329	7.463e-05	0.0025438	0.0088412	0.013139	0.0027553	0.00489	0.01507	0.01826	0.023194
2.3123e-05	0.00035841	0.0089805	0.000117	1.7724e-06	0.00034114	0.026136	7.0184e-05	0.0032616	0.015126	0.00013884	0.00025444	0.0015664	0.01502	0.017577	0.077856
3.8431e-05	0.00039579	0.00799	0.00013025	2.8001e-07	0.00065418	0.027784	0.00040473	0.0046556	0.014672	0.014456	0.0023975	0.0050851	0.013793	0.015577	0.11814
0.00010115	0.00041039	0.0066471	0.00014308	1.2004e-06	0.00085297	0.029188	0.00090521	0.0063889	0.0085002	0.03044	0.0059025	0.014559	0.012569	0.010363	0.12527
0.00016492	0.00039202	0.0051624	0.00015539	2.6543e-06	0.00089575	0.030259	0.0015014	0.0085569	0.00077009	0.047818	0.011419	0.025502	0.011975	0.00057548	0.10196
0.00022963	0.00032958	0.0036575	0.0001671	4.0681e-06	0.00076299	0.030906	0.0020356	0.011414	0.0092826	0.066669	0.019469	0.024507	0.012124	0.023677	0.073418
0.00029521	0.00021226	0.0022356	0.00017813	5.4298e-06	0.00046224	0.031037	0.0022436	0.015273	0.013259	0.087243	0.028252	0.032968	0.013224	0.065813	0.052939
0.00036163	3.2335e-05	0.00099434	0.00018838	6.7291e-06	1.6444e-05	0.030553	0.0019229	0.020445	0.011438	0.10991	0.034354	0.046021	0.015042	0.080918	0.03774
0.00042889	0.00021193	5.2198e-07	0.00019777	7.9579e-06	0.00054539	0.029357	0.0011593	0.027489	0.0053433	0.13473	0.035617	0.040908	0.01688	0.072197	0.025014
0.00049705	0.00051019	0.00069898	0.00020623	9.11e-06	0.0011949	0.027347	0.00028619	0.038547	0.0026796	0.15327	0.031991	0.028913	0.017951	0.070661	0.014536
0.00056621	0.00083807	0.0010821	0.00021365	1.0182e-05	0.0019005	0.02443	0.00041273	0.059633	0.011353	0.13042	0.023108	0.015725	0.017766	0.081099	0.0063627
0.00063656	0.0011539	0.0011659	0.00021999	1.1171e-05	0.0026061	0.020538	0.0008849	0.10033	0.020449	0.046225	0.014675	0.0036698	0.015849	0.090377	0.00036624
0.00070831	0.0014288	0.0010106	0.00022514	1.2078e-05	0.0031893	0.015661	0.0011947	0.1622	0.029192	0.031538	0.014267	0.0056627	0.011936	0.089792	0.0036083
0.00078178	0.0016577	0.00070555	0.00022906	1.2906e-05	0.0034137	0.0099025	0.0014042	0.21961	0.036829	0.027583	0.045797	0.011924	0.0064276	0.077185	0.0057242
0.00085732	0.0019045	0.00035077	0.00023168	1.3658e-05	0.0029272	0.0035278	0.0015627	0.22732	0.045073	0.023829	0.036252	0.015303	0.00064765	0.053608	0.0062389
0.00093538	0.0022636	1.0513e-05	0.00023294	1.4338e-05	0.001393	0.0029718	0.0017137	0.16498	0.057836	0.021865	0.03393	0.01658	0.0086456	0.026955	0.005516
0.0010164	0.0027926	0.00029138	0.00023278	1.4954e-05	0.0012302	0.0089291	0.0019104	0.057864	0.08107	0.024837	0.027658	0.016412	0.017125	0.0074926	0.0039456
0.001101	0.0033986	0.00058692	0.00023116	1.5511e-05	0.0041909	0.013702	0.0022125	0.058193	0.12456	0.032312	0.017065	0.015269	0.025843	0.0010238	0.0019465
0.0011897	0.0039217	0.00087277	0.00022804	1.6016e-05	0.0057219	0.016922	0.0026643	0.19681	0.14941	0.036801	0.0016432	0.01346	0.032816	0.00032393	2.5577e-05
0.0012832	0.0043578	0.0010837	0.00022339	1.6477e-05	0.0039017	0.018481	0.0032739	0.18762	0.20737	0.028855	0.017087	0.011217	0.032158	0.0063164	0.001167
0.001382	0.004709	0.0012427	0.00021719	1.6902e-05	0.0019085	0.017974	0.0039864	0.081554	0.22044	0.0096249	0.033534	0.008709	0.02311	0.015252	0.00044411
0.001487	0.0049551	0.0014092	0.00020943	1.7296e-05	0.011008	0.014462	0.0046583	0.087176	0.13651	0.008082	0.042202	0.0060435	0.016287	0.023775	0.0029128
0.0015987	0.0050941	0.001581	0.0002001	1.7667e-05	0.021989	0.0078818	0.0050325	0.079301	0.098308	0.016421	0.041588	0.0032363	0.019176	0.030775	0.0090537
0.0017178	0.0051631	0.0017168	0.00018923	1.8022e-05	0.03308	0.00010025	0.0047556	0.068034	0.080218	0.019555	0.033163	0.00019631	0.026088	0.035787	0.017416
0.001845	0.0052194	0.0017503	0.00017685	1.8364e-05	0.042411	0.0066671	0.0034456	0.057831	0.070003	0.024682	0.019839	0.003296	0.027948	0.037887	0.02686
0.0019807	0.0053106	0.0016305	0.00016301	1.8701e-05	0.049003	0.011559	0.00085809	0.047048	0.062891	0.035529	0.0056248	0.0075922	0.024847	0.03651	0.037393
0.0021254	0.0054597	0.0013311	0.00014777	1.9036e-05	0.052254	0.014833	0.0028979	0.035152	0.057062	0.052871	0.0059326	0.013135	0.019559	0.032431	0.049819
0.0022795	0.0056615	0.00085682	0.00013123	1.9373e-05	0.052066	0.01708	0.0071057	0.022534	0.051961	0.077025	0.013338	0.020298	0.014555	0.026905	0.064655
0.0024432	0.0058994	0.00023677	0.00011349	1.9717e-05	0.049511	0.018834	0.010381	0.010514	0.047508	0.10976	0.016743	0.028932	0.01018	0.021992	0.08192
0.0026168	0.0061567	0.00048123	9.47e-05	2.0069e-05	0.04568	0.020398	0.011002	0.00052179	0.043726	0.14572	0.017224	0.037457	0.0065293	0.021403	0.097736
0.0028	0.0064181	0.0012389	7.5007e-05	2.0433e-05	0.041501	0.021885	0.0081006	0.011159	0.040602	0.1558	0.015957	0.042696	0.0037601	0.025005	0.09821
0.0029926	0.0066732	0.0019748	5.4591e-05	2.081e-05	0.037837	0.023288	0.0029824	0.022049	0.038046	0.12614	0.013877	0.043023	0.0015876	0.030381	0.068018
0.0031944	0.006916	0.0026347	3.3649e-05	2.1201e-05	0.034993	0.024534	0.001789	0.03178	0.035918	0.082542	0.011598	0.04638	0.00040893	0.036149	0.01734
0.0034045	0.007144	0.0031752	1.2396e-05	2.1605e-05	0.032815	0.025524	0.0046024	0.03763	0.034075	0.045257	0.0094722	0.065211	0.00027281	0.041548	0.019685
0.0036223	0.007357	0.0035685	8.9424e-06	2.2021e-05	0.031114	0.026144	0.0053495	0.038736	0.03241	0.017324	0.0076742	0.08856	0.00068811	0.045914	0.029775
0.0038466	0.0075557	0.0038033	3.0132e-05	2.2448e-05	0.029746	0.026278	0.0047405	0.03692	0.030867	0.0044504	0.0062904	0.088191	0.0017899	0.048859	0.027015
0.0040763	0.0077417	0.0038835	5.0934e-05	2.2882e-05	0.028588	0.025813	0.0036393	0.033446	0.029435	0.022394	0.005344	0.062753	0.0036001	0.050393	0.023004
0.0043099	0.0079164	0.0038251	7.1116e-05	2.3317e-05	0.027562	0.024641	0.00276	0.026981	0.028121	0.035594	0.0048649	0.032036	0.0063505	0.051023	0.020243
0.0045459	0.0080817	0.0036522	9.0452e-05	2.3748e-05	0.026561	0.022669	0.0025245	0.015966	0.026838	0.042956	0.0051105	0.0083011	0.010139	0.05161	0.020034
0.0047824	0.0082391	0.0033927	0.00010873	2.4168e-05	0.025471	0.019824	0.003088	0.0023569	0.02546	0.043821	0.0068603	0.0091472	0.014414	0.052329	0.023425
0.0050176	0.00839	0.0030753	0.00012577	2.4567e-05	0.024306	0.016075	0.0044137	0.009199	0.023611	0.036901	0.010349	0.023491	0.017412	0.052989	0.029112
0.0052494	0.008536	0.0027265	0.00014139	2.4935e-05	0.023198	0.011472	0.0063393	0.015853	0.02064	0.017174	0.014612	0.039792	0.01704	0.052738	0.033638
0.0054759	0.0086783	0.0023693	0.00015548	2.5262e-05	0.022073	0.0061968	0.0086191	0.018099	0.015365	0.014917	0.016418	0.052847	0.01368	0.05084	0.035542
0.0056948	0.008818	0.0020217	0.00016794	2.5536e-05	0.020671	0.00061029	0.010962	0.017697	0.0055026	0.039485	0.014236	0.073598	0.011945	0.047576	0.035205
0.0059041	0.0089564	0.0016972	0.0001787	2.5745e-05	0.018761	0.0047276	0.013054	0.015823	0.011284	0.033455	0.010616	0.06096	0.013804	0.044556	0.031899
0.0061018	0.0090943	0.0014049	0.00018775	2.5876e-05	0.016262	0.0090663	0.014589	0.013226	0.031916	0.00037512	0.0081306	0.019262	0.01672	0.043892	0.025046
0.0062858	0.0092327	0.0011499	0.00019511	2.5918e-05	0.013382	0.011574	0.015332	0.010588	0.04618	0.024937	0.0074591	0.011565	0.01874	0.046585	0.016593
0.0064543	0.0093723	0.00093432	0.00020082	2.586e-05	0.010133	0.011502	0.015251	0.0083533	0.049101	0.05558	0.0082275	0.026735	0.018565	0.051151	0.0099616
0.0066058	0.0095138	0.00075775	0.00020498	2.5691e-05	0.0069311	0.0083852	0.014629	0.0066827	0.046291	0.052171	0.0097061	0.031516	0.016163	0.054375	0.0044842
0.0067386	0.0096576	0.0006182	0.0002077	2.5405e-05	0.0044838	0.0024871	0.013931	0.0054585	0.042567	0.034884	0.011208	0.032115	0.012408	0.05365	0.0051608
0.0068517	0.0098044	0.0005125	0.00020913	2.4995e-05	0.0031635	0.0047496	0.013286	0.0043414	0.038331	0.015937	0.012132	0.031906	0.0082217	0.048126	0.018537
0.006944	0.0099544	0.00043682	0.00020943	2.4457e-05	0.002269	0.011115	0.01219	0.0028445	0.033677	0.0020914	0.012086	0.031416	0.0043559	0.038273	0.02649
0.0070149	0.010108	0.00038699	0.00020876	2.3791e-05	0.0010964	0.015041	0.0096937	0.00045714	0.029304	0.0064608	0.010958	0.030503	0.0011505	0.025739	0.023681
0.0070641	0.010265	0.00035879	0.00020732	2.2998e-05	0.00014682	0.016364	0.005215	0.0031392	0.025684	0.010541	0.0088892	0.028758	0.0012683	0.013124	0.016589
0.0070915	0.010426	0.00034815	0.00020528	2.2084e-05	0.00093988	0.015896	0.0013271	0.007825	0.023211	0.011656	0.0061796	0.025806	0.0028575	0.0029772	0.013735
0.0070975	0.01059	0.00035123	0.00020281	2.1056e-05	0.0010926	0.014549	0.0089844	0.012934	0.021838	0.011027	0.0031912	0.021165	0.0035177	0.0041275	0.016724
0.0070827	0.010757	0.00036453	0.00020007	1.9924e-05	0.0007337	0.012914	0.016357	0.017409	0.021318	0.009478	0.00024505	0.014415	0.0030423	0.0086847	0.025272
0.0070482	0.010927	0.00038492	0.00019723	1.8701e-05	7.9175e-05	0.0112	0.021388	0.020341	0.021315	0.0073654	0.0024331	0.0053172	0.0010357	0.013327	0.039268
0.0069953	0.011099	0.00040967	0.0001944	1.7401e-05	0.00065697	0.0093487	0.021386	0.0215	0.021575	0.004711	0.0047104	0.0050411	0.0030729	0.019351	0.05343
0.0069257	0.011272	0.00043644	0.0001917	1.604e-05	0.0013263	0.0071863	0.01253	0.021132	0.022047	0.0015057	0.0065143	0.014108	0.009304	0.024333	0.062009
0.0068414	0.011447	0.00046328	0.00018921	1.4634e-05	0.0018563	0.0045296	0.0075572	0.019925	0.022899	0.0018598	0.0077856	0.019412	0.016089	0.028911	0.06829
0.006745	0.01162	0.00048861	0.00018701	1.3202e-05	0.002221	0.0012865	0.035643	0.018562	0.02434	0.0037234	0.0084532	0.018979	0.018387	0.03182	0.070286
0.0066392	0.011792	0.0005112	0.00018512	1.1758e-05	0.0024203	0.0024773	0.062891	0.017538	0.026565	0.0010252	0.0084209	0.013805	0.011807	0.028746	0.061275
0.0065271	0.01196	0.00053011	0.00018359	1.0319e-05	0.0024656	0.0064801	0.082359	0.016975	0.02971	0.0075794	0.0075855	0.0047238	0.00061053	0.014717	0.032211
0.0064122	0.012123	0.00054471	0.0001824	8.8985e-06	0.002372	0.010195	0.095887	0.016934	0.033578	0.017376	0.005894	0.0083413	0.010207	0.013696	0.011558
0.0066817	0.012192	0.00057332	0.00017896	8.4548e-06	0.0021562	0.013217	0.10945	0.01652	0.032425	0.019554	0.0047936	0.017083	0.00848	0.031799	0.035278
0.0065272	0.011673	0.00051491	0.00018979	6.1544e-06	0.0014197	0.015513	0.090065	0.02283	0.039432	0.0031221	0.00039944	0.043569	0.014785	0.055528	0.067818
0.0069473	0.011699	0.00053471	0.00018836	5.6612e-06	0.0010431	0.014362	0.08475	0.022479	0.020867	0.013514	0.0026163	0.051571	0.0068317	0.069919	0.05052
0.0070758	0.011805	0.00053002	0.00018952	4.2796e-06	0.0006148	0.0091753	0.074001	0.020968	0.0004953	0.02717	0.0050419	0.071422	0.0096936	0.053734	0.038506
0.0072814	0.011892	0.00052081	0.00019076	2.9507e-06	0.00014427	0.0018975	0.061413	0.016525	0.01824	0.034012	0.005307	0.10979	0.032208	0.060942	0.029243
0.0075787	0.011958	0.00050738	0.000192	1.6745e-06	0.00034559	0.0061661	0.048221	0.0073952	0.018853	0.034646	0.0029385	0.14107	0.05543	0.062993	0.023494
0.0079762	0.011998	0.00049012	0.00019318	4.4842e-07	0.00082379	0.013236	0.037031	0.0071317	0.0036318	0.029883	0.0020394	0.087703	0.069556	0.058127	0.021578
0.0084647	0.012011	0.00046946	0.00019426	7.3232e-07	0.0012536	0.017843	0.031279	0.025321	0.015885	0.021663	0.0093136	0.013843	0.068437	0.049596	0.02522
0.0089904	0.011992	0.00044582	0.00019519	1.8744e-06	0.0015967	0.019509	0.033156	0.042278	0.031472	0.012038	0.018473	0.091301	0.056364	0.040392	0.03448
0.0094045	0.011937	0.00041965	0.00019596	2.9856e-06	0.0018201	0.018689	0.042166	0.050106	0.04076	0.0025113	0.028441	0.1297	0.0404	0.032523	0.047674
0.0093704	0.011844	0.00039136	0.00019655	4.0746e-06	0.0019028	0.016269	0.055734	0.045641	0.043995	0.0063466	0.034902	0.1317	0.024206	0.027333	0.05915
0.0083209	0.01171	0.00036135	0.00019697	5.1497e-06	0.0018409	0.013093	0.070042	0.0354	0.041987	0.013544	0.027974	0.11588	0.0093261	0.0255	0.060905
0.0058523	0.011532	0.00032999	0.00019721	6.219e-06	0.001648	0.009742	0.080636	0.026676	0.035967	0.018506	0.0046724	0.072566	0.0037979	0.027267	0.05852
0.0037548	0.011308	0.00029758	0.0001973	7.289e-06	0.0013519	0.0064869	0.085499	0.022574	0.027826	0.021539	0.0018946	0.053951	0.015592	0.032353	0.053473
0.0069284	0.011037	0.00026441	0.00019725	8.3647e-06	0.00098894	0.0033476	0.07943	0.02258	0.019249	0.023569	0.011337	0.044396	0.026869	0.03986	0.047276
0.028999	0.010719	0.00023069	0.00019711	9.4491e-06	0.00059651	0.00018604	0.062247	0.025264	0.011298	0.025491	0.00062522	0.037241	0.038063	0.049508	0.041726
0.02941	0.010355	0.00019661	0.00019688	1.0543e-05	0.00020677	0.003175	0.041676	0.029429	0.0044821	0.027473	0.014834	0.030844	0.049527	0.061016	0.039484
0.027946	0.0099458	0.00016226	0.00019662	1.1643e-05	0.00015189	0.006848	0.023661	0.034401	0.0010242	0.029444	0.041235	0.024519	0.060943	0.073244	0.039929
0.024279	0.0094951	0.0001277	0.00019633	1.2747e-05	0.00046125	0.01079	0.010535	0.040008	0.0052523	0.030501	0.060486	0.018283	0.072544	0.083965	0.04099
0.020117	0.0090073	9.2912e-05	0.00019604	1.3846e-05	0.00071176	0.01473	0.0018377	0.046631	0.0083779	0.028891	0.074978	0.012286	0.082886	0.090371	0.041594
0.016484	0.0084878	5.7813e-05	0.00019577	1.4932e-05	0.00090083	0.018153	0.0036933	0.054788	0.010667	0.022272	0.088733	0.0066792	0.089428	0.090521	0.04077
0.013544	0.0079434	2.2237e-05	0.00019553	1.5994e-05	0.0010306	0.020346	0.0070373	0.065317	0.012382	0.0023828	0.093153	0.0015038	0.086369	0.083756	0.038318
0.011229	0.0073814	1.4058e-05	0.00019532	1.7022e-05	0.0011061	0.020576	0.0086675	0.07936	0.013702	0.054227	0.035952	0.0033575	0.044095	0.070072	0.034372
0.0094038	0.0068101	5.14e-05	0.00019512	1.8002e-05	0.0011333	0.018338	0.0092106	0.096945	0.014695	0.075051	0.01662	0.0081036	0.0043858	0.049761	0.029526
0.00795	0.0062378	9.0202e-05	0.00019493	1.8922e-05	0.0011182	0.013574	0.0092143	0.11442	0.015326	0.076524	0.033862	0.012877	0.0079883	0.024436	0.024363
0.0067763	0.0056726	0.00013096	0.00019473	1.9771e-05	0.0010662	0.0067275	0.0089046	0.12315	0.015518	0.070462	0.040386	0.017423	0.013208	0.0033543	0.019312
0.0058164	0.0051223	0.00017425	0.00019447	2.0538e-05	0.00098173	0.001202	0.0085394	0.111	0.01523	0.059997	0.049973	0.020518	0.0097252	0.031004	0.014565
0.0050223	0.0045936	0.00022069	0.00019413	2.1214e-05	0.0008691	0.0086813	0.0082859	0.076203	0.01453	0.049536	0.060674	0.01878	0.0013793	0.054676	0.0099651
0.004359	0.0040922	0.00027096	0.00019366	2.1793e-05	0.00073259	0.014264	0.0081411	0.028942	0.013603	0.044432	0.0622	0.0042809	0.012632	0.070934	0.0051244
0.0038011	0.0036223	0.00032576	0.00019302	2.2271e-05	0.00057726	0.017348	0.0080384	0.018247	0.0127	0.041951	0.047664	0.041847	0.028567	0.078945	0.0002448
0.0033293	0.0031869	0.00038574	0.00019215	2.2646e-05	0.00040973	0.018225	0.0078415	0.057819	0.012042	0.034656	0.021592	0.15365	0.028677	0.066193	0.005975
0.002929	0.0027874	0.00045154	0.00019102	2.2918e-05	0.00023725	0.017606	0.0073498	0.087091	0.011755	0.020227	0.0002476	0.10112	0.023687	0.025569	0.011423
0.0025885	0.002424	0.00052368	0.00018955	2.3091e-05	6.8491e-05	0.016202	0.0063662	0.10903	0.011836	0.0030076	0.0050308	0.056188	0.018307	0.022421	0.015818
0.0022985	0.0020959	0.00060267	0.00018771	2.3171e-05	8.7236e-05	0.014531	0.0047903	0.12841	0.012138	0.010668	0.0039704	0.13496	0.014729	0.061666	0.018145
0.0020513	0.0018015	0.00068876	0.00018545	2.3166e-05	0.00022094	0.012881	0.0027635	0.14089	0.012369	0.017907	0.015013	0.18826	0.013587	0.086277	0.017487
0.0018406	0.0015383	0.00078205	0.00018272	2.3085e-05	0.00032509	0.011347	0.00079449	0.13596	0.012067	0.015079	0.021316	0.23511	0.01395	0.094947	0.0136
0.0016608	0.0013039	0.00088254	0.00017948	2.2938e-05	0.00039455	0.009884	0.00019397	0.1122	0.010635	0.0043943	0.022814	0.24179	0.014143	0.092673	0.0089124
0.0015073	0.0010953	0.0009901	0.00017569	2.2736e-05	0.00042721	0.0083549	0.00098942	0.092668	0.0075264	0.0066549	0.021978	0.18613	0.011971	0.082705	0.0075881
0.001376	0.0009098	0.0011045	0.00017133	2.249e-05	0.00042429	0.0065721	0.005101	0.082974	0.0022824	0.014935	0.020827	0.076174	0.0060583	0.065702	0.0021726
0.0012635	0.00074476	0.0012256	0.00016636	2.2209e-05	0.00039003	0.0043331	0.011358	0.076004	0.0052083	0.020233	0.02045	0.083086	0.0035267	0.047496	0.0026015
0.0011666	0.00059768	0.001353	0.00016077	2.1903e-05	0.00033115	0.0014585	0.015817	0.073827	0.014033	0.023359	0.02118	0.08984	0.016508	0.034018	0.0064841
0.0010826	0.00046651	0.0014866	0.00015454	2.1578e-05	0.00025591	0.0021652	0.011809	0.077213	0.021821	0.025242	0.02279	0.062747	0.033582	0.026733	0.0063493
0.0010093	0.00034948	0.0016262	0.00014766	2.124e-05	0.00017295	0.006534	0.0024333	0.089098	0.025595	0.026394	0.02452	0.044395	0.05689	0.024235	0.0025133
0.00094454	0.000245	0.0017713	0.00014012	2.0892e-05	9.018e-05	0.011471	0.015714	0.11906	0.024009	0.027073	0.025396	0.038661	0.088822	0.024128	0.003047
0.00088653	0.00015175	0.0019211	0.00013194	2.0534e-05	1.3737e-05	0.016578	0.01657	0.18923	0.018349	0.027466	0.024861	0.040882	0.12494	0.023704	0.0080046
0.00083373	6.8615e-05	0.0020738	0.00012311	2.0164e-05	5.2818e-05	0.021208	0.0096018	0.21864	0.011147	0.027642	0.021727	0.042695	0.14342	0.020461	0.010979
0.00078476	5.293e-06	0.0022261	0.00011365	1.9779e-05	0.00010886	0.024527	0.0043018	0.1439	0.0043308	0.027542	0.015143	0.045262	0.12996	0.012346	0.013052
0.00073846	7.0732e-05	0.0023723	0.00010357	1.9372e-05	0.00015677	0.02571	0.0025981	0.11098	0.0013002	0.026769	0.0045763	0.052549	0.098566	0.0021648	0.015556
0.00069384	0.00012835	0.0025023	9.2896e-05	1.8936e-05	0.00020106	0.02427	0.0023017	0.064245	0.0061112	0.026216	0.021742	0.054344	0.067166	0.023021	0.019061
0.00065003	0.00017872	0.0026001	8.1645e-05	1.8462e-05	0.00024776	0.020278	0.0018584	0.049098	0.011021	0.026114	0.041792	0.044891	0.042428	0.046478	0.02327
0.00060632	0.0002224	0.0026409	6.9849e-05	1.7942e-05	0.00030326	0.014143	0.00098088	0.049545	0.016592	0.026061	0.033961	0.030074	0.023871	0.065543	0.027456
0.00056213	0.00025995	0.002589	5.7538e-05	1.7365e-05	0.0003731	0.0064572	0.00013953	0.055854	0.022659	0.025971	0.022073	0.015929	0.00897	0.076382	0.031717
0.00051696	0.00029196	0.0023979	4.4749e-05	1.6723e-05	0.00046071	0.0016447	0.0012482	0.064723	0.027644	0.025239	0.012595	0.0046411	0.0055518	0.080337	0.036689
0.00047043	0.00031911	0.0020183	3.1521e-05	1.6008e-05	0.00056635	0.0086332	0.0021638	0.069326	0.031227	0.023045	0.0064008	0.0038018	0.019439	0.079072	0.042659
0.00042226	0.00034214	0.0014252	1.7898e-05	1.5213e-05	0.00068606	0.013564	0.0027909	0.069411	0.034098	0.018056	0.0021122	0.0097697	0.030614	0.073409	0.049526
0.00037223	0.00036185	0.00066161	3.9268e-06	1.4335e-05	0.00081091	0.016487	0.003105	0.064909	0.036126	0.0085201	0.0014076	0.01362	0.044809	0.064784	0.057461
0.00032019	0.0003791	7.6793e-05	1.0339e-05	1.337e-05	0.00092672	0.018032	0.0031329	0.054091	0.037791	0.0065133	0.0045202	0.015604	0.076759	0.054999	0.067569
0.00026608	0.00039472	0.00041905	2.4844e-05	1.2318e-05	0.0010144	0.018922	0.0029354	0.037719	0.03936	0.0237	0.007152	0.0159	0.09043	0.045347	0.081699
0.00020988	0.00040945	7.118e-05	3.9526e-05	1.1183e-05	0.001052	0.019694	0.0025914	0.019979	0.040537	0.036404	0.0090964	0.014422	0.062092	0.036723	0.098633
0.0001516	0.00042374	0.0015591	5.4319e-05	9.9696e-06	0.0010174	0.02065	0.0021854	0.0053096	0.038978	0.040907	0.0098522	0.011197	0.026459	0.029819	0.10885
9.1315e-05	0.00043766	0.0037097	6.9151e-05	8.6847e-06	0.00089406	0.021911	0.0017977	0.0035254	0.031853	0.038209	0.0090003	0.0060726	0.00073931	0.025177	0.10047
2.913e-05	0.00045062	0.005762	8.3948e-05	7.338e-06	0.00067748	0.023483	0.0014966	0.0063892	0.017579	0.030793	0.0068082	6.7938e-05	0.014338	0.022803	0.070154
3.4833e-05	0.00046113	0.0073455	9.863e-05	5.941e-06	0.00038038	0.025301	0.0013348	0.0052489	0.00067557	0.020262	0.0035851	0.0044125	0.021105	0.021993	0.019397
0.00010043	0.00046658	0.0086263	0.00011311	4.5062e-06	3.5574e-05	0.027261	0.001348	0.0023649	0.011274	0.0072345	0.00010646	0.0058662	0.0225	0.022182	0.046694
0.00016751	0.00046301	0.0093366	0.00012731	3.0472e-06	0.00030662	0.029235	0.0015582	0.00063223	0.015636	0.0078313	0.0040801	0.0036998	0.021147	0.022588	0.11271
0.00023591	0.00044495	0.008949	0.00014113	1.5782e-06	0.00058695	0.031077	0.0019715	0.0029679	0.013454	0.024354	0.0087269	0.0025597	0.018695	0.022351	0.15228
0.00030548	0.00040547	0.0077407	0.00015448	1.1295e-07	0.00075052	0.032633	0.0025618	0.004669	0.0059686	0.041637	0.014559	0.01264	0.016509	0.016465	0.14603
0.0003761	0.00033641	0.0060759	0.00016726	1.335e-06	0.00075946	0.033751	0.003228	0.0061661	0.0038009	0.059014	0.02247	0.02554	0.015234	0.0020909	0.11043
0.00044763	0.00022909	0.0042854	0.00017939	2.7531e-06	0.00059801	0.03429	0.0037485	0.0080677	0.012158	0.076162	0.031516	0.028288	0.015035	0.056457	0.07724
0.00051999	7.5297e-05	0.0026189	0.00019076	4.1301e-06	0.00027643	0.034124	0.0037712	0.011056	0.015921	0.092524	0.038521	0.036299	0.015822	0.10362	0.055207
0.00059314	0.00013062	0.0012423	0.00020128	5.4565e-06	0.00018016	0.033148	0.0030305	0.015905	0.014381	0.10673	0.040403	0.047124	0.017275	0.059979	0.039117
0.00066705	0.00038945	0.00021885	0.00021086	6.7244e-06	0.00074027	0.031274	0.0016101	0.023541	0.0091203	0.11577	0.036384	0.040036	0.018608	0.053878	0.026174
0.00074178	0.00069186	0.00045289	0.00021942	7.9278e-06	0.0013706	0.028427	6.4825e-05	0.035936	0.0020043	0.1128	0.026132	0.027633	0.018967	0.059652	0.015786
0.0008174	0.0010157	0.0008007	0.00022685	9.0627e-06	0.0020296	0.02455	0.0015736	0.058079	0.0055216	0.091568	0.0073189	0.014775	0.017857	0.068625	0.0077329
0.00089408	0.001321	0.00086996	0.0002331	1.0127e-05	0.0026438	0.019616	0.0027373	0.099216	0.012969	0.059051	0.026257	0.0031846	0.013813	0.074269	0.001789
0.00097203	0.0015731	0.000727	0.00023806	1.112e-05	0.0030656	0.013664	0.0035407	0.16385	0.020296	0.042223	0.087418	0.0058909	0.0077159	0.074468	0.002228
0.0010515	0.0017542	0.00045267	0.00024169	1.2044e-05	0.0030335	0.0068522	0.0040216	0.22634	0.026883	0.031348	0.13065	0.012171	0.00050703	0.067072	0.0044836
0.0011329	0.0019046	0.00013369	0.0002439	1.2899e-05	0.0021932	0.00047495	0.0042505	0.23208	0.033443	0.021746	0.011568	0.015698	0.0086534	0.048566	0.005211
0.0012166	0.0021071	0.00017353	0.00024464	1.3691e-05	0.00025824	0.0077362	0.0043151	0.16962	0.04278	0.015248	0.028277	0.017192	0.018894	0.022814	0.0047079
0.001303	0.0024327	0.00043842	0.00024386	1.4424e-05	0.0026617	0.014199	0.004314	0.091173	0.05994	0.016725	0.027594	0.017174	0.02967	0.0014445	0.0032536
0.0013927	0.0028599	0.00068432	0.00024151	1.5102e-05	0.005539	0.019204	0.0043387	0.029363	0.090314	0.028729	0.018142	0.016073	0.040035	0.008866	0.0011978
0.0014863	0.0032581	0.00091101	0.00023755	1.5731e-05	0.0062348	0.022384	0.0044481	0.013459	0.10317	0.043345	1.2664e-06	0.014208	0.04636	0.0085933	0.0011101
0.0015843	0.0036088	0.0010724	0.00023195	1.6317e-05	0.0025833	0.023464	0.0046487	0.063092	0.30614	0.042956	0.022869	0.011843	0.04051	0.00075307	0.0029332
0.0016873	0.0039221	0.0011922	0.0002247	1.6864e-05	0.0059081	0.021535	0.0048714	0.25229	0.24617	0.020332	0.04205	0.0091831	0.022658	0.010467	0.003178
0.0017961	0.0041937	0.0013193	0.00021579	1.7379e-05	0.018103	0.015449	0.0049472	0.14154	0.1567	0.0073257	0.050512	0.0063732	0.0085498	0.021562	0.00082836
0.0019112	0.0044147	0.0014466	0.00020523	1.7866e-05	0.03199	0.0059559	0.0045847	0.096329	0.11854	0.021635	0.047576	0.0034538	0.0082287	0.032255	0.0045221
0.0020333	0.0045921	0.0015425	0.00019305	1.833e-05	0.045308	0.0040606	0.0034062	0.073993	0.099708	0.025314	0.035636	0.00035755	0.014546	0.04366	0.012361
0.0021629	0.004749	0.001555	0.00017928	1.8776e-05	0.056437	0.012127	0.0010584	0.058669	0.08904	0.030917	0.018718	0.0031159	0.017964	0.053434	0.021387
0.0023005	0.0049123	0.0014423	0.000164	1.9209e-05	0.063946	0.017625	0.0025801	0.044232	0.082199	0.045666	0.0020942	0.0073123	0.016212	0.055602	0.03149
0.0024467	0.0050989	0.0011786	0.00014729	1.9633e-05	0.066179	0.021016	0.0071786	0.029597	0.077216	0.070522	0.010378	0.012711	0.012133	0.04663	0.043133
0.0026017	0.0053131	0.00076157	0.00012925	2.005e-05	0.064351	0.02312	0.011759	0.015228	0.07315	0.10439	0.017622	0.01981	0.0078801	0.032784	0.056666
0.0027657	0.005543	0.00020991	0.00011003	2.0466e-05	0.060311	0.024612	0.014722	0.002516	0.069598	0.1422	0.020386	0.02871	0.0040261	0.023698	0.07243
0.0029389	0.0057812	0.00043918	8.9778e-05	2.0883e-05	0.055188	0.025888	0.014245	0.0083936	0.066396	0.1618	0.020108	0.038195	0.0012032	0.022728	0.088525
0.0031211	0.0060179	0.0011356	6.8686e-05	2.1304e-05	0.049937	0.027105	0.009553	0.018353	0.063464	0.143	0.018099	0.045206	0.00059196	0.027251	0.092965
0.0033121	0.006246	0.0018227	4.6956e-05	2.1731e-05	0.045412	0.028258	0.0023293	0.02845	0.060728	0.10114	0.01531	0.04694	0.0017245	0.034229	0.066828
0.0035115	0.0064616	0.002448	2.4817e-05	2.2165e-05	0.041971	0.029248	0.0043246	0.036139	0.058099	0.05994	0.012327	0.049435	0.001883	0.041676	0.015422
0.0037186	0.0066634	0.0029679	2.5092e-06	2.2609e-05	0.039459	0.029928	0.0084431	0.040123	0.055484	0.027486	0.0094852	0.068626	0.0010517	0.048604	0.023038
0.0039326	0.0068517	0.0033529	1.9712e-05	2.3062e-05	0.037547	0.030141	0.0098556	0.040049	0.052811	0.002478	0.0069949	0.10059	0.00026127	0.053972	0.031505
0.0041524	0.0070279	0.0035895	4.1588e-05	2.3523e-05	0.03601	0.029734	0.0093836	0.037886	0.050018	0.018491	0.005058	0.10914	0.0022492	0.056834	0.026848
0.004377	0.0071935	0.0036797	6.286e-05	2.399e-05	0.034719	0.028577	0.0080593	0.035697	0.047066	0.035796	0.0038518	0.080294	0.0049986	0.056999	0.02175
0.0046047	0.0073501	0.0036374	8.3278e-05	2.4458e-05	0.033533	0.026568	0.0067476	0.031745	0.043876	0.045549	0.0036035	0.035612	0.0087686	0.055279	0.01798
0.0048342	0.0074994	0.0034848	0.00010261	2.4924e-05	0.032348	0.02363	0.0059681	0.022745	0.04024	0.046171	0.004596	0.0057555	0.01338	0.052891	0.016225
0.0050636	0.0076427	0.0032483	0.00012063	2.538e-05	0.031148	0.019719	0.0059096	0.0093547	0.035861	0.039508	0.0078931	0.044764	0.018032	0.051701	0.017545
0.0052911	0.0077813	0.002955	0.00013717	2.5817e-05	0.029833	0.01484	0.0065106	0.0033565	0.030309	0.026361	0.013676	0.082949	0.020688	0.052074	0.021459
0.0055148	0.0079164	0.0026299	0.00015208	2.6228e-05	0.028346	0.0090936	0.0075386	0.011531	0.022965	0.0016896	0.020934	0.11504	0.019177	0.053197	0.026344
0.0057326	0.0080489	0.0022947	0.00016523	2.66e-05	0.026618	0.0027293	0.0086453	0.015471	0.012563	0.02956	0.025333	0.1073	0.014744	0.053899	0.030607
0.0059426	0.0081799	0.0019668	0.00017657	2.6921e-05	0.024427	0.0038012	0.0094323	0.016933	0.0033384	0.041917	0.023063	0.12721	0.012041	0.053503	0.032591
0.0061428	0.0083101	0.0016591	0.00018607	2.718e-05	0.021558	0.0098036	0.0095103	0.016705	0.025102	0.015959	0.017305	0.09559	0.01474	0.052326	0.030406
0.0063312	0.0084406	0.0013803	0.00019375	2.7363e-05	0.018013	0.014382	0.0086074	0.015335	0.045183	0.029239	0.012309	0.0013482	0.020545	0.051569	0.024023
0.0065061	0.0085719	0.0011355	0.00019967	2.7457e-05	0.014136	0.016575	0.0067449	0.01348	0.054333	0.04961	0.009429	0.035577	0.024337	0.05225	0.016066
0.0066657	0.0087047	0.00092713	0.00020392	2.7451e-05	0.010126	0.015504	0.0043709	0.011649	0.05426	0.057949	0.0086744	0.042409	0.024093	0.053998	0.0091962
0.0068086	0.0088395	0.00075503	0.00020665	2.7333e-05	0.0065921	0.010621	0.0021945	0.010056	0.052053	0.048266	0.0092717	0.040036	0.021127	0.055375	0.00065865
0.0069336	0.0089767	0.00061762	0.00020802	2.7093e-05	0.0044014	0.0023653	0.00054849	0.0086099	0.049782	0.02935	0.010341	0.037582	0.016827	0.05502	0.014549
0.0070396	0.0091166	0.0005122	0.00020821	2.6725e-05	0.0039653	0.0071781	0.00093001	0.0069946	0.046294	0.010836	0.01106	0.035855	0.012234	0.051864	0.030437
0.007126	0.0092595	0.0004354	0.00020742	2.6222e-05	0.0041937	0.015122	0.0029647	0.0047639	0.041735	0.0022058	0.010881	0.034635	0.0081303	0.044976	0.035923
0.0071924	0.0094055	0.00038348	0.00020586	2.5583e-05	0.0038136	0.019661	0.0060144	0.0014794	0.036969	0.0098311	0.0095645	0.033181	0.0048832	0.033766	0.030833
0.0072388	0.0095548	0.00035262	0.00020374	2.4808e-05	0.0028232	0.020768	0.0099488	0.0030774	0.032707	0.013155	0.0071723	0.030786	0.0026204	0.019416	0.022942
0.0072656	0.0097072	0.00033905	0.00020126	2.39e-05	0.0018523	0.019518	0.014334	0.008661	0.029499	0.013597	0.003989	0.026783	0.0014243	0.00485	0.019396
0.0072735	0.0098627	0.00033919	0.0001986	2.2865e-05	0.0012757	0.017048	0.018046	0.014487	0.027441	0.012378	0.00041891	0.02052	0.0014887	0.0073677	0.021079
0.0072637	0.010021	0.00034973	0.00019594	2.1715e-05	0.0011116	0.014158	0.019898	0.019413	0.026284	0.010295	0.0031281	0.011426	0.0031731	0.016722	0.029176
0.0072379	0.010182	0.00036765	0.00019341	2.0459e-05	0.0012444	0.01121	0.017383	0.022604	0.025687	0.0077442	0.0063406	0.00059551	0.0070369	0.026699	0.046396
0.0071983	0.010344	0.00039031	0.00019114	1.9113e-05	0.001509	0.0082391	0.0058988	0.023913	0.025352	0.0047828	0.0090251	0.014092	0.013676	0.038063	0.068899
0.0071475	0.010508	0.00041537	0.00018922	1.7693e-05	0.0017799	0.005108	0.017815	0.023644	0.025216	0.0014458	0.011065	0.025752	0.022672	0.046356	0.095073
0.007089	0.010672	0.0004409	0.0001877	1.6215e-05	0.0019921	0.0016426	0.052802	0.022475	0.02548	0.0017858	0.012374	0.032643	0.031244	0.053439	0.12118
0.0070269	0.010834	0.00046525	0.00018661	1.4698e-05	0.0021174	0.0022473	0.090116	0.021119	0.026363	0.0028833	0.012864	0.03262	0.032182	0.059512	0.14043
0.0069662	0.010995	0.00048716	0.00018598	1.3158e-05	0.0021486	0.0064779	0.1146	0.020189	0.028064	0.0014642	0.012433	0.026923	0.020544	0.057767	0.12998
0.006913	0.011151	0.00050563	0.00018578	1.1613e-05	0.002088	0.010721	0.11733	0.019976	0.030687	0.011663	0.010984	0.016892	0.0014795	0.039299	0.042493
0.0068748	0.011302	0.00051997	0.00018597	1.0079e-05	0.0019414	0.014385	0.10974	0.020635	0.033909	0.021568	0.0084768	0.0023292	0.013905	0.010224	0.051605
0.0071652	0.011349	0.00054844	0.00018377	9.5104e-06	0.0017084	0.017178	0.10529	0.02091	0.030592	0.02156	0.0066448	0.0085383	0.014848	0.04509	0.063375
0.0071204	0.0098069	0.00051426	0.00018827	7.4762e-06	0.00073417	0.017515	0.067078	0.030993	0.031885	0.0010551	0.00050098	0.032439	0.024917	0.057522	0.089465
0.007566	0.0098053	0.0005319	0.00018756	6.8494e-06	0.00041764	0.015132	0.062318	0.032805	0.01337	0.020442	0.0033117	0.044602	0.017491	0.028642	0.052459
0.0078695	0.0098922	0.00052542	0.00018945	5.3304e-06	9.4956e-05	0.0084798	0.054366	0.033945	0.0025057	0.035429	0.006308	0.064986	0.00092492	0.042256	0.027781
0.0083071	0.0099609	0.00051464	0.00019129	3.859e-06	0.00024254	0.00025795	0.044351	0.032556	0.011306	0.042031	0.0068151	0.098141	0.023491	0.071868	0.0093465
0.0089177	0.010008	0.00049986	0.00019298	2.4378e-06	0.00058245	0.0094991	0.032708	0.02576	0.0064794	0.041697	0.0041849	0.15542	0.051516	0.078423	0.0022292
0.0097494	0.010031	0.00048144	0.00019447	1.0667e-06	0.00090604	0.017197	0.02122	0.0094347	0.0087093	0.035645	0.0017324	0.1812	0.073099	0.073344	0.0053447
0.01086	0.010025	0.00045975	0.00019569	2.567e-07	0.0011891	0.021799	0.012332	0.017978	0.026626	0.02638	0.010808	0.099036	0.078232	0.062944	0.0034753
0.012315	0.0099871	0.00043522	0.00019661	1.5365e-06	0.001405	0.022885	0.0081108	0.052041	0.0416	0.01559	0.022834	0.080965	0.068764	0.051015	0.028655
0.014171	0.0099143	0.00040826	0.00019723	2.7782e-06	0.0015296	0.021009	0.0098146	0.074166	0.050398	0.0044314	0.036553	0.36309	0.053462	0.040327	0.063825
0.016414	0.0098032	0.00037928	0.00019753	3.9882e-06	0.0015473	0.01719	0.018671	0.065715	0.051882	0.0073105	0.045396	0.0012243	0.036963	0.032535	0.077494
0.018772	0.0096509	0.00034864	0.00019753	5.173e-06	0.0014554	0.01246	0.035142	0.048107	0.046615	0.017709	0.034209	0.13673	0.020707	0.028816	0.076593
0.02049	0.0094549	0.0003167	0.00019727	6.3391e-06	0.0012644	0.0076032	0.057082	0.035792	0.036607	0.024644	3.2857e-05	0.11801	0.0050421	0.029847	0.075613
0.021996	0.0092135	0.00028376	0.00019677	7.492e-06	0.00099653	0.0030555	0.079493	0.031697	0.024826	0.029122	0.00667	0.09687	0.010524	0.035583	0.071285
0.029801	0.0089258	0.00025006	0.00019608	8.6358e-06	0.0006799	0.0010817	0.093535	0.033581	0.013479	0.032016	0.009097	0.080661	0.026644	0.045291	0.063836
0.056603	0.0085916	0.0002158	0.00019526	9.7732e-06	0.00034366	0.0049232	0.095203	0.038907	0.0036781	0.034237	0.0019783	0.067449	0.043437	0.058945	0.055813
0.043211	0.0082122	0.00018113	0.00019435	1.0905e-05	1.2154e-05	0.0086549	0.085386	0.046075	0.0041936	0.036187	0.0199	0.05573	0.0609	0.076236	0.05028
0.033184	0.0077898	0.00014612	0.0001934	1.2029e-05	0.00029204	0.012397	0.065257	0.054232	0.010105	0.038433	0.046652	0.044832	0.078286	0.09462	0.048279
0.025624	0.0073282	0.00011076	0.00019246	1.3143e-05	0.00055463	0.0161	0.043654	0.063036	0.014224	0.041218	0.063346	0.034641	0.096859	0.10941	0.047293
0.019971	0.0068323	7.5012e-05	0.00019156	1.424e-05	0.000768	0.019474	0.02641	0.072758	0.016866	0.043604	0.075138	0.025285	0.11822	0.11568	0.046055
0.015903	0.0063084	3.8719e-05	0.00019075	1.5314e-05	0.00092981	0.021994	0.013811	0.084005	0.018427	0.044024	0.087279	0.016915	0.13872	0.11213	0.042853
0.012936	0.0057639	1.6677e-06	0.00019003	1.6356e-05	0.0010412	0.022982	0.0048422	0.098152	0.019277	0.025155	0.098679	0.009558	0.15456	0.10031	0.037236
0.01072	0.0052072	3.6444e-05	0.00018941	1.7356e-05	0.0011051	0.021798	0.001468	0.11636	0.019662	0.13372	0.084332	0.0030177	0.070715	0.080328	0.02972
0.0090131	0.0046469	7.5997e-05	0.0001889	1.8304e-05	0.0011253	0.018064	0.005687	0.1389	0.019698	0.14641	0.033293	0.0030796	0.034119	0.052704	0.021201
0.0076642	0.004092	0.00011745	0.00018848	1.9189e-05	0.0011055	0.011815	0.0081593	0.16123	0.019389	0.11364	0.0070778	0.0091383	0.040644	0.021064	0.012314
0.0065734	0.0035512	0.00016133	0.00018813	2.0003e-05	0.001049	0.0035894	0.0094118	0.17167	0.018699	0.081426	0.0068717	0.015214	0.029353	0.010844	0.0032935
0.0056754	0.0030322	0.00020823	0.00018782	2.0736e-05	0.00095876	0.0053938	0.010057	0.15626	0.017628	0.058837	0.020847	0.020524	0.015819	0.040093	0.0058783
0.0049259	0.0025418	0.00025875	0.0001875	2.1382e-05	0.00083813	0.01339	0.010415	0.11718	0.016276	0.045189	0.034039	0.022349	0.0047359	0.063114	0.014995
0.0042938	0.0020852	0.00031354	0.00018713	2.1934e-05	0.0006912	0.018968	0.010593	0.069388	0.014834	0.038363	0.037419	0.017379	0.0063529	0.078584	0.023457
0.003757	0.0016663	0.0003732	0.00018665	2.2391e-05	0.00052345	0.021652	0.010534	0.025206	0.013539	0.032062	0.022898	0.005441	0.028745	0.085642	0.030486
0.0032989	0.0012871	0.00043828	0.000186	2.275e-05	0.00034258	0.021793	0.010088	0.010584	0.012599	0.021262	0.0038766	0.013419	0.032385	0.066985	0.035534
0.0029069	0.00094825	0.00050925	0.00018513	2.3014e-05	0.00015711	0.020109	0.0090677	0.037919	0.012142	0.0058176	0.023327	0.070324	0.027553	0.021706	0.038456
0.0025709	0.00064885	0.00058644	0.00018396	2.3185e-05	2.2681e-05	0.017345	0.0073015	0.059514	0.012192	0.011583	0.021061	0.11796	0.019418	0.028128	0.039083
0.0022827	0.00038703	0.00067009	0.00018244	2.327e-05	0.00018591	0.014119	0.0047811	0.078286	0.012646	0.025738	0.0036705	0.15788	0.011844	0.070595	0.037304
0.0020354	0.00016011	0.00076016	0.00018052	2.3275e-05	0.00032227	0.01087	0.0017965	0.095626	0.013222	0.030854	0.013307	0.21824	0.0071841	0.098149	0.033017
0.0018233	3.5147e-05	0.00085646	0.00017813	2.321e-05	0.00042333	0.007837	0.00094889	0.11195	0.013401	0.019431	0.022552	0.29846	0.005149	0.10541	0.027031
0.0016413	0.00020219	0.00095865	0.00017524	2.3083e-05	0.00048361	0.0050664	0.0023318	0.12658	0.012441	0.0037613	0.025052	0.33791	0.0044484	0.10013	0.021894
0.0014849	0.00034449	0.0010663	0.00017178	2.2905e-05	0.00050128	0.0024537	0.00098439	0.13155	0.0095646	0.020361	0.024318	0.3037	0.0031834	0.088414	0.018478
0.0013504	0.00046537	0.0011788	0.00016772	2.2685e-05	0.00047827	0.0001942	0.004016	0.11714	0.0041316	0.028839	0.022875	0.14907	0.00049911	0.069891	0.011986
0.0012344	0.00056794	0.0012957	0.00016304	2.2432e-05	0.00042003	0.0030922	0.012279	0.10115	0.0041085	0.033396	0.021952	0.23772	0.0082233	0.051151	0.0043416
0.0011338	0.00065482	0.0014164	0.0001577	2.2154e-05	0.00033473	0.0064182	0.020386	0.094282	0.014179	0.036286	0.021816	0.13777	0.021578	0.038252	0.0029456
0.0010461	0.00072815	0.0015407	0.00015169	2.1857e-05	0.0002322	0.010262	0.021042	0.093612	0.023363	0.038142	0.021986	0.068289	0.042273	0.031597	0.0077097
0.00096886	0.00078982	0.0016679	0.00014499	2.1547e-05	0.00012267	0.014574	0.0085443	0.10172	0.027954	0.039107	0.021536	0.042294	0.072474	0.029237	0.0089399
0.00090012	0.00084133	0.0017976	0.00013761	2.1225e-05	1.5552e-05	0.019123	0.0098249	0.11912	0.025826	0.03941	0.019325	0.038252	0.11583	0.02868	0.0068044
0.00083806	0.0008839	0.0019289	0.00012953	2.0893e-05	8.1747e-05	0.023452	0.01847	0.13717	0.018177	0.039023	0.014545	0.043402	0.17626	0.027553	0.0027011
0.00078112	0.00091842	0.0020603	0.00012077	2.0548e-05	0.00016462	0.026884	0.015232	0.11105	0.0081834	0.038072	0.0053438	0.0468	0.2302	0.023923	0.00016695
0.00072792	0.00094557	0.0021886	0.00011134	2.0187e-05	0.00023168	0.028621	0.010078	0.018768	0.0014287	0.036395	0.0084517	0.049474	0.22491	0.016239	0.00209
0.00067729	0.00096584	0.0023084	0.00010125	1.9805e-05	0.00028489	0.027988	0.0081266	0.044833	0.0095843	0.033238	0.021571	0.059564	0.16787	0.0031117	0.0048928
0.00062823	0.00097957	0.0024102	9.0532e-05	1.9396e-05	0.00032851	0.024716	0.0080423	0.040559	0.016458	0.030193	0.04116	0.062901	0.10763	0.016458	0.010523
0.00057987	0.00098702	0.0024785	7.9204e-05	1.8951e-05	0.00036865	0.018952	0.0078206	0.040946	0.022897	0.027859	0.051106	0.050943	0.064337	0.041241	0.018527
0.00053149	0.0009884	0.002489	6.73e-05	1.8463e-05	0.00041202	0.011049	0.0068166	0.049437	0.029097	0.025559	0.037674	0.032687	0.035002	0.06517	0.028013
0.0004825	0.0009839	0.0024055	5.4852e-05	1.7924e-05	0.00046466	0.0018076	0.0052025	0.058963	0.034424	0.023338	0.026343	0.016344	0.011683	0.081486	0.037347
0.00043241	0.00097376	0.0021791	4.1899e-05	1.7325e-05	0.00053075	0.0071894	0.0033349	0.064314	0.03777	0.020517	0.018324	0.0038518	0.011331	0.089987	0.047089
0.00038085	0.00095825	0.001756	2.8484e-05	1.6661e-05	0.00061152	0.014311	0.0015158	0.063025	0.038634	0.016324	0.013178	0.0052339	0.033742	0.092874	0.056971
0.00032752	0.00093771	0.0011028	1.4652e-05	1.5924e-05	0.00070433	0.018887	5.8862e-05	0.056551	0.037096	0.0094955	0.008897	0.011563	0.051645	0.089454	0.066255
0.00027222	0.00091259	0.00025078	4.5476e-07	1.5112e-05	0.00080199	0.021199	0.0012883	0.044719	0.034423	0.0015791	0.0047531	0.015625	0.071253	0.079927	0.074698
0.00021482	0.00088338	0.00061313	1.4053e-05	1.4223e-05	0.00089256	0.021995	0.0021467	0.027878	0.031781	0.016482	0.00069429	0.017763	0.10251	0.067149	0.083757
0.00015523	0.0008506	0.0011211	2.8812e-05	1.3255e-05	0.00095971	0.022039	0.0026624	0.009415	0.029501	0.030463	0.0029672	0.018234	0.098804	0.053931	0.096608
9.3464e-05	0.00081473	0.00083017	4.3757e-05	1.2212e-05	0.0009846	0.021906	0.0029	0.0062773	0.027558	0.038045	0.0056569	0.016954	0.05777	0.042025	0.11365
2.9543e-05	0.00077612	0.00046603	5.882e-05	1.1097e-05	0.00094822	0.021965	0.0029452	0.015833	0.024095	0.037887	0.0068381	0.013936	0.018736	0.032495	0.12404
3.6449e-05	0.00073481	0.0025002	7.3925e-05	9.9162e-06	0.00083664	0.022417	0.0028903	0.018439	0.016955	0.031996	0.0060713	0.0088837	0.0079695	0.02596	0.11281
0.0001044	0.00069042	0.0045851	8.8995e-05	8.6779e-06	0.00064649	0.023329	0.002823	0.015746	0.0054782	0.022618	0.0035562	0.002686	0.023211	0.022629	0.075278
0.00017418	0.00064189	0.0063405	0.00010394	7.3911e-06	0.00038979	0.024679	0.0028188	0.010544	0.0070627	0.010909	0.0003266	0.0023932	0.029028	0.021575	0.012976
0.00024562	0.00058735	0.0079776	0.00011868	6.0662e-06	9.6282e-05	0.026371	0.0029373	0.0051739	0.014968	0.002699	0.0050557	0.0048505	0.028767	0.021068	0.067014
0.00031857	0.00052387	0.0092536	0.00013313	4.714e-06	0.00018895	0.028246	0.0032229	0.00093011	0.016664	0.017595	0.010395	0.0040594	0.02578	0.021165	0.14162
0.00039284	0.00044743	0.009359	0.00014717	3.3461e-06	0.00041357	0.030099	0.0036962	0.0018071	0.013089	0.032823	0.01667	0.00078838	0.022068	0.020903	0.17679
0.00046829	0.00035293	0.0083802	0.00016072	1.9736e-06	0.00053026	0.031698	0.0043314	0.0033106	0.0055615	0.047355	0.024239	0.0099622	0.018972	0.021454	0.15794
0.00054476	0.00023436	0.0067078	0.00017368	6.0737e-07	0.00050809	0.032811	0.0050057	0.0041936	0.0031898	0.060504	0.032913	0.023407	0.017133	0.02005	0.11486
0.00062213	8.5319e-05	0.004774	0.00018595	7.4258e-07	0.0003366	0.03323	0.0054564	0.0052088	0.010152	0.0718	0.040417	0.029712	0.016617	0.044175	0.080006
0.00070028	0.00010029	0.0029614	0.00019742	2.0673e-06	2.8411e-05	0.032793	0.0052784	0.0071523	0.013224	0.08112	0.043409	0.035741	0.017092	0.29822	0.05723
0.00077916	0.00032661	0.0015118	0.00020799	3.359e-06	0.0003916	0.03138	0.0041712	0.010979	0.012164	0.088338	0.040324	0.044928	0.018064	0.15634	0.04079
0.00085875	0.00059405	0.00049477	0.00021758	4.6114e-06	0.00089363	0.028919	0.0022035	0.017821	0.0082584	0.091461	0.030773	0.037586	0.018689	0.034042	0.027979
0.00093906	0.00089443	0.00012937	0.00022608	5.8197e-06	0.0014452	0.025368	0.00016538	0.029662	0.0033575	0.086865	0.013826	0.026348	0.018415	0.020409	0.01788
0.0010202	0.0012078	0.00043404	0.0002334	6.9803e-06	0.0020018	0.020719	0.002433	0.050893	0.0011874	0.073654	0.011762	0.014673	0.016626	0.041888	0.010022
0.0011022	0.0014963	0.00048957	0.00023946	8.0913e-06	0.0024806	0.015001	0.0043119	0.090056	0.005059	0.056636	0.041506	0.0040308	0.01104	0.050995	0.0040993
0.0011855	0.0017209	0.00036484	0.00024417	9.1519e-06	0.0027179	0.0083172	0.0056926	0.15397	0.0086694	0.043335	0.056257	0.0046372	0.0033631	0.054302	7.034e-05
0.0012701	0.0018531	0.00012918	0.00024746	1.0162e-05	0.0024348	0.00088896	0.0065574	0.22086	0.012167	0.031506	0.14353	0.010844	0.0048954	0.051942	0.0026074
0.0013564	0.0019117	0.00014703	0.00024926	1.1123e-05	0.0012818	0.0068529	0.0069641	0.23065	0.014887	0.018786	0.023707	0.01453	0.015343	0.039795	0.0037052
0.0014449	0.0019693	0.00041475	0.00024951	1.2038e-05	0.00098189	0.014256	0.0070174	0.18028	0.017818	0.007619	0.0067695	0.016186	0.026992	0.018138	0.0035847
0.0015359	0.0021072	0.00064026	0.00024815	1.2907e-05	0.004103	0.02056	0.006845	0.14594	0.021924	0.0055823	0.017501	0.016262	0.039153	0.0031166	0.0024105
0.0016299	0.0023539	0.00083164	0.00024513	1.3734e-05	0.0067757	0.025137	0.0065657	0.13659	0.02125	0.020407	0.013394	0.01516	0.050051	0.015289	0.00042226
0.0017276	0.0026035	0.00099117	0.00024042	1.4522e-05	0.0064686	0.027614	0.0062563	0.12242	0.0055316	0.0474	0.004198	0.013226	0.054086	0.016778	0.0020796
0.0018294	0.0028218	0.0010951	0.00023399	1.5273e-05	0.00073541	0.027406	0.0059319	0.12147	0.15523	0.061052	0.02945	0.010754	0.041898	0.0097016	0.0044474
0.0019359	0.0030213	0.0011671	0.00022582	1.5991e-05	0.010723	0.023152	0.0055223	0.14681	0.17268	0.038633	0.049799	0.0079874	0.016288	0.0019851	0.0055857
0.0020479	0.0032153	0.0012416	0.00021592	1.6678e-05	0.026195	0.014076	0.0048486	0.10538	0.14457	0.0030033	0.056895	0.0050916	0.0027247	0.014237	0.0043752
0.0021658	0.0034027	0.0013082	0.0002043	1.7338e-05	0.04296	0.002113	0.0036088	0.080326	0.1199	0.029008	0.051135	0.0021311	0.0049741	0.02645	0.00020666
0.0022903	0.0035801	0.0013448	0.00019099	1.7972e-05	0.058344	0.0092584	0.0014369	0.062692	0.10397	0.034915	0.035495	0.00093749	0.0012322	0.043942	0.0066006
0.0024219	0.0037503	0.0013164	0.00017606	1.8584e-05	0.071068	0.017839	0.0019321	0.047339	0.093877	0.039705	0.015487	0.0042909	0.0060765	0.07008	0.015183
0.0025611	0.0039221	0.0011936	0.00015957	1.9176e-05	0.078211	0.023355	0.0064406	0.031768	0.087433	0.05594	0.0024661	0.0082639	0.0065178	0.08745	0.025185
0.0027083	0.0041034	0.00095568	0.00014164	1.9751e-05	0.078608	0.026479	0.011522	0.016016	0.083184	0.084087	0.014773	0.013361	0.0043823	0.065872	0.036352
0.0028638	0.0042982	0.00059721	0.00012239	2.0311e-05	0.074676	0.028154	0.016019	0.001412	0.080241	0.11781	0.021081	0.020168	0.0013531	0.037401	0.048727
0.0030278	0.0044988	0.00012834	0.00010198	2.086e-05	0.06826	0.029121	0.018278	0.010367	0.07804	0.14063	0.022791	0.028992	0.0015347	0.021232	0.062921
0.0032003	0.0047017	0.00042453	8.0597e-05	2.1399e-05	0.061369	0.029828	0.01658	0.019377	0.07623	0.13405	0.021586	0.038999	0.0034602	0.018016	0.078123
0.0033813	0.0049005	0.0010221	5.8455e-05	2.1933e-05	0.054931	0.03047	0.010349	0.027252	0.074578	0.1028	0.018801	0.047547	0.004265	0.023129	0.084145
0.0035703	0.0050907	0.0016169	3.5786e-05	2.2462e-05	0.049528	0.031055	0.0014906	0.034477	0.072911	0.065917	0.015319	0.051364	0.0043357	0.031105	0.060502
0.0037671	0.0052694	0.0021637	1.2846e-05	2.299e-05	0.045419	0.031474	0.0066586	0.038491	0.071075	0.034186	0.011656	0.054261	0.0035625	0.039289	0.0090671
0.0039709	0.0054362	0.0026231	1.0094e-05	2.3518e-05	0.042472	0.031559	0.011931	0.039166	0.068943	0.00873	0.0081112	0.072743	0.0020152	0.04524	0.029209
0.0041809	0.0055916	0.0029676	3.2757e-05	2.4046e-05	0.040305	0.031123	0.014061	0.036712	0.066444	0.012917	0.0049342	0.11045	0.00012093	0.047889	0.034857
0.0043961	0.0057372	0.003184	5.486e-05	2.4575e-05	0.038644	0.029998	0.013876	0.033361	0.063407	0.033067	0.0024564	0.12842	0.00233	0.046545	0.027499
0.0046152	0.0058745	0.0032729	7.6128e-05	2.5104e-05	0.037308	0.028048	0.012458	0.03227	0.059655	0.048673	0.0011131	0.097482	0.0055489	0.044283	0.020499
0.0048368	0.006005	0.0032457	9.6299e-05	2.5629e-05	0.036152	0.025178	0.010735	0.031928	0.055026	0.051837	0.0014057	0.039317	0.0098813	0.041321	0.014865
0.0050594	0.0061302	0.0031215	0.00011513	2.6146e-05	0.035036	0.021327	0.0092649	0.027216	0.04924	0.042856	0.0036311	0.020595	0.015134	0.040238	0.010918
0.0052813	0.0062512	0.0029232	0.00013242	2.6651e-05	0.033964	0.016475	0.0082275	0.016334	0.041934	0.029326	0.0087021	0.080175	0.020226	0.042027	0.010087
0.0055006	0.006369	0.0026741	0.00014798	2.7136e-05	0.03282	0.010672	0.0075044	0.0038132	0.032719	0.012435	0.016761	0.13895	0.022734	0.046146	0.012816
0.0057156	0.0064844	0.0023961	0.0001617	2.7592e-05	0.031311	0.0040763	0.0067707	0.0053303	0.021044	0.013631	0.027279	0.17099	0.020325	0.051003	0.018284
0.0059243	0.0065983	0.0021081	0.00017347	2.801e-05	0.029319	0.0029776	0.0055929	0.010876	0.0055544	0.037176	0.035288	0.2258	0.014974	0.055133	0.024455
0.0061247	0.0067118	0.0018251	0.00018327	2.8377e-05	0.026633	0.0099416	0.0035473	0.014372	0.015183	0.030149	0.033829	0.36726	0.011699	0.057508	0.028508
0.006315	0.0068254	0.0015583	0.0001911	2.8682e-05	0.023035	0.015986	0.00037801	0.016029	0.037659	0.018662	0.02592	0.23826	0.015007	0.058018	0.028009
0.0064933	0.0069396	0.0013154	0.00019704	2.8912e-05	0.018627	0.020116	0.0037676	0.016161	0.052896	0.062304	0.017575	0.08247	0.023436	0.057526	0.022965
0.006658	0.007055	0.0011012	0.00020118	2.9054e-05	0.01382	0.021304	0.0081976	0.015305	0.057696	0.063635	0.011569	0.075005	0.029716	0.056951	0.016018
0.0068076	0.0071719	0.00091757	0.00020367	2.9095e-05	0.009069	0.018611	0.011939	0.014001	0.057337	0.0537	0.0085276	0.057403	0.030195	0.056489	0.0090063
0.0069407	0.0072908	0.00076484	0.0002047	2.9025e-05	0.0051667	0.011522	0.014512	0.012529	0.056911	0.038428	0.0078026	0.04689	0.026938	0.055822	0.0013886
0.0070564	0.0074119	0.00064179	0.00020447	2.8833e-05	0.0031854	0.00088422	0.016211	0.010871	0.056303	0.019633	0.0082936	0.041107	0.022329	0.054607	0.018594
0.0071537	0.0075355	0.00054629	0.00020321	2.8509e-05	0.0036856	0.010498	0.017648	0.0087957	0.053775	0.0033153	0.0089369	0.038062	0.0174	0.052231	0.035132
0.0072322	0.0076618	0.00047563	0.00020116	2.8049e-05	0.0052786	0.019324	0.019129	0.005968	0.049627	0.0076715	0.0088588	0.036091	0.01305	0.047505	0.040906
0.0072919	0.0077908	0.00042674	0.00019854	2.7448e-05	0.0060656	0.023871	0.020513	0.0020785	0.044684	0.013563	0.0075612	0.033911	0.0096562	0.038747	0.036247
0.0073331	0.0079227	0.00039643	0.0001956	2.6705e-05	0.0056936	0.024375	0.02151	0.0029692	0.039875	0.015631	0.0049626	0.030579	0.0073768	0.025018	0.02819
0.0073563	0.0080575	0.00038152	0.00019254	2.5823e-05	0.0048019	0.022116	0.021773	0.0088475	0.035847	0.015217	0.0013394	0.025261	0.0063108	0.0081028	0.022443
0.0073628	0.0081949	0.00037896	0.00018955	2.4807e-05	0.0039252	0.018405	0.019389	0.014744	0.03286	0.013429	0.0027876	0.017227	0.0067178	0.0086891	0.020043
0.0073542	0.0083349	0.00038588	0.0001868	2.3664e-05	0.0032525	0.0142	0.013007	0.019626	0.030732	0.010962	0.0068724	0.0059434	0.0090997	0.023339	0.020613
0.0073329	0.0084771	0.00039963	0.00018443	2.2405e-05	0.0028085	0.0099965	0.00049392	0.02287	0.029148	0.0081878	0.010506	0.0085123	0.01419	0.039711	0.03129
0.0073015	0.0086209	0.00041785	0.00018252	2.1044e-05	0.0025119	0.0059232	0.024997	0.024405	0.02783	0.0051537	0.013425	0.02418	0.022571	0.05846	0.065942
0.0072637	0.0087656	0.00043844	0.00018116	1.9595e-05	0.002287	0.0018874	0.057788	0.024537	0.026757	0.0019515	0.015481	0.03749	0.033251	0.072732	0.13162
0.0072241	0.0089104	0.00045963	0.00018036	1.8075e-05	0.0020901	0.0022621	0.08868	0.023819	0.026134	0.00087323	0.016583	0.045486	0.042171	0.084375	0.20441
0.007188	0.0090541	0.00047989	0.00018013	1.6501e-05	0.0018976	0.006601	0.10479	0.02293	0.026196	0.0011065	0.016661	0.046316	0.040645	0.095005	0.30691
0.0071624	0.0091955	0.00049801	0.00018043	1.489e-05	0.0016972	0.01102	0.10754	0.022555	0.027154	0.0044723	0.01565	0.040747	0.024686	0.10085	0.35386
0.0071557	0.0093328	0.00051305	0.00018122	1.3261e-05	0.0014824	0.01515	0.099705	0.023158	0.029	0.015273	0.013493	0.030381	0.0016414	0.087977	0.039446
0.0071782	0.0094646	0.00052432	0.00018242	1.1628e-05	0.0012495	0.018363	0.087412	0.024963	0.031041	0.024604	0.010192	0.015356	0.016947	0.0024456	0.15809
0.007461	0.0094838	0.00054999	0.00018107	1.0947e-05	0.0009799	0.020557	0.079409	0.026484	0.025555	0.022759	0.0076989	0.0035672	0.019721	0.086757	0.11516
0.0075116	0.0072578	0.00053286	0.00018057	8.8512e-06	0.00012239	0.018392	0.045862	0.039503	0.022412	0.0051562	0.00090558	0.019205	0.033463	0.053365	0.092775
0.0079402	0.0072247	0.00054682	0.00018026	8.106e-06	0.00037353	0.014685	0.042073	0.044447	0.008223	0.026495	0.0041349	0.033935	0.027214	0.033909	0.046098
0.0083566	0.0072912	0.0005373	0.00018257	6.4605e-06	0.00057933	0.0067731	0.03628	0.050384	0.00013667	0.042143	0.007522	0.057242	0.012185	0.058594	0.010936
0.0089389	0.0073404	0.00052395	0.0001847	4.8539e-06	0.00076486	0.00302	0.028246	0.054969	0.002632	0.048221	0.0082652	0.087658	0.011961	0.080606	0.014777
0.0097388	0.0073691	0.00050701	0.00018655	3.291e-06	0.00092895	0.012876	0.01779	0.055501	0.0033761	0.047285	0.0055638	0.1383	0.042327	0.088673	0.031848
0.010827	0.0073741	0.00048677	0.00018806	1.7748e-06	0.0010668	0.020636	0.0060071	0.045494	0.01635	0.041133	0.0009563	0.20445	0.070626	0.084957	0.03975
0.012302	0.007352	0.00046359	0.00018919	3.0611e-07	0.0011691	0.024803	0.0055646	0.013828	0.032499	0.031829	0.011421	0.23225	0.084214	0.074224	0.035438
0.014313	0.0072993	0.00043783	0.00018991	1.1161e-06	0.0012239	0.025038	0.015134	0.048349	0.047212	0.020886	0.025862	0.18038	0.07967	0.060739	0.0075826
0.017094	0.0072128	0.00040985	0.00019021	2.4941e-06	0.0012193	0.021966	0.020367	0.12294	0.055722	0.0085519	0.042723	0.092863	0.066241	0.047754	0.055907
0.021039	0.0070893	0.00038001	0.00019012	3.8313e-06	0.0011483	0.016722	0.018586	0.096978	0.055621	0.0052181	0.052707	0.15432	0.050633	0.03758	0.07841
0.026795	0.0069262	0.00034864	0.00018966	5.1314e-06	0.0010111	0.010521	0.0076218	0.063428	0.047464	0.018529	0.035363	0.18094	0.034224	0.031885	0.079751
0.035117	0.0067213	0.00031606	0.00018889	6.3985e-06	0.00081647	0.004344	0.012317	0.045689	0.034146	0.028388	0.009571	0.17233	0.017007	0.0319	0.083933
0.045154	0.006473	0.0002825	0.00018785	7.6361e-06	0.00057996	0.0012395	0.038148	0.042096	0.019609	0.034926	0.012588	0.1512	0.0014716	0.038057	0.08429
0.059615	0.0061806	0.00024819	0.00018663	8.8471e-06	0.00032062	0.0060733	0.065506	0.046494	0.0063787	0.038948	0.0057569	0.12844	0.021909	0.050139	0.08008
0.021804	0.0058444	0.00021326	0.00018528	1.0033e-05	5.7257e-05	0.010268	0.090011	0.055051	0.0044863	0.041301	0.0022974	0.1075	0.044595	0.06849	0.071844
0.025991	0.0054661	0.00017783	0.00018388	1.1195e-05	0.00019545	0.014022	0.10481	0.066055	0.012737	0.04295	0.023517	0.088732	0.068761	0.092416	0.062993
0.021564	0.0050485	0.00014189	0.00018248	1.2331e-05	0.00042268	0.017461	0.10371	0.078597	0.01847	0.045036	0.048213	0.071843	0.09347	0.11643	0.057422
0.017705	0.0045959	0.00010543	0.00018116	1.3439e-05	0.00061567	0.020539	0.089772	0.092167	0.021987	0.049907	0.061656	0.056657	0.12033	0.13156	0.053777
0.014634	0.0041138	6.8306e-05	0.00017996	1.4516e-05	0.00076998	0.022978	0.067602	0.10658	0.023752	0.061796	0.070721	0.043166	0.15206	0.13209	0.049658
0.012251	0.0036093	3.0344e-05	0.00017892	1.5555e-05	0.00088448	0.024293	0.045561	0.12243	0.024296	0.088137	0.081106	0.031412	0.19467	0.12185	0.042635
0.010388	0.0030905	8.7294e-06	0.00017805	1.6551e-05	0.00095991	0.023907	0.028776	0.14106	0.024101	0.1044	0.094736	0.021365	0.26521	0.10468	0.032773
0.0089027	0.0025661	4.9256e-05	0.00017739	1.7496e-05	0.0009979	0.021311	0.015863	0.16403	0.023472	0.31194	0.10102	0.012761	0.096502	0.078503	0.020347
0.0076949	0.0020454	9.1649e-05	0.00017692	1.8384e-05	0.0010003	0.016249	0.0055242	0.19234	0.022563	0.26672	0.082995	0.005055	0.1466	0.045038	0.0056117
0.0066941	0.0015377	0.00013638	0.00017662	1.9207e-05	0.00096876	0.0088296	0.002	0.22108	0.021412	0.1386	0.054785	0.0024361	0.097889	0.0099653	0.010535
0.0058518	0.0010516	0.00018398	0.00017648	1.9959e-05	0.00090464	0.00028069	0.0068796	0.23452	0.020015	0.076752	0.033154	0.010198	0.049873	0.022752	0.026224
0.0051341	0.00059471	0.00023499	0.00017645	2.0633e-05	0.00080949	0.0096667	0.0097851	0.21507	0.018404	0.048756	0.012724	0.017889	0.02056	0.050575	0.039381
0.0045173	0.00017336	0.00028998	0.00017649	2.1225e-05	0.00068553	0.017557	0.011526	0.16679	0.016682	0.034314	0.0075645	0.023865	0.010983	0.07073	0.048934
0.003984	0.00020791	0.00034946	0.00017652	2.1731e-05	0.00053641	0.022682	0.012518	0.11077	0.015016	0.024968	0.017448	0.027932	0.0020577	0.084306	0.054964
0.0035212	0.00054634	0.0004139	0.0001765	2.215e-05	0.0003676	0.024684	0.012763	0.062495	0.013593	0.015757	0.0071911	0.033527	0.02638	0.086438	0.058145
0.0031189	0.00084093	0.00048366	0.00017635	2.2482e-05	0.00018727	0.0239	0.012206	0.026715	0.012576	0.0046482	0.018768	0.038231	0.033316	0.058973	0.059177
0.002769	0.0010924	0.00055897	0.00017601	2.2729e-05	4.4553e-06	0.020989	0.010688	0.0014288	0.012077	0.0083444	0.037262	0.03023	0.027464	0.011228	0.05842
0.0024648	0.0013027	0.0006399	0.00017539	2.2894e-05	0.00016983	0.016716	0.0081468	0.017794	0.012148	0.02312	0.030515	0.043747	0.014895	0.038214	0.055825
0.0022005	0.001475	0.00072637	0.00017443	2.2983e-05	0.00032405	0.011831	0.0047159	0.034945	0.012736	0.03929	0.0068369	0.096464	0.0018065	0.082268	0.051281
0.001971	0.0016131	0.00081799	0.00017307	2.3001e-05	0.00044746	0.0069573	0.00087661	0.052883	0.013591	0.048637	0.014637	0.19165	0.00709	0.11052	0.044834
0.001772	0.0017212	0.00091422	0.00017124	2.2957e-05	0.00053158	0.0024797	0.0024777	0.073475	0.014165	0.028312	0.025774	0.32152	0.011574	0.11363	0.03749
0.0015995	0.0018034	0.0010144	0.00016888	2.2859e-05	0.00057122	0.001486	0.00409	0.095424	0.013607	0.029163	0.028507	0.42135	0.012715	0.10467	0.030595
0.0014498	0.001864	0.0011176	0.00016594	2.2714e-05	0.0005652	0.0050317	0.002561	0.11549	0.010944	0.042426	0.027278	0.45794	0.012312	0.091482	0.023195
0.0013199	0.0019065	0.0012231	0.00016238	2.253e-05	0.00051638	0.0083508	0.0030557	0.12892	0.0054241	0.043837	0.025039	0.33566	0.013015	0.072066	0.013241
0.0012066	0.0019345	0.0013301	0.00015817	2.2315e-05	0.00043131	0.011648	0.012679	0.12757	0.0032817	0.045194	0.023135	0.039485	0.018133	0.053951	0.002581
0.0011076	0.0019503	0.001438	0.00015326	2.2075e-05	0.00031929	0.01508	0.023658	0.11033	0.014086	0.047041	0.021734	0.040374	0.030855	0.04245	0.0075463
0.0010203	0.0019564	0.001546	0.00014765	2.1816e-05	0.00019129	0.018708	0.029255	0.098194	0.023982	0.048722	0.020267	0.025216	0.054011	0.037137	0.016695
0.00094267	0.0019544	0.001654	0.00014132	2.154e-05	5.8602e-05	0.022457	0.021437	0.096462	0.028644	0.050061	0.017628	0.020379	0.090144	0.035397	0.0248
0.00087288	0.0019456	0.0017615	0.00013426	2.125e-05	6.842e-05	0.026069	0.0018593	0.09919	0.025163	0.050604	0.012543	0.026555	0.14402	0.03469	0.031733
0.00080923	0.001931	0.0018679	0.00012648	2.0947e-05	0.00018152	0.029077	0.014352	0.099354	0.014622	0.049996	0.002641	0.038698	0.23185	0.033112	0.035694
0.00075026	0.0019112	0.0019722	0.00011798	2.0628e-05	0.00027539	0.030838	0.017647	0.082384	0.001003	0.048178	0.015432	0.046128	0.34603	0.029271	0.033538
0.00069467	0.0018866	0.0020721	0.00010878	2.0292e-05	0.00034808	0.03068	0.014506	0.032468	0.012033	0.044767	0.039514	0.049577	0.3601	0.022233	0.025418
0.00064135	0.0018572	0.002163	9.8889e-05	1.9933e-05	0.00040108	0.028149	0.012722	0.002049	0.022816	0.038685	0.055357	0.062989	0.24773	0.011139	0.015333
0.00058932	0.001823	0.0022366	8.8338e-05	1.9547e-05	0.00043841	0.023131	0.013049	0.017407	0.0314	0.032272	0.062024	0.070572	0.14217	0.0052764	0.005555
0.00053775	0.0017839	0.0022786	7.7153e-05	1.9129e-05	0.00046614	0.015742	0.013514	0.028526	0.038231	0.026868	0.05627	0.057528	0.08069	0.027931	0.0059589
0.00048597	0.0017397	0.002265	6.5367e-05	1.8671e-05	0.00049116	0.0063985	0.012962	0.040494	0.04312	0.021791	0.039497	0.036013	0.043549	0.054175	0.021315
0.00043338	0.0016901	0.0021593	5.3018e-05	1.8167e-05	0.00052005	0.0037046	0.011357	0.050417	0.045084	0.017123	0.029571	0.017345	0.012561	0.076668	0.036363
0.00037953	0.001635	0.0019098	4.0144e-05	1.7613e-05	0.0005579	0.012741	0.0090653	0.052415	0.044385	0.012393	0.025042	0.0035509	0.022335	0.090781	0.051314
0.00032405	0.0015741	0.0014563	2.6791e-05	1.7002e-05	0.00060732	0.019322	0.0064944	0.047465	0.040151	0.0069814	0.021207	0.0062266	0.053713	0.099668	0.066503
0.00026667	0.0015074	0.00075482	1.3007e-05	1.6331e-05	0.0006676	0.023101	0.0039666	0.03754	0.032161	0.00043668	0.017177	0.012908	0.07624	0.1032	0.080768
0.00020719	0.0014349	0.00017447	1.1556e-06	1.5597e-05	0.00073412	0.024507	0.001701	0.023107	0.023919	0.010971	0.012592	0.017108	0.095029	0.097261	0.092864
0.0001455	0.0013566	0.0011549	1.564e-05	1.4798e-05	0.00079811	0.024277	0.00017581	0.0057149	0.016399	0.022895	0.0078615	0.019288	0.11596	0.083005	0.10347
8.1538e-05	0.0012728	0.0018195	3.0385e-05	1.3935e-05	0.00084696	0.023135	0.0016159	0.010932	0.01094	0.03141	0.0034801	0.019818	0.096452	0.065602	0.11671
1.5305e-05	0.0011838	0.0017038	4.5324e-05	1.301e-05	0.00086579	0.021676	0.0026362	0.022507	0.0073684	0.032891	0.0001395	0.018721	0.049613	0.049071	0.13498
5.3148e-05	0.0010898	0.00055395	6.0387e-05	1.2025e-05	0.00083902	0.020346	0.0033029	0.026929	0.0040865	0.027705	0.0014894	0.016045	0.010164	0.03533	0.14564
0.00012373	0.00099084	0.0014039	7.5498e-05	1.0985e-05	0.00075505	0.019452	0.0037124	0.025056	0.00064459	0.018596	0.00093869	0.011463	0.016178	0.025105	0.12971
0.00019631	0.00088701	0.003517	9.0577e-05	9.8967e-06	0.00061079	0.019172	0.0039721	0.019479	0.0070649	0.0079624	0.0016206	0.0056881	0.030944	0.018285	0.082967
0.00027075	0.00077784	0.0054136	0.00010554	8.7656e-06	0.00041571	0.019572	0.0041848	0.012813	0.013776	0.0032089	0.0057917	0.00064201	0.035526	0.01445	0.0088286
0.00034688	0.00066233	0.0073329	0.00012029	7.5994e-06	0.00019404	0.020597	0.0044394	0.0068943	0.017428	0.014765	0.01119	0.0023771	0.033569	0.011746	0.08185
0.00042452	0.00053884	0.0090312	0.00013475	6.4058e-06	1.7211e-05	0.022081	0.0048048	0.0025621	0.01687	0.02633	0.017522	0.0029173	0.028935	0.0089757	0.15898
0.00050348	0.00040486	0.0095336	0.0001488	5.1926e-06	0.00017557	0.023759	0.0053186	5.6966e-05	0.012916	0.037242	0.024839	0.00018106	0.024034	0.0078059	0.18628
0.0005836	0.00025707	0.0088051	0.00016235	3.9674e-06	0.00024366	0.025308	0.0059576	0.0013224	0.0066586	0.046763	0.033032	0.0067164	0.02019	0.010568	0.15893
0.00066471	9.1374e-05	0.0072149	0.00017531	2.7374e-06	0.00019895	0.026398	0.0065881	0.0018356	2.224e-05	0.05449	0.040685	0.019089	0.017876	0.017959	0.11454
0.00074668	9.6769e-05	0.0052316	0.00018755	1.5091e-06	3.6497e-05	0.026745	0.0069272	0.0023094	0.0049838	0.060262	0.044918	0.027628	0.01702	0.040463	0.080989
0.0008294	0.00031184	0.0033319	0.00019899	2.8845e-07	0.00023014	0.026142	0.0065575	0.0034961	0.0072096	0.063558	0.043448	0.032571	0.017087	0.13525	0.058769
0.00091278	0.00055688	0.0018376	0.00020951	9.1976e-07	0.00057913	0.024466	0.0051697	0.0063024	0.0068363	0.064838	0.035675	0.040938	0.017508	0.11087	0.042697
0.00099679	0.00083176	0.00083699	0.00021902	2.1115e-06	0.00098628	0.021661	0.0028136	0.011846	0.0048194	0.068408	0.02081	0.035051	0.017412	0.054276	0.030326
0.0010815	0.0011287	0.00026241	0.00022741	3.2836e-06	0.0014246	0.017736	6.8477e-05	0.021993	0.0024707	0.068908	0.0024739	0.025786	0.016592	0.010593	0.020612
0.0011668	0.0014283	1.6194e-06	0.0002346	4.4338e-06	0.0018522	0.012734	0.0029489	0.040636	0.0009615	0.062249	0.035085	0.015391	0.014244	0.013677	0.012959
0.0012531	0.0016935	3.8532e-05	0.00024048	5.5606e-06	0.0021829	0.0067407	0.0054617	0.075338	0.00052124	0.052909	0.072178	0.0055354	0.00788	0.026827	0.0070227
0.0013403	0.0018805	6.996e-05	0.00024498	6.6631e-06	0.0022435	9.2009e-05	0.0074048	0.13416	0.00051563	0.042771	0.072287	0.0028274	0.00042346	0.034088	0.0026336
0.0014289	0.0019519	0.00026735	0.00024801	7.7407e-06	0.0017455	0.0074829	0.0086894	0.20194	0.00066722	0.031625	0.022402	0.0090124	0.0092224	0.036106	0.00027291
0.001519	0.0019106	0.00049708	0.0002495	8.7935e-06	0.00034864	0.014936	0.0093369	0.21977	0.0015347	0.017697	0.094848	0.012778	0.020205	0.029834	0.0018216
0.0016111	0.0018213	0.00071587	0.00024939	9.8214e-06	0.0021442	0.021773	0.009444	0.18691	0.0032442	0.0025876	0.034081	0.014508	0.032448	0.013983	0.0021483
0.0017055	0.001775	0.0008897	0.00024761	1.0825e-05	0.0053583	0.027256	0.0091503	0.19462	0.0069118	0.0049234	0.006646	0.014599	0.045104	0.0050073	0.0013018
0.0018029	0.0018311	0.0010128	0.00024412	1.1803e-05	0.0077348	0.0308	0.0085924	0.21218	0.01653	0.0090053	0.00098264	0.013466	0.055343	0.018067	0.0005888
0.0019036	0.0019104	0.0010892	0.00023888	1.2758e-05	0.0063439	0.031907	0.0078641	0.18058	0.040745	0.046962	0.012054	0.011454	0.055747	0.021691	0.0032255
0.0020082	0.0019665	0.0011182	0.00023185	1.3687e-05	0.0015295	0.029559	0.0069929	0.13079	0.089668	0.079071	0.0369	0.0088925	0.037095	0.016586	0.0060376
0.0021173	0.0020125	0.0011245	0.00022304	1.4592e-05	0.015936	0.02233	0.005915	0.10193	0.10647	0.062234	0.056277	0.0060469	0.0056107	0.0063721	0.0079718
0.0022316	0.0020744	0.001131	0.00021244	1.5473e-05	0.034418	0.010478	0.0044515	0.075755	0.10186	0.0040368	0.061357	0.0030973	0.016292	0.005215	0.00792
0.0023515	0.0021617	0.0011276	0.00020007	1.6328e-05	0.053421	0.0030157	0.0023094	0.058906	0.091426	0.03987	0.05257	0.00012795	0.019628	0.017848	0.0052659
0.0024777	0.0022714	0.0010992	0.00018599	1.7158e-05	0.070362	0.014748	0.00082804	0.04481	0.082287	0.048256	0.033376	0.0028766	0.013132	0.038859	0.0002266
0.0026106	0.0023961	0.0010253	0.00017025	1.7964e-05	0.083853	0.023127	0.0050856	0.030247	0.076016	0.047025	0.011174	0.0060641	0.006945	0.093114	0.0085769
0.0027506	0.0025319	0.0008884	0.00015294	1.8744e-05	0.089107	0.028161	0.010197	0.014316	0.072249	0.058683	0.0069511	0.0097498	0.00356	0.1639	0.01884
0.0028983	0.0026774	0.00067392	0.0001342	1.9501e-05	0.086633	0.030678	0.015393	0.0014558	0.07042	0.083426	0.018189	0.014447	0.0032612	0.097247	0.029971
0.0030538	0.0028315	0.00037579	0.00011416	2.0236e-05	0.079224	0.031621	0.019429	0.014565	0.069934	0.10539	0.023086	0.020799	0.0046031	0.038788	0.04162
0.0032173	0.0029893	1.6998e-06	9.3015e-05	2.0948e-05	0.070126	0.031736	0.020744	0.023996	0.070306	0.10717	0.023576	0.029266	0.0062461	0.0091103	0.054447
0.0033888	0.0031464	0.00044169	7.0966e-05	2.1641e-05	0.061508	0.031509	0.017868	0.030263	0.071138	0.088023	0.021458	0.039377	0.0071237	0.00065269	0.068293
0.0035681	0.003299	0.00091611	4.8252e-05	2.2317e-05	0.054202	0.031183	0.010492	0.03492	0.072104	0.060627	0.017996	0.049077	0.006883	0.00083654	0.074278
0.003755	0.0034439	0.0013892	2.5131e-05	2.2977e-05	0.048401	0.030819	0.00058416	0.037918	0.072958	0.034687	0.013953	0.055228	0.0058788	0.0030173	0.051452
0.003949	0.0035795	0.0018259	1.884e-06	2.3623e-05	0.044094	0.030336	0.0085656	0.037853	0.073388	0.012248	0.0097396	0.059781	0.0042282	0.001582	8.9578e-05
0.0041494	0.0037057	0.0021948	2.1196e-05	2.4257e-05	0.040948	0.029575	0.014737	0.035063	0.073127	0.008047	0.0055986	0.077426	0.0021442	0.0062721	0.036922
0.0043553	0.0038233	0.0024737	4.3809e-05	2.488e-05	0.038668	0.028342	0.017549	0.029907	0.071944	0.027666	0.001793	0.11772	7.8878e-05	0.01715	0.039239
0.0045657	0.0039335	0.0026517	6.5659e-05	2.5493e-05	0.037026	0.026454	0.017731	0.024791	0.069583	0.046932	0.0012407	0.145	0.0026361	0.019376	0.028816
0.0047793	0.0040378	0.0027287	8.6458e-05	2.6095e-05	0.035853	0.023761	0.016315	0.023866	0.065807	0.059067	0.0028075	0.11712	0.0058553	0.01013	0.019471
0.0049948	0.0041376	0.0027138	0.00010594	2.6684e-05	0.034964	0.02016	0.014192	0.026873	0.060332	0.052519	0.0020331	0.0527	0.010218	0.0015706	0.011636
0.0052107	0.0042339	0.002622	0.00012387	2.7258e-05	0.034174	0.015604	0.011888	0.027879	0.052825	0.032756	0.0016484	0.01133	0.015726	0.011719	0.0055366
0.0054251	0.0043276	0.0024712	0.00014003	2.7812e-05	0.033517	0.010104	0.009516	0.022096	0.042977	0.016075	0.0086493	0.056767	0.021003	0.021958	0.0029529
0.0056365	0.0044193	0.0022799	0.00015428	2.8341e-05	0.032869	0.0037618	0.0068631	0.011815	0.030526	0.0016152	0.019106	0.091693	0.023177	0.032303	0.0048896
0.0058429	0.00451	0.002065	0.00016651	2.8836e-05	0.031793	0.003197	0.003517	0.002292	0.014988	0.024574	0.032949	0.12595	0.020022	0.042056	0.01077
0.0060425	0.0046004	0.0018414	0.00017665	2.9288e-05	0.030015	0.010371	0.00092741	0.0050206	0.0044038	0.03381	0.045765	0.19467	0.01377	0.050073	0.018277
0.0062334	0.0046911	0.0016207	0.00018471	2.9689e-05	0.027267	0.017101	0.006651	0.01044	0.026419	0.0030287	0.047121	0.31774	0.010462	0.055376	0.02411
0.0064138	0.0047825	0.0014119	0.00019074	3.0026e-05	0.023294	0.022487	0.013321	0.01399	0.045311	0.060369	0.037127	0.4151	0.01465	0.05789	0.025573
0.006582	0.0048748	0.0012208	0.00019484	3.0287e-05	0.018278	0.025499	0.019961	0.015716	0.055826	0.086576	0.024087	0.24048	0.024977	0.058385	0.022429
0.0067365	0.0049683	0.0010513	0.00019717	3.0462e-05	0.012735	0.025091	0.025347	0.01596	0.05947	0.067526	0.013565	0.1136	0.034061	0.057712	0.016855
0.0068758	0.0050632	0.00090515	0.00019791	3.0537e-05	0.007321	0.020325	0.028845	0.01524	0.060514	0.046779	0.0072044	0.068544	0.036581	0.056363	0.0099791
0.0069988	0.0051599	0.00078255	0.00019728	3.0501e-05	0.0030254	0.01088	0.030739	0.013912	0.061819	0.02755	0.0047769	0.050705	0.034281	0.054683	0.00097464
0.0071047	0.0052586	0.0006828	0.00019553	3.0345e-05	0.0011436	0.0017668	0.031568	0.01207	0.062583	0.0095583	0.0049181	0.0425	0.029806	0.052969	0.017788
0.0071927	0.0053595	0.0006044	0.00019292	3.0059e-05	0.0024744	0.014211	0.031544	0.0096129	0.060978	0.0044217	0.005941	0.038665	0.024693	0.051031	0.033974
0.0072627	0.0054627	0.00054539	0.00018972	2.9637e-05	0.0054481	0.023136	0.030552	0.0063534	0.057314	0.013299	0.0063544	0.035938	0.019966	0.047849	0.041091
0.0073147	0.0055683	0.00050352	0.00018617	2.9075e-05	0.0075811	0.027153	0.028097	0.0021348	0.052287	0.017495	0.0052507	0.032817	0.016139	0.041489	0.03829
0.0073493	0.0056765	0.0004764	0.00018252	2.8369e-05	0.0080828	0.026781	0.024059	0.0030231	0.046897	0.018379	0.0024198	0.02828	0.013487	0.029975	0.030719
0.0073676	0.0057872	0.00046163	0.00017899	2.7521e-05	0.0075045	0.023418	0.0178	0.0087298	0.041874	0.017157	0.0016981	0.021495	0.012203	0.01326	0.023398
0.0073709	0.0059003	0.00045683	0.00017577	2.6536e-05	0.0064901	0.018486	0.0078105	0.014217	0.037626	0.014906	0.006377	0.01181	0.012564	0.0058462	0.017996
0.0073613	0.0060156	0.00045976	0.000173	2.5418e-05	0.0053949	0.013058	0.0075737	0.018689	0.034149	0.012204	0.010931	0.0011663	0.01516	0.025357	0.013593
0.0073416	0.0061329	0.00046833	0.00017081	2.4177e-05	0.0044007	0.0077348	0.030841	0.02177	0.031279	0.0093504	0.014852	0.016916	0.020826	0.047115	0.0085626
0.0073151	0.0062517	0.0004806	0.00016926	2.2824e-05	0.0035313	0.0027259	0.059097	0.023411	0.028834	0.0063573	0.017825	0.033268	0.029973	0.074069	0.0072563
0.0072862	0.0063714	0.00049487	0.0001684	2.1373e-05	0.0027802	0.0020168	0.081128	0.023884	0.026834	0.0033759	0.019682	0.046962	0.040938	0.098428	0.013577
0.00726	0.0064914	0.00050962	0.00016823	1.9838e-05	0.0021385	0.0066152	0.091112	0.023709	0.025427	0.0010175	0.020353	0.055368	0.048385	0.11435	0.017268
0.007243	0.0066106	0.00052359	0.0001687	1.8236e-05	0.0015938	0.01112	0.088643	0.023496	0.024767	0.0015141	0.019816	0.056871	0.043404	0.12943	0.001129
0.0072433	0.0067279	0.00053572	0.00016976	1.6584e-05	0.001132	0.015396	0.080721	0.023943	0.024805	0.0076842	0.018072	0.051774	0.024335	0.14574	0.051392
0.0072705	0.0068415	0.00054518	0.00017132	1.4896e-05	0.00073926	0.019056	0.070755	0.025604	0.025244	0.018166	0.015137	0.041505	0.00030885	0.15987	0.25456
0.0073369	0.00695	0.00055136	0.00017327	1.3191e-05	0.00040266	0.021477	0.060905	0.028748	0.025142	0.026466	0.011085	0.026896	0.018625	0.059973	0.25972
0.0075899	0.0069369	0.00057231	0.00017251	1.2418e-05	8.7148e-05	0.02277	0.054396	0.031838	0.017972	0.023072	0.008011	0.015194	0.022136	0.092041	0.16323
0.0077151	0.0043167	0.00056586	0.00016804	1.0047e-05	0.0010622	0.017994	0.028078	0.044582	0.015087	0.0091419	0.0012104	0.010654	0.038857	0.049602	0.057087
0.0080953	0.0042507	0.00057512	0.00016789	9.2096e-06	0.0012412	0.013053	0.025277	0.05256	0.0066619	0.031529	0.0046941	0.025646	0.03463	0.062412	0.021394
0.0085598	0.0042965	0.00056177	0.00017038	7.462e-06	0.0013245	0.0042666	0.020998	0.063885	0.0035416	0.047132	0.0083028	0.049651	0.022463	0.068476	0.010357
0.0091917	0.0043264	0.0005452	0.00017257	5.7419e-06	0.0013498	0.0060273	0.014146	0.077368	0.0035529	0.052575	0.0092902	0.080067	0.00048254	0.08136	0.036187
0.010038	0.0043376	0.0005256	0.00017438	4.0569e-06	0.001327	0.01588	0.0041182	0.092367	0.0084901	0.051382	0.0067397	0.12351	0.029281	0.089038	0.057816
0.011161	0.0043268	0.0005032	0.00017575	2.4129e-06	0.0012655	0.023182	0.0083099	0.10486	0.018963	0.045774	1.6562e-05	0.18469	0.061431	0.087484	0.08335
0.012637	0.0042907	0.00047828	0.00017666	8.1384e-07	0.0011719	0.026566	0.021662	0.091054	0.033604	0.037265	0.01134	0.25202	0.083994	0.078598	0.14282
0.014567	0.0042263	0.00045114	0.00017708	7.3762e-07	0.0010502	0.025772	0.034116	0.0027539	0.048073	0.026902	0.027634	0.30376	0.087255	0.066115	0.34052
0.017056	0.0041302	0.00042207	0.00017704	2.2403e-06	0.00090276	0.02147	0.043334	0.2777	0.056289	0.014896	0.046848	0.331	0.077175	0.053155	0.30031
0.020158	0.0039997	0.00039137	0.00017657	3.6939e-06	0.00073224	0.014909	0.046861	0.14497	0.054947	0.00090948	0.056644	0.33385	0.063438	0.042215	0.10903
0.023675	0.0038323	0.0003593	0.00017572	5.0991e-06	0.0005434	0.0074852	0.042954	0.077064	0.044625	0.013356	0.03205	0.28646	0.048478	0.035544	0.077264
0.026716	0.0036259	0.00032611	0.00017456	6.4569e-06	0.00034353	0.0003442	0.030532	0.054806	0.028975	0.025664	0.022071	0.23512	0.031792	0.034939	0.079811
0.027769	0.0033794	0.00029199	0.00017316	7.7685e-06	0.00014169	0.0058659	0.010056	0.053633	0.012662	0.033982	0.018984	0.19846	0.012506	0.041542	0.090582
0.02928	0.0030925	0.00025708	0.00017161	9.0348e-06	5.2931e-05	0.010974	0.016672	0.061227	0.0016236	0.038946	0.0013804	0.17056	0.010414	0.055915	0.097814
0.0076812	0.002766	0.00022148	0.00016999	1.0256e-05	0.00023274	0.015108	0.046342	0.073135	0.012878	0.041473	0.0030679	0.14646	0.037524	0.078546	0.095115
0.0022362	0.0024019	0.00018523	0.00016839	1.1433e-05	0.00039363	0.018482	0.075144	0.088115	0.020941	0.043152	0.023789	0.12426	0.06708	0.10659	0.082376
0.0023216	0.0020036	0.00014828	0.00016687	1.2565e-05	0.00052961	0.02124	0.098936	0.10558	0.026008	0.046079	0.045194	0.10357	0.098498	0.12894	0.071165
0.0051948	0.001576	0.00011055	0.00016551	1.365e-05	0.00063829	0.023359	0.11246	0.12483	0.028517	0.05466	0.055502	0.08445	0.13173	0.13389	0.06278
0.0064141	0.0011255	7.1859e-05	0.00016436	1.4685e-05	0.00071921	0.024612	0.10898	0.14515	0.02909	0.078716	0.062087	0.067165	0.16647	0.12372	0.052768
0.006688	0.00065942	3.1978e-05	0.00016345	1.5669e-05	0.00077306	0.024611	0.091332	0.16662	0.028406	0.13905	0.070386	0.051912	0.20465	0.10888	0.039888
0.0064968	0.00018653	9.4008e-06	0.00016282	1.6597e-05	0.00080079	0.022906	0.068376	0.19005	0.027052	0.23576	0.082234	0.038769	0.23363	0.088242	0.023495
0.0061049	0.00028395	5.2647e-05	0.00016246	1.7465e-05	0.00080316	0.019126	0.046498	0.21754	0.025385	0.011398	0.095365	0.027545	0.13466	0.05837	0.0032114
0.0056361	0.00074253	9.8184e-05	0.00016238	1.8271e-05	0.00078056	0.0131	0.028889	0.25151	0.023583	0.10449	0.09891	0.017667	0.15813	0.024006	0.018589
0.005152	0.00118	0.00014648	0.00016255	1.9009e-05	0.00073289	0.0050117	0.013798	0.28693	0.021702	0.074442	0.088723	0.0082428	0.10847	0.0091932	0.038075
0.004681	0.001588	0.00019801	0.00016294	1.9677e-05	0.00065991	0.0043326	0.0019639	0.30409	0.019758	0.048025	0.066865	0.0015642	0.051531	0.03842	0.052665
0.0042369	0.0019595	0.00025326	0.00016349	2.0272e-05	0.0005618	0.013449	0.0056691	0.27999	0.017794	0.029002	0.04019	0.011973	0.013372	0.061509	0.062081
0.0038253	0.002289	0.00031269	0.00016415	2.0792e-05	0.00043975	0.020715	0.01036	0.21861	0.015897	0.015743	0.011948	0.022343	0.023382	0.077481	0.067277
0.0034484	0.0025731	0.00037667	0.00016485	2.1236e-05	0.0002967	0.025064	0.013036	0.14839	0.014188	0.0056764	0.0058091	0.032725	0.010441	0.087223	0.069427
0.0031062	0.0028104	0.00044547	0.00016551	2.1605e-05	0.00013774	0.026192	0.014095	0.091069	0.012789	0.0026613	0.0027333	0.039625	0.023588	0.078578	0.069487
0.0027975	0.0030012	0.00051923	0.00016607	2.1898e-05	2.9009e-05	0.024347	0.013677	0.051568	0.011805	0.010052	0.02074	0.030323	0.032524	0.042509	0.068012
0.0025207	0.0031478	0.0005979	0.00016643	2.212e-05	0.00019485	0.020111	0.011814	0.025535	0.011331	0.016506	0.039708	0.011483	0.023591	0.0053454	0.065053
0.0022736	0.0032534	0.00068126	0.00016652	2.2274e-05	0.00034883	0.014308	0.0086345	0.0068739	0.011442	0.023657	0.03194	0.014598	0.0045932	0.053893	0.060429
0.002054	0.0033225	0.00076887	0.00016627	2.2364e-05	0.00047967	0.0078652	0.004495	0.0092211	0.012139	0.037696	0.0052136	0.061756	0.014728	0.098074	0.053989
0.0018594	0.0033599	0.00085998	0.00016559	2.2395e-05	0.00057711	0.0015903	0.00010281	0.025785	0.01321	0.06652	0.018548	0.16003	0.027428	0.12163	0.045978
0.0016876	0.0033708	0.0009537	0.00016442	2.2374e-05	0.00063333	0.0040344	0.0034967	0.044444	0.014101	0.092963	0.030176	0.2907	0.033996	0.11611	0.036947
0.001536	0.0033599	0.001049	0.00016269	2.2306e-05	0.00064403	0.0088764	0.0050065	0.065446	0.013884	0.049792	0.032348	0.36442	0.03587	0.10447	0.026582
0.0014025	0.0033318	0.0011447	0.00016037	2.2198e-05	0.000609	0.013027	0.0031801	0.08752	0.011446	0.059366	0.030142	0.33145	0.034345	0.090738	0.01329
0.0012847	0.0032906	0.0012397	0.00015738	2.2054e-05	0.00053207	0.016662	0.0028478	0.10746	0.0059859	0.050495	0.02676	0.25137	0.032328	0.071389	0.0027781
0.0011807	0.0032396	0.001333	0.00015371	2.1881e-05	0.00042065	0.019961	0.013166	0.12115	0.0028238	0.048969	0.023528	0.071192	0.034448	0.054783	0.017919
0.0010883	0.0031812	0.0014239	0.00014932	2.1683e-05	0.00028478	0.023056	0.025869	0.12608	0.013732	0.049496	0.020578	0.043646	0.045379	0.045682	0.029619
0.0010058	0.0031175	0.0015117	0.00014419	2.1462e-05	0.000136	0.025998	0.035437	0.12234	0.023483	0.052027	0.017231	0.025878	0.068856	0.042392	0.038239
0.00093141	0.0030501	0.0015963	0.0001383	2.1222e-05	1.3968e-05	0.02871	0.033474	0.11378	0.027279	0.055117	0.012458	0.011462	0.10764	0.041803	0.046089
0.00086363	0.0029799	0.0016775	0.00013166	2.0964e-05	0.00015443	0.030944	0.016855	0.10416	0.021512	0.057863	0.0043888	0.0048329	0.16702	0.04151	0.054719
0.00080102	0.0029076	0.0017555	0.00012426	2.0687e-05	0.0002768	0.032273	0.0037703	0.090008	0.0072683	0.058782	0.010511	0.024211	0.27745	0.039871	0.064744
0.0007423	0.0028333	0.0018299	0.00011611	2.0391e-05	0.00037545	0.03217	0.014686	0.070401	0.010383	0.057393	0.036714	0.037784	0.46556	0.036083	0.074829
0.00068633	0.002757	0.0018995	0.00010724	2.0074e-05	0.00044806	0.030164	0.015966	0.043103	0.026604	0.0525	0.067295	0.042897	0.4984	0.029837	0.073269
0.00063211	0.0026784	0.001961	9.766e-05	1.9732e-05	0.00049576	0.02598	0.015436	0.015523	0.039155	0.043015	0.083173	0.058836	0.29691	0.020911	0.058693
0.00057876	0.002597	0.0020077	8.7397e-05	1.9364e-05	0.00052223	0.01953	0.016428	0.0044537	0.047781	0.032305	0.075624	0.075032	0.15371	0.0085307	0.036059
0.00052554	0.0025122	0.0020265	7.6483e-05	1.8964e-05	0.00053335	0.010917	0.017872	0.019011	0.052661	0.023265	0.056692	0.065148	0.091649	0.0088922	0.013635
0.00047179	0.0024234	0.0019942	6.4954e-05	1.8529e-05	0.00053609	0.00082084	0.018332	0.0321	0.052762	0.015036	0.038977	0.041468	0.056361	0.032275	0.0091194
0.000417	0.0023298	0.0018738	5.2848e-05	1.8055e-05	0.00053747	0.0092372	0.017371	0.040364	0.047369	0.008005	0.031889	0.02026	0.02081	0.058339	0.029343
0.00036075	0.0022309	0.0016104	4.0208e-05	1.7539e-05	0.00054352	0.01754	0.015218	0.039787	0.039518	0.0021504	0.031069	0.0048537	0.03407	0.079259	0.048323
0.00030268	0.002126	0.0011369	2.708e-05	1.6979e-05	0.00055843	0.023098	0.0123	0.033066	0.02921	0.0032903	0.029532	0.0058466	0.073681	0.092516	0.068229
0.00024257	0.0020145	0.00039736	1.3513e-05	1.6372e-05	0.00058378	0.025782	0.0090394	0.022772	0.015332	0.009642	0.026427	0.013009	0.096931	0.10324	0.088219
0.00018023	0.0018959	0.00060004	4.3818e-07	1.5718e-05	0.00061798	0.026025	0.0057908	0.0094271	0.0048131	0.017345	0.021811	0.017398	0.10816	0.1078	0.10622
0.00011557	0.0017701	0.0016896	1.4717e-05	1.5015e-05	0.00065607	0.024452	0.0028235	0.0053173	0.0024956	0.024092	0.016707	0.019614	0.11586	0.098854	0.12096
4.855e-05	0.0016368	0.0025008	2.9261e-05	1.4265e-05	0.00068975	0.021736	0.00031562	0.01804	0.0070524	0.025964	0.011813	0.020175	0.08826	0.079649	0.13624
2.0811e-05	0.0014962	0.0025446	4.4005e-05	1.3469e-05	0.00070857	0.018509	0.0016521	0.025611	0.0092954	0.020978	0.0079127	0.019263	0.041124	0.057688	0.15656
9.2449e-05	0.0013484	0.0015251	5.8879e-05	1.263e-05	0.00070059	0.015338	0.0030911	0.027166	0.010792	0.011014	0.0057482	0.017036	0.0028852	0.037651	0.16734
0.00016626	0.0011937	0.00036806	7.3807e-05	1.175e-05	0.00065631	0.012675	0.0040845	0.024021	0.012501	3.4433e-05	0.0057226	0.01327	0.022429	0.020686	0.14555
0.0002421	0.0010326	0.0025151	8.871e-05	1.0833e-05	0.00057204	0.010831	0.0047557	0.018497	0.014532	0.0096288	0.0078546	0.0084313	0.036427	0.0064802	0.088699
0.00031981	0.00086513	0.0045733	0.0001035	9.8828e-06	0.00045334	0.0099637	0.0052388	0.012595	0.016663	0.017695	0.011836	0.0039114	0.040074	0.0050575	0.0047473
0.00039921	0.0006915	0.0067766	0.0001181	8.9036e-06	0.00031699	0.010057	0.0056574	0.0075827	0.017491	0.025098	0.017432	0.0007505	0.036837	0.01231	0.090239
0.00048011	0.00051128	0.0088325	0.0001324	7.8992e-06	0.00018972	0.01092	0.006109	0.0040215	0.016147	0.032258	0.024201	0.00093813	0.030899	0.012519	0.16197
0.00056232	0.00032351	0.009656	0.00014631	6.8734e-06	0.0001021	0.012217	0.0066495	0.0019119	0.012994	0.038961	0.03194	0.00064159	0.025	0.007628	0.17907
0.00064566	0.00012648	0.0091539	0.00015973	5.8295e-06	7.9938e-05	0.01354	0.0072627	0.00094582	0.008696	0.044781	0.039616	0.0032758	0.020425	0.012694	0.14856
0.00072995	8.2293e-05	0.0076692	0.00017256	4.7707e-06	0.00013671	0.01449	0.0078145	0.00065059	0.0044237	0.049132	0.045021	0.013284	0.017686	0.039918	0.10833
0.00081505	0.00030587	0.0056818	0.00018469	3.6996e-06	0.00027234	0.014739	0.0080215	0.00044377	0.0013078	0.051695	0.045574	0.022643	0.016478	0.065065	0.079023
0.00090085	0.00054753	0.0037324	0.00019602	2.6181e-06	0.00047394	0.014068	0.0074879	0.00030935	0.00011779	0.051177	0.040061	0.028197	0.016145	0.095293	0.058995
0.00098725	0.00080942	0.0022106	0.00020644	1.5281e-06	0.00072518	0.012361	0.0059195	0.0023666	0.00031333	0.045167	0.028066	0.03646	0.016085	0.089587	0.044193
0.0010742	0.0010907	0.0012301	0.00021585	4.3068e-07	0.0010105	0.0095935	0.0033479	0.0067076	9.9978e-05	0.039824	0.0088345	0.03325	0.015398	0.060278	0.032678
0.0011617	0.0013834	0.00070376	0.00022414	6.7314e-07	0.0013119	0.0057982	0.00016219	0.014946	0.00039791	0.050035	0.018896	0.026112	0.014057	0.030578	0.023514
0.0012499	0.0016674	0.00048593	0.00023123	1.7826e-06	0.0015937	0.0010427	0.0031318	0.030359	0.0017536	0.052103	0.057067	0.016708	0.01122	0.0082454	0.016133
0.0013389	0.0019047	0.00046213	0.000237	2.897e-06	0.0017723	0.0045581	0.0061251	0.05923	0.0043137	0.046996	0.10734	0.00724	0.00483	0.007217	0.010222
0.0014287	0.0020468	0.00055646	0.00024139	4.0155e-06	0.0016736	0.010827	0.00854	0.10943	0.0073326	0.040307	0.16223	0.00097264	0.0032066	0.017401	0.0056351
0.0015197	0.0020481	0.00071593	0.00024429	5.1372e-06	0.0010115	0.017426	0.010216	0.17268	0.010388	0.031106	0.24407	0.0071337	0.012121	0.022644	0.0023696
0.0016123	0.0018994	0.00089565	0.00024564	6.2608e-06	0.0005329	0.023845	0.011125	0.1991	0.013669	0.017873	0.29407	0.01097	0.022954	0.020999	0.00037974
0.0017066	0.0016585	0.0010573	0.00024536	7.3847e-06	0.0031164	0.029418	0.011338	0.18358	0.017643	0.0011495	0.14096	0.012716	0.035006	0.010854	0.0003681
0.0018032	0.0014251	0.0011692	0.00024339	8.5068e-06	0.0062769	0.033453	0.010988	0.22471	0.023172	0.011332	0.052511	0.012801	0.047297	0.004262	0.00018226
0.0019025	0.0012793	0.0012137	0.00023968	9.6249e-06	0.0082667	0.035345	0.010215	0.26094	0.031498	0.001475	0.019261	0.011616	0.055843	0.016597	0.0019884
0.002005	0.0011711	0.0011951	0.0002342	1.0736e-05	0.0057898	0.034316	0.0091245	0.20974	0.043191	0.042762	0.022943	0.0095506	0.051999	0.02134	0.0047884
0.0021112	0.0010479	0.0011341	0.0002269	1.1837e-05	0.0040786	0.02908	0.0077552	0.13278	0.05698	0.092817	0.043923	0.0069445	0.027867	0.018061	0.0079896
0.0022218	0.00092096	0.0010581	0.0002178	1.2925e-05	0.021034	0.018835	0.0060515	0.083007	0.061584	0.085886	0.060858	0.0040728	0.0074019	0.009857	0.010721
0.0023373	0.00082541	0.00098334	0.00020688	1.3996e-05	0.041856	0.0051023	0.0038423	0.056699	0.059043	0.011805	0.063835	0.0011152	0.030881	0.0018438	0.01202
0.0024582	0.00078144	0.00090239	0.00019418	1.5047e-05	0.062031	0.0087442	0.00086383	0.041259	0.053979	0.052506	0.052085	0.0018215	0.034963	0.0062463	0.011028
0.0025851	0.00078918	0.00080683	0.00017975	1.6076e-05	0.08	0.019949	0.0031124	0.027815	0.049082	0.05889	0.029951	0.0047245	0.028705	0.0255	0.0066355
0.0027184	0.00083668	0.00068799	0.00016366	1.7079e-05	0.092557	0.027501	0.0080381	0.013063	0.046041	0.044868	0.0067601	0.007705	0.020439	0.13576	0.0015795
0.0028586	0.00091142	0.00053786	0.00014603	1.8055e-05	0.094851	0.031631	0.013441	0.0024658	0.045128	0.050521	0.010497	0.011054	0.013541	0.36138	0.012268
0.003006	0.0010033	0.00034822	0.00012698	1.9001e-05	0.088038	0.033162	0.018414	0.01706	0.046055	0.068038	0.020067	0.015283	0.010519	0.12754	0.02369
0.0031609	0.001105	0.00011356	0.00010668	1.9917e-05	0.076998	0.032963	0.02172	0.027984	0.048437	0.074332	0.023378	0.021065	0.010199	0.0034412	0.034906
0.0033234	0.001211	0.00016599	8.5336e-05	2.0803e-05	0.065712	0.031777	0.022001	0.034206	0.051841	0.064377	0.022694	0.028966	0.010436	0.041592	0.046573
0.0034935	0.0013159	0.00048187	6.3167e-05	2.1658e-05	0.05593	0.030153	0.018127	0.037149	0.055851	0.046607	0.019809	0.038823	0.01004	0.046583	0.058902
0.003671	0.0014168	0.00081716	4.0433e-05	2.2484e-05	0.04848	0.028444	0.010066	0.038079	0.0601	0.028421	0.015864	0.0492	0.0086333	0.042135	0.063949
0.0038555	0.0015116	0.0011489	1.7411e-05	2.3282e-05	0.043037	0.026803	0.00028103	0.037114	0.064114	0.011674	0.011481	0.057497	0.0065076	0.040141	0.040974
0.0040466	0.0015998	0.0014542	5.6001e-06	2.4054e-05	0.039063	0.025208	0.0099024	0.033966	0.067447	0.0047797	0.0069537	0.064492	0.004018	0.044548	0.0098204
0.0042435	0.0016816	0.0017122	2.8292e-05	2.4799e-05	0.036101	0.023507	0.016661	0.028497	0.06968	0.022128	0.0024387	0.081963	0.0014989	0.054052	0.044643
0.0044454	0.001758	0.0019081	5.0352e-05	2.5521e-05	0.033978	0.021483	0.020051	0.021229	0.070406	0.041052	0.0018285	0.12231	0.00090802	0.064734	0.043683
0.0046512	0.0018299	0.0020348	7.1476e-05	2.6219e-05	0.032569	0.01892	0.020629	0.014321	0.069234	0.058524	0.0053732	0.15817	0.0033656	0.068591	0.030367
0.0048597	0.0018985	0.0020928	9.1373e-05	2.6893e-05	0.031711	0.015646	0.019276	0.012522	0.065783	0.064232	0.0073649	0.13976	0.0062887	0.051313	0.018685
0.0050694	0.0019647	0.0020884	0.00010978	2.7543e-05	0.031254	0.011562	0.016757	0.017555	0.0597	0.045792	0.0066427	0.078065	0.010264	0.027722	0.0088044
0.0052789	0.0020294	0.0020319	0.00012646	2.8167e-05	0.030969	0.0066426	0.013483	0.024385	0.050715	0.019001	0.0021219	0.016805	0.015429	0.012599	0.0010151
0.0054864	0.0020932	0.0019353	0.00014124	2.876e-05	0.030842	0.00094937	0.0094484	0.02562	0.038709	0.0037811	0.006659	0.019333	0.020278	0.0013773	0.0028305
0.0056903	0.0021564	0.001811	0.00015396	2.9319e-05	0.030836	0.0053743	0.0043405	0.018999	0.023664	0.012552	0.020042	0.042717	0.021582	0.013947	0.001564
0.0058887	0.0022199	0.0016702	0.00016456	2.9837e-05	0.030409	0.01206	0.0022296	0.0093776	0.0056028	0.027374	0.037347	0.067776	0.017357	0.025222	0.0042609
0.0060798	0.002284	0.0015228	0.000173	3.0307e-05	0.029074	0.018643	0.010336	0.00090853	0.014714	0.01746	0.055483	0.10318	0.010578	0.034963	0.012395
0.0062618	0.0023488	0.0013763	0.00017932	3.072e-05	0.026527	0.02441	0.01943	0.0058109	0.034317	0.034657	0.062769	0.14286	0.0078151	0.042512	0.019625
0.0064331	0.0024145	0.0012368	0.0001836	3.1068e-05	0.022465	0.028452	0.02821	0.010912	0.049066	0.095149	0.052312	0.15621	0.013118	0.047494	0.02313
0.0065919	0.0024813	0.0011082	0.00018599	3.1339e-05	0.017112	0.029756	0.035192	0.014148	0.057561	0.098149	0.032795	0.20799	0.024876	0.050156	0.022199
0.0067368	0.0025494	0.00099299	0.00018667	3.1523e-05	0.011069	0.027297	0.039591	0.015535	0.061921	0.066667	0.015148	0.11418	0.036485	0.050982	0.018138
0.0068665	0.0026188	0.0008926	0.00018588	3.1609e-05	0.0051435	0.020215	0.041655	0.015455	0.064476	0.039758	0.0040272	0.070274	0.042298	0.050541	0.011623
0.00698	0.0026898	0.00080731	0.00018385	3.1588e-05	0.00048931	0.0086402	0.04188	0.014331	0.066919	0.018227	0.00010676	0.051018	0.042801	0.049475	0.0011036
0.0070766	0.0027626	0.00073681	0.00018087	3.145e-05	0.0013611	0.0052547	0.040474	0.012384	0.068445	0.00076794	0.00038538	0.042254	0.040058	0.048401	0.01409
0.0071558	0.0028372	0.0006803	0.00017722	3.1186e-05	0.00064435	0.017822	0.037355	0.0096614	0.06743	0.011566	0.0024914	0.037856	0.03543	0.047485	0.029054
0.0072175	0.0029138	0.00063664	0.00017317	3.079e-05	0.0048637	0.026117	0.03223	0.0061348	0.064057	0.018725	0.0037262	0.034345	0.030375	0.046062	0.037229
0.0072621	0.0029926	0.00060448	0.00016899	3.0257e-05	0.0083357	0.029188	0.025059	0.0017929	0.058807	0.021619	0.0027245	0.030095	0.025859	0.042552	0.03654
0.0072903	0.0030735	0.00058234	0.00016492	2.9584e-05	0.0098209	0.027776	0.015483	0.0032148	0.052658	0.02152	0.00049869	0.024267	0.02244	0.03464	0.029996
0.0073034	0.0031566	0.0005687	0.00016118	2.8772e-05	0.0097095	0.023313	0.0031971	0.0084693	0.046485	0.019677	0.0051786	0.016188	0.020629	0.020674	0.021812
0.0073032	0.0032419	0.00056199	0.00015793	2.7822e-05	0.0086998	0.017279	0.012055	0.013359	0.040905	0.017082	0.010404	0.0053913	0.020702	0.0021237	0.014365
0.0072921	0.0033292	0.00056071	0.00015531	2.6739e-05	0.0072912	0.010828	0.031248	0.017276	0.036166	0.014266	0.015366	0.0081203	0.02325	0.018489	0.0070956
0.0072731	0.0034184	0.0005634	0.00015342	2.553e-05	0.0058199	0.0046381	0.053279	0.019969	0.032283	0.011426	0.01948	0.023511	0.028982	0.045425	0.0010011
0.0072501	0.003509	0.00056869	0.0001523	2.4205e-05	0.0044211	0.001024	0.071244	0.021322	0.029177	0.0085334	0.022379	0.03874	0.037893	0.082015	0.0074547
0.0072277	0.0036008	0.00057535	0.00015196	2.2774e-05	0.0031678	0.0061669	0.078393	0.021813	0.026739	0.0057767	0.023886	0.051027	0.047488	0.11784	0.014613
0.0072117	0.0036929	0.00058224	0.00015238	2.125e-05	0.0020934	0.010882	0.075534	0.02196	0.024827	0.0038052	0.02396	0.058209	0.051617	0.12964	0.023896
0.007209	0.0037846	0.00058841	0.00015347	1.9647e-05	0.0012021	0.015199	0.066993	0.022296	0.023168	0.0047251	0.02265	0.059144	0.042748	0.13839	0.037724
0.007228	0.0038749	0.00059303	0.00015515	1.798e-05	0.00048157	0.018973	0.056108	0.023443	0.021515	0.010712	0.020054	0.053996	0.022195	0.14796	0.060136
0.0072788	0.0039624	0.00059543	0.00015729	1.6265e-05	8.799e-05	0.021836	0.046085	0.025955	0.019628	0.020157	0.0163	0.044118	0.00021154	0.16154	0.099292
0.0073739	0.0040456	0.00059513	0.00015978	1.4516e-05	0.00052742	0.023228	0.03824	0.030067	0.017327	0.027121	0.011559	0.030593	0.017386	0.18434	0.1182
0.0075846	0.003998	0.00061004	0.00015939	1.3682e-05	0.0008847	0.023421	0.033413	0.034372	0.010508	0.022293	0.007983	0.019676	0.021019	0.076421	0.090656
0.0077639	0.0012407	0.00060868	0.000152	1.0903e-05	0.0020118	0.016285	0.014216	0.041982	0.010267	0.013021	0.0008027	0.012523	0.039568	0.011077	0.023431
0.0080777	0.0011425	0.0006127	0.00015182	1.0009e-05	0.002108	0.01041	0.01207	0.050549	0.0060727	0.03539	0.0044126	0.026201	0.038545	0.044774	0.001894
0.0085342	0.001169	0.00059512	0.0001543	8.1925e-06	0.0020653	0.0012733	0.0085546	0.063311	0.0051148	0.050262	0.0081115	0.048002	0.030368	0.057375	0.025809
0.0091324	0.0011815	0.00057504	0.00015639	6.3915e-06	0.0019291	0.0088938	0.0020814	0.08102	0.0055737	0.0548	0.0093634	0.075861	0.011866	0.068793	0.046106
0.0099006	0.0011773	0.00055258	0.00015804	4.6156e-06	0.0017191	0.018157	0.0081465	0.10797	0.0092167	0.053406	0.0071932	0.11294	0.014865	0.077025	0.064694
0.010866	0.0011533	0.00052791	0.00015919	2.8733e-06	0.0014589	0.024576	0.021274	0.15445	0.017814	0.048414	0.00070552	0.1606	0.046829	0.078388	0.085903
0.012046	0.0011065	0.00050123	0.00015984	1.172e-06	0.0011706	0.026935	0.035368	0.23403	0.031197	0.041189	0.010957	0.21672	0.075601	0.073456	0.12362
0.013426	0.0010339	0.00047274	0.00015999	4.823e-07	0.00087394	0.02503	0.048505	0.31446	0.045163	0.032458	0.028413	0.27623	0.088769	0.064775	0.20112
0.014912	0.00093266	0.00044268	0.00015967	2.0848e-06	0.00058539	0.019584	0.059011	0.18493	0.052976	0.022426	0.04905	0.33416	0.084761	0.054752	0.19433
0.016242	0.00080005	0.00041124	0.00015894	3.6316e-06	0.00031783	0.01196	0.065415	0.10209	0.050773	0.010799	0.057538	0.37744	0.073706	0.04562	0.10157
0.016878	0.00063393	0.00037861	0.00015786	5.1198e-06	8.0585e-05	0.0037202	0.066752	0.066886	0.039037	0.0016271	0.025833	0.37984	0.060834	0.039826	0.064842
0.016037	0.00043267	0.00034496	0.00015653	6.5474e-06	0.00012044	0.0038986	0.061413	0.060143	0.02196	0.013067	0.035003	0.33741	0.045774	0.039641	0.062568
0.013262	0.00019544	0.00031041	0.00015503	7.9128e-06	0.00028273	0.010226	0.048638	0.066055	0.0046531	0.02175	0.025832	0.27495	0.027579	0.046963	0.082007
0.010343	7.7619e-05	0.00027503	0.00015345	9.215e-06	0.00040698	0.015121	0.028924	0.077106	0.010091	0.027668	0.0040149	0.21802	0.0059066	0.062939	0.1174
0.010641	0.00038522	0.00023886	0.00015189	1.0453e-05	0.00049696	0.018745	0.0037422	0.091154	0.021268	0.031934	0.00572	0.17671	0.020202	0.086478	0.13418
0.010054	0.00072475	0.00020185	0.00015044	1.1627e-05	0.00055919	0.021345	0.025047	0.10836	0.028749	0.035966	0.019994	0.14886	0.050684	0.10873	0.11469
0.0067554	0.0010922	0.00016394	0.00014916	1.2735e-05	0.00059671	0.023101	0.055034	0.12899	0.032813	0.041557	0.038007	0.12849	0.084378	0.11418	0.091678
0.0030594	0.0014821	0.00012495	0.00014814	1.3778e-05	0.00061375	0.024043	0.083155	0.1525	0.034033	0.052259	0.045646	0.11107	0.12016	0.10207	0.072031
0.00029731	0.0018875	8.4683e-05	0.00014741	1.4754e-05	0.00061405	0.024033	0.10508	0.17772	0.033198	0.073109	0.050163	0.094537	0.15169	0.087562	0.05304
0.0014626	0.0023004	4.2859e-05	0.00014702	1.5663e-05	0.00060045	0.02281	0.11598	0.20377	0.03116	0.10275	0.056272	0.078591	0.16901	0.0726	0.033504
0.0024796	0.0027118	8.5136e-07	0.00014697	1.6506e-05	0.00057445	0.020053	0.1106	0.23058	0.028598	0.11412	0.066044	0.063673	0.15875	0.050188	0.010599
0.003012	0.0031121	4.6828e-05	0.00014727	1.728e-05	0.00053636	0.01549	0.090965	0.26054	0.025916	0.023823	0.078444	0.050047	0.107	0.021875	0.014132
0.0032413	0.0034919	9.5482e-05	0.00014791	1.7986e-05	0.00048547	0.0090109	0.066859	0.29662	0.0233	0.018976	0.089149	0.037494	0.011723	0.0071517	0.036106
0.0032851	0.0038424	0.00014724	0.00014884	1.8623e-05	0.00042038	0.00088484	0.042815	0.33499	0.020808	0.022904	0.090811	0.025322	0.023767	0.033564	0.052273
0.0032175	0.0041558	0.00020254	0.00015003	1.9193e-05	0.00033954	0.0080097	0.021374	0.35605	0.018451	0.014147	0.079356	0.012705	0.013739	0.05554	0.062334
0.0030849	0.0044259	0.00026174	0.0001514	1.9695e-05	0.00024196	0.016284	0.0051212	0.3326	0.016257	0.0025577	0.050285	0.00079568	0.012948	0.071764	0.067408
0.0029169	0.0046487	0.00032518	0.0001529	2.0131e-05	0.00012785	0.02256	0.0050418	0.26343	0.014283	0.0077436	0.019284	0.014678	0.040694	0.082709	0.068969
0.0027321	0.0048221	0.00039306	0.00015444	2.0501e-05	6.6485e-07	0.025932	0.011013	0.18005	0.012591	0.01472	0.0051872	0.026524	0.015844	0.083452	0.068242
0.0025424	0.0049461	0.00046545	0.00015595	2.081e-05	0.00013919	0.026064	0.013726	0.11152	0.011239	0.017999	0.0086036	0.028592	0.022904	0.061134	0.065913
0.0023554	0.0050229	0.00054222	0.00015733	2.1058e-05	0.00028037	0.023086	0.013946	0.065479	0.010287	0.017921	0.01118	0.015929	0.03154	0.020098	0.062125
0.002176	0.005056	0.00062306	0.00015849	2.1249e-05	0.0004164	0.017546	0.012082	0.036564	0.0098208	0.015247	0.031492	0.0015782	0.017093	0.026342	0.056777
0.0020069	0.0050503	0.00070743	0.00015937	2.1386e-05	0.00053728	0.010387	0.0085995	0.017251	0.0099457	0.011861	0.02581	0.0065694	0.0095506	0.073704	0.049755
0.0018497	0.0050114	0.00079456	0.00015986	2.1474e-05	0.00063285	0.0027353	0.0041681	0.0019714	0.010707	0.0089626	0.00060416	0.048875	0.033838	0.11301	0.040934
0.001705	0.0049451	0.00088336	0.00015989	2.1516e-05	0.00069414	0.0044772	0.00027462	0.012507	0.01193	0.0039961	0.024006	0.13589	0.048544	0.11896	0.029828
0.0015728	0.0048572	0.00097261	0.00015941	2.1517e-05	0.00071469	0.010756	0.003603	0.027885	0.013062	0.086115	0.034468	0.23973	0.056949	0.10129	0.015463
0.0014527	0.0047531	0.0010609	0.00015833	2.1479e-05	0.00069151	0.015987	0.0046008	0.044767	0.013136	0.091898	0.035325	0.28467	0.060929	0.092197	0.0021019
0.001344	0.0046375	0.0011469	0.0001566	2.1407e-05	0.00062553	0.020257	0.0023084	0.062866	0.010954	0.056413	0.031863	0.25068	0.060269	0.080177	0.01976
0.0012458	0.0045145	0.0012293	0.00015419	2.1303e-05	0.00052144	0.023718	0.0039924	0.080549	0.0057165	0.045253	0.027203	0.19064	0.057199	0.062563	0.032751
0.0011569	0.004387	0.0013067	0.00015105	2.1171e-05	0.00038719	0.026536	0.014434	0.095692	0.0028107	0.039242	0.022493	0.10838	0.05707	0.049844	0.039256
0.0010764	0.0042575	0.0013785	0.00014716	2.1013e-05	0.00023301	0.02884	0.027704	0.10592	0.013174	0.040099	0.017687	0.082127	0.065661	0.044708	0.041578
0.001003	0.0041279	0.0014441	0.0001425	2.0829e-05	7.0351e-05	0.03069	0.039635	0.10918	0.021947	0.044465	0.012072	0.060084	0.087141	0.044527	0.042483
0.00093552	0.0039991	0.0015034	0.00013705	2.0622e-05	8.9309e-05	0.032029	0.042854	0.10602	0.024039	0.051285	0.004475	0.041138	0.12434	0.045938	0.043658
0.00087291	0.0038718	0.0015569	0.00013082	2.0391e-05	0.00023557	0.032656	0.031709	0.096119	0.015269	0.058813	0.007062	0.020586	0.18507	0.046572	0.044756
0.00081409	0.0037462	0.0016052	0.00012382	2.0136e-05	0.00036006	0.032252	0.011167	0.080385	0.0029513	0.064381	0.026276	0.0018718	0.31159	0.04535	0.043832
0.00075805	0.003622	0.0016489	0.00011604	1.9856e-05	0.00045717	0.030463	0.0056054	0.063034	0.02393	0.066168	0.054921	0.021196	0.53448	0.041926	0.052244
0.00070388	0.0034986	0.0016879	0.00010753	1.955e-05	0.00052447	0.026991	0.012773	0.042475	0.041579	0.059576	0.083334	0.029202	0.54493	0.036428	0.074586
0.00065075	0.0033754	0.0017207	9.829e-05	1.9218e-05	0.00056269	0.021625	0.015065	0.020708	0.05344	0.045691	0.094764	0.043919	0.29401	0.029359	0.067644
0.00059793	0.0032514	0.0017419	8.8361e-05	1.8857e-05	0.0005751	0.014252	0.017295	0.0016137	0.05923	0.031008	0.076986	0.070752	0.15584	0.02066	0.050279
0.00054477	0.0031256	0.0017401	7.7774e-05	1.8466e-05	0.0005672	0.005113	0.019956	0.014117	0.05853	0.017628	0.049036	0.071695	0.10509	0.0091579	0.030696
0.00049074	0.0029968	0.0016934	6.6567e-05	1.8044e-05	0.00054582	0.0048133	0.02183	0.026176	0.050051	0.0061414	0.033475	0.049058	0.0791	0.0073394	0.0047366
0.00043536	0.0028641	0.0015643	5.478e-05	1.7591e-05	0.00051822	0.01398	0.022125	0.032667	0.035488	0.0024542	0.031061	0.025557	0.052245	0.030088	0.020197
0.00037827	0.0027261	0.0012951	4.2459e-05	1.7105e-05	0.00049127	0.021023	0.020794	0.031043	0.019813	0.0083295	0.034621	0.0082351	0.042351	0.055467	0.040865
0.00031919	0.0025819	0.00081209	2.965e-05	1.6588e-05	0.00047073	0.025266	0.018148	0.023964	0.0066155	0.012447	0.036472	0.0036415	0.085548	0.075089	0.06308
0.00025789	0.0024303	4.6376e-05	1.6404e-05	1.6038e-05	0.00046062	0.02665	0.014624	0.014316	0.0045517	0.016028	0.035272	0.011462	0.10434	0.087001	0.087564
0.00019424	0.0022707	0.0010069	2.7748e-06	1.5457e-05	0.00046271	0.02548	0.010677	0.0032504	0.012043	0.019136	0.031446	0.016151	0.10626	0.097095	0.11149
0.00012817	0.0021023	0.0021946	1.118e-05	1.4847e-05	0.00047621	0.022273	0.0067279	0.0076078	0.016049	0.019734	0.026373	0.018472	0.10509	0.10033	0.13129
5.9661e-05	0.0019246	0.0031453	2.5401e-05	1.4207e-05	0.00049759	0.017693	0.0031321	0.016093	0.017579	0.01492	0.02118	0.019081	0.078135	0.08822	0.14924
1.125e-05	0.0017375	0.0033496	3.9823e-05	1.3541e-05	0.00052123	0.012509	0.00012655	0.02051	0.018009	0.0043446	0.016789	0.018355	0.034851	0.064682	0.17132
8.4478e-05	0.0015412	0.0024693	5.4377e-05	1.2848e-05	0.00053898	0.0074438	0.0021943	0.020904	0.017795	0.0081384	0.013868	0.016689	0.0010902	0.037542	0.18212
0.0001599	0.0013361	0.00064586	6.899e-05	1.2132e-05	0.0005433	0.0030601	0.0038685	0.018372	0.01741	0.017973	0.01286	0.014017	0.025358	0.0097501	0.15497
0.00023737	0.0011231	0.0015505	8.3587e-05	1.1393e-05	0.00052931	0.0002829	0.0050233	0.014444	0.016971	0.024095	0.014076	0.010515	0.03891	0.019493	0.089445
0.00031671	0.00090304	0.0038178	9.8084e-05	1.0632e-05	0.00049755	0.0024256	0.005824	0.010399	0.016795	0.028252	0.017489	0.0068227	0.042391	0.048413	0.00040705
0.00039773	0.00067707	0.0063482	0.0001124	9.8504e-06	0.00045586	0.0034014	0.0064325	0.0070332	0.016568	0.032171	0.022899	0.0036563	0.038679	0.064561	0.092817
0.00048023	0.00044608	0.0087459	0.00012643	9.0472e-06	0.00041899	0.0034226	0.0069803	0.0046719	0.015519	0.036472	0.029679	0.00088114	0.032024	0.036818	0.15269
0.000564	0.00021057	0.0098327	0.0001401	8.2225e-06	0.00040403	0.0028368	0.0075446	0.0033196	0.013604	0.041072	0.037116	0.0011458	0.025456	0.043879	0.15866
0.00064886	2.9618e-05	0.0095046	0.0001533	7.3755e-06	0.00042413	0.0020528	0.0081198	0.0027794	0.011214	0.045615	0.043416	0.00030999	0.020359	0.13997	0.12881
0.00073464	0.00027549	0.0081015	0.00016593	6.505e-06	0.00048343	0.0014597	0.0085811	0.0027042	0.0088763	0.050175	0.046089	0.0069281	0.017207	0.13082	0.096435
0.00082117	0.00052887	0.0061156	0.00017789	5.6093e-06	0.00057733	0.001371	0.0086638	0.0026657	0.0071653	0.054227	0.043217	0.01564	0.015597	0.11696	0.073514
0.00090833	0.00079201	0.0041357	0.00018908	4.6867e-06	0.00069478	0.0019995	0.0080144	0.0021695	0.0061632	0.058653	0.034112	0.023536	0.014787	0.10708	0.057259
0.00099604	0.0010665	0.0026024	0.00019939	3.7355e-06	0.00082646	0.0034592	0.0063718	0.00061851	0.0053659	0.054499	0.018724	0.032202	0.014246	0.091779	0.044723
0.0010843	0.0013508	0.0016499	0.00020872	2.754e-06	0.00096698	0.005781	0.0037514	0.0027858	0.0040432	0.052559	0.0030785	0.03191	0.013163	0.066959	0.034554
0.001173	0.0016368	0.0011734	0.00021696	1.7408e-06	0.0011092	0.0089437	0.00047246	0.0093667	0.0015653	0.056913	0.031894	0.026618	0.011437	0.042479	0.026156
0.0012622	0.0019032	0.00099735	0.00022402	6.9501e-07	0.0012272	0.012889	0.0030133	0.021685	0.0022803	0.033774	0.069648	0.017955	0.0081868	0.022161	0.019163
0.0013522	0.0021111	0.00098807	0.00022979	3.8359e-07	0.0012463	0.017487	0.0062901	0.044718	0.0071185	0.029395	0.12189	0.0088016	0.0023334	0.0059681	0.013366
0.001443	0.0022066	0.0010663	0.0002342	1.4945e-06	0.0010045	0.022523	0.0090315	0.085015	0.012227	0.029257	0.21032	0.00066523	0.0047917	0.0056903	0.008675
0.0015349	0.0021361	0.0011855	0.00023714	2.6364e-06	0.00023787	0.027654	0.011019	0.13926	0.017275	0.025978	0.34756	0.0054608	0.013201	0.012909	0.0051413
0.0016282	0.0018781	0.0013118	0.00023854	3.8071e-06	0.0013313	0.032376	0.012174	0.17149	0.022233	0.017453	0.11147	0.009351	0.023251	0.014413	0.0028046
0.0017233	0.0014831	0.0014125	0.00023833	5.0033e-06	0.0038217	0.036065	0.012528	0.17061	0.027081	0.0030201	0.086807	0.011145	0.034518	0.0087723	0.0017281
0.0018205	0.0010575	0.0014587	0.00023644	6.2211e-06	0.0067347	0.038059	0.012189	0.22918	0.031563	0.011307	0.052627	0.011218	0.045841	0.0021141	0.0020636
0.0019203	0.00070021	0.0014217	0.00023283	7.4556e-06	0.0082405	0.037633	0.011291	0.28375	0.034853	0.0061577	0.027822	0.01001	0.052165	0.012409	0.0038315
0.0020232	0.0003949	0.0013037	0.00022744	8.7015e-06	0.0047741	0.033783	0.0099358	0.22503	0.036236	0.038419	0.029621	0.0079457	0.044324	0.016947	0.0068203
0.0021298	8.5865e-05	0.001145	0.00022025	9.9528e-06	0.0066781	0.025485	0.0081693	0.13279	0.035386	0.10016	0.047672	0.005378	0.016286	0.014329	0.010487
0.0022406	0.00021891	0.00097704	0.00021125	1.1203e-05	0.02533	0.013025	0.0059444	0.073533	0.031288	0.10352	0.062409	0.0025614	0.02107	0.0078704	0.014234
0.0023561	0.00047698	0.00081234	0.00020045	1.2447e-05	0.047264	0.0012617	0.0031062	0.044899	0.025482	0.017986	0.063883	0.00032031	0.045558	0.0052443	0.017088
0.0024769	0.00065853	0.00064828	0.00018788	1.3676e-05	0.067374	0.014354	0.00055859	0.029054	0.020303	0.061601	0.049696	0.0031472	0.050062	0.018014	0.01742
0.0026035	0.00076023	0.0004832	0.0001736	1.4887e-05	0.085061	0.024332	0.0051584	0.015676	0.01667	0.059376	0.025806	0.0058746	0.044551	0.061531	0.013806
0.0027363	0.00079752	0.00031933	0.0001577	1.6073e-05	0.095172	0.030561	0.010465	0.0010487	0.015052	0.03535	0.0029603	0.0085821	0.033754	0.15287	0.0056764
0.0028759	0.00079043	0.00015739	0.00014028	1.723e-05	0.093022	0.033372	0.015837	0.013602	0.015685	0.038534	0.012617	0.011539	0.023929	0.17076	0.0053594
0.0030224	0.00075728	4.9772e-06	0.00012149	1.8354e-05	0.082306	0.033459	0.020304	0.026073	0.01841	0.045297	0.020261	0.015251	0.017919	0.10879	0.016935
0.0031761	0.00071171	0.0001722	0.00010151	1.9441e-05	0.068931	0.031632	0.022735	0.03369	0.022904	0.040908	0.022046	0.020403	0.015713	0.084754	0.027633
0.0033371	0.00066183	0.00034779	8.0546e-05	2.049e-05	0.056843	0.028686	0.022037	0.037027	0.028781	0.029989	0.020362	0.027615	0.014397	0.071304	0.03807
0.0035054	0.0006126	0.00053111	5.8847e-05	2.1499e-05	0.047185	0.025323	0.017455	0.037144	0.03558	0.018329	0.016914	0.036954	0.012531	0.061617	0.048822
0.0036808	0.00056696	0.00071655	3.6677e-05	2.2468e-05	0.040197	0.022041	0.0092008	0.03555	0.042815	0.0074072	0.012703	0.047543	0.0098739	0.055591	0.052575
0.0038628	0.0005255	0.00089472	1.4326e-05	2.3396e-05	0.035522	0.019067	0.0010026	0.032199	0.049831	0.0038811	0.0082228	0.057528	0.0066028	0.052828	0.029529
0.004051	0.00048777	0.0010561	7.8992e-06	2.4285e-05	0.032174	0.016386	0.010571	0.027218	0.055975	0.017447	0.0036661	0.067183	0.0033212	0.052668	0.019112
0.0042446	0.00045295	0.0011917	2.9683e-05	2.5134e-05	0.029741	0.013812	0.017569	0.02034	0.06058	0.033804	0.00087854	0.085328	0.00043533	0.051977	0.050538
0.0044428	0.00042013	0.0012953	5.0711e-05	2.5945e-05	0.028093	0.011095	0.021383	0.01196	0.063008	0.053009	0.0052339	0.12441	0.0020834	0.0508	0.04699
0.0046444	0.00038846	0.0013646	7.0678e-05	2.6718e-05	0.027112	0.0080085	0.022342	0.0039361	0.0627	0.068032	0.0089655	0.1669	0.0043594	0.067054	0.031571
0.0048482	0.00035723	0.0014007	8.93e-05	2.7454e-05	0.026695	0.0043934	0.021095	0.00081437	0.059221	0.062126	0.011297	0.16258	0.0068697	0.13542	0.017986
0.0050528	0.00032589	0.0014071	0.00010632	2.8151e-05	0.026703	0.00017603	0.018195	0.0061348	0.052326	0.032427	0.011108	0.1086	0.010173	0.076065	0.0064774
0.0052566	0.000294	0.001389	0.00012153	2.8808e-05	0.026957	0.0046326	0.013866	0.016703	0.042022	0.006546	0.0069736	0.050365	0.014412	0.038742	0.0024327
0.0054581	0.00026127	0.0013517	0.00013475	2.9423e-05	0.027323	0.0099507	0.0079583	0.023854	0.028577	0.0051153	0.0022993	0.015894	0.018211	0.015963	0.0071057
0.0056554	0.00022741	0.0013008	0.00014588	2.9993e-05	0.0278	0.015623	0.00014262	0.022207	0.012497	0.017636	0.017569	0.0025946	0.018289	0.003188	0.0064641
0.0058469	0.0001923	0.0012413	0.00015485	3.0513e-05	0.027906	0.021342	0.0096731	0.014616	0.0054277	0.020244	0.037613	0.01492	0.012912	0.0060156	0.0011018
0.0060307	0.00015593	0.0011774	0.00016168	3.0977e-05	0.026993	0.026617	0.020765	0.0062623	0.023566	0.0087462	0.06147	0.020937	0.0056899	0.013904	0.0069974
0.0062051	0.00011828	0.0011123	0.00016642	3.1379e-05	0.024719	0.030754	0.031497	0.0010315	0.039575	0.071292	0.080707	0.016865	0.003369	0.020818	0.014968
0.0063684	7.9357e-05	0.0010488	0.00016919	3.1711e-05	0.020735	0.032887	0.039971	0.0071669	0.051658	0.11453	0.074902	0.014872	0.0096363	0.026735	0.0203
0.006519	3.9127e-05	0.00098874	0.00017016	3.1965e-05	0.015276	0.032054	0.045208	0.011654	0.059651	0.099152	0.04585	0.10838	0.022767	0.031479	0.021585
0.0066557	2.4326e-06	0.00093335	0.00016955	3.2132e-05	0.0089837	0.027293	0.047367	0.014137	0.064864	0.062748	0.016059	0.085476	0.036594	0.034846	0.019014
0.0067772	4.5366e-05	0.00088346	0.00016762	3.2204e-05	0.0027462	0.018029	0.047003	0.014758	0.068447	0.033488	0.0013748	0.062559	0.046064	0.036924	0.013212
0.0068826	8.9735e-05	0.00083946	0.00016462	3.2172e-05	0.0021601	0.0050189	0.044395	0.013937	0.071436	0.011434	0.0067384	0.048507	0.051321	0.038055	0.003818
0.0069713	0.00013561	0.00080148	0.00016085	3.2028e-05	0.0039882	0.0090803	0.039628	0.012005	0.073194	0.0055946	0.0047994	0.040916	0.052903	0.038817	0.0089737
0.007043	0.0001831	0.00076945	0.00015659	3.1766e-05	0.0014572	0.020845	0.032765	0.0091567	0.072445	0.017143	0.0010093	0.036076	0.050755	0.039618	0.021916
0.0070979	0.00023228	0.00074311	0.00015214	3.1378e-05	0.003779	0.027928	0.023904	0.0055112	0.069136	0.023392	0.00087327	0.031625	0.046477	0.040315	0.030144
0.0071364	0.00028328	0.00072206	0.00014773	3.0861e-05	0.0084321	0.029788	0.013432	0.0011988	0.063581	0.02546	0.00031027	0.026309	0.041728	0.040078	0.031214
0.0071595	0.00033616	0.0007058	0.00014362	3.0212e-05	0.010868	0.027269	0.0011159	0.0035087	0.056758	0.02475	0.0040396	0.019445	0.037679	0.037254	0.026037
0.0071688	0.000391	0.00069373	0.00013999	2.943e-05	0.011277	0.021794	0.012927	0.0082422	0.049782	0.022507	0.0093167	0.010679	0.03538	0.029579	0.017527
0.0071663	0.00044783	0.00068517	0.000137	2.8515e-05	0.010365	0.014869	0.028827	0.012471	0.043479	0.01973	0.015084	0.00011911	0.03534	0.01583	0.0080903
0.0071547	0.0005066	0.00067942	0.00013476	2.7472e-05	0.0087443	0.0076914	0.045221	0.015683	0.038197	0.016902	0.020441	0.01269	0.037846	0.003379	0.00099899
0.0071374	0.00056719	0.00067572	0.00013333	2.6305e-05	0.0068897	0.00098382	0.059208	0.017685	0.033888	0.014158	0.024712	0.025872	0.043265	0.030196	0.0095299
0.0071183	0.00062937	0.00067333	0.00013274	2.502e-05	0.0050423	0.0049545	0.066292	0.018563	0.03023	0.01143	0.027471	0.037641	0.05081	0.074048	0.017662
0.0071025	0.00069278	0.00067154	0.00013296	2.3627e-05	0.0033533	0.010101	0.065052	0.018808	0.026779	0.0088952	0.028527	0.045916	0.05714	0.13497	0.025165
0.0070958	0.00075692	0.00066966	0.00013394	2.2136e-05	0.0018994	0.014529	0.057604	0.018897	0.023175	0.0072039	0.027887	0.049444	0.05632	0.12695	0.032734
0.0071051	0.00082108	0.00066707	0.00013557	2.0559e-05	0.00070353	0.018267	0.047244	0.019315	0.01936	0.008159	0.025703	0.047923	0.04374	0.11258	0.041399
0.0071387	0.00088434	0.00066323	0.00013775	1.8907e-05	0.00024303	0.021199	0.036621	0.020624	0.015673	0.013263	0.022201	0.042084	0.023289	0.10299	0.054082
0.0072062	0.00094595	0.00065768	0.00014034	1.7195e-05	0.00096406	0.023025	0.027669	0.023214	0.012538	0.021067	0.017641	0.033056	0.0038677	0.086183	0.066204
0.0073191	0.0010044	0.00065007	0.00014318	1.5436e-05	0.0014871	0.023301	0.021188	0.027314	0.010236	0.026391	0.012303	0.02144	0.01095	0.085568	0.066031
0.0074844	0.0009224	0.0006582	0.00014296	1.4574e-05	0.0018678	0.022344	0.017497	0.031603	0.006092	0.020192	0.0082843	0.011961	0.015198	0.0068505	0.04539
0.0076956	0.0017291	0.00065686	0.00013382	1.1319e-05	0.0029018	0.013362	0.0040557	0.032534	0.0058255	0.016693	0.00096367	0.025242	0.034588	0.017991	0.002076
0.0079359	0.0018566	0.00065555	0.00013348	1.0406e-05	0.0029011	0.0070502	0.0021108	0.038695	0.0040281	0.037943	0.002694	0.036429	0.038177	0.015082	0.014654
0.0083405	0.0018457	0.00063372	0.00013583	8.5608e-06	0.0027305	0.0018275	0.0012466	0.047422	0.0038206	0.051407	0.0064022	0.053725	0.034947	0.034712	0.029958
0.0088416	0.0018467	0.00061017	0.00013776	6.7189e-06	0.0024374	0.01125	0.0079069	0.057943	0.004385	0.054683	0.0079359	0.075635	0.020664	0.04824	0.041999
0.0094412	0.0018624	0.00058495	0.0001392	4.8918e-06	0.0020503	0.019432	0.018585	0.069965	0.0073781	0.052888	0.006332	0.10294	0.0017005	0.058283	0.050278
0.010127	0.0018954	0.00055816	0.00014015	3.0903e-06	0.0016054	0.02466	0.031951	0.083494	0.014842	0.048534	0.00049501	0.13469	0.030186	0.062483	0.057716
0.010855	0.0019486	0.00052989	0.0001406	1.3246e-06	0.0011388	0.025861	0.045464	0.10379	0.027091	0.04277	0.01083	0.16985	0.060168	0.061852	0.065992
0.011529	0.0020247	0.00050028	0.00014058	3.9623e-07	0.00068464	0.022887	0.057306	0.18368	0.040204	0.035917	0.028605	0.20634	0.081363	0.058077	0.048316
0.011967	0.0021264	0.00046945	0.00014015	2.0638e-06	0.00027202	0.016524	0.066779	0.041868	0.04746	0.027921	0.049627	0.24229	0.085988	0.052622	0.093407
0.011888	0.0022559	0.0004375	0.00013937	3.671e-06	7.7256e-05	0.0082461	0.07339	0.041645	0.044646	0.018803	0.056162	0.27506	0.079536	0.047211	0.056446
0.010967	0.0024152	0.00040456	0.00013832	5.2114e-06	0.00035015	0.00028733	0.07731	0.051347	0.032031	0.0086969	0.018836	0.29851	0.069559	0.043978	0.029989
0.0090232	0.0026055	0.00037068	0.00013711	6.68e-06	0.00054257	0.0078169	0.076864	0.06432	0.014165	0.001173	0.046016	0.30718	0.057063	0.045363	0.021672
0.0064852	0.0028271	0.00033593	0.00013583	8.0726e-06	0.00065854	0.013719	0.070853	0.078316	0.0036393	0.009451	0.033265	0.29894	0.041198	0.053429	0.043304
0.0052803	0.0030795	0.00030029	0.00013459	9.386e-06	0.00070829	0.017915	0.059247	0.091661	0.018498	0.015744	0.010229	0.27514	0.021591	0.068425	0.13707
0.0080798	0.0033608	0.00026374	0.00013346	1.0618e-05	0.00070628	0.020622	0.042095	0.10487	0.029353	0.020814	0.01076	0.23967	0.0011693	0.083686	0.21737
0.0098515	0.0036678	0.00022618	0.00013254	1.1767e-05	0.00066891	0.022136	0.019835	0.11992	0.036067	0.025956	0.012436	0.19922	0.026359	0.083734	0.16621
0.0089762	0.0039959	0.00018747	0.0001319	1.2834e-05	0.0006077	0.022695	0.006293	0.13843	0.038978	0.032803	0.027617	0.16243	0.054229	0.065585	0.11403
0.0066397	0.0043389	0.0001474	0.0001316	1.3817e-05	0.00053305	0.022412	0.034948	0.16066	0.038788	0.043536	0.033399	0.13533	0.084197	0.048306	0.077652
0.0041905	0.0046895	0.00010574	0.00013168	1.4719e-05	0.00045267	0.021258	0.064505	0.18553	0.036464	0.059193	0.036406	0.11751	0.11121	0.036674	0.049961
0.0021948	0.0050391	6.2181e-05	0.00013215	1.554e-05	0.00037146	0.01909	0.092045	0.21157	0.033038	0.074808	0.040986	0.10423	0.12813	0.020914	0.024028
0.00073249	0.0053785	1.6383e-05	0.00013303	1.6284e-05	0.00029162	0.015689	0.11257	0.23791	0.029287	0.075405	0.048723	0.092034	0.12953	0.00011927	0.0023213
0.00028517	0.0056981	3.2022e-05	0.0001343	1.6953e-05	0.00021325	0.01085	0.12068	0.2657	0.02566	0.042524	0.058887	0.079402	0.11009	0.021455	0.025629
0.00096712	0.0059889	8.3415e-05	0.00013592	1.7549e-05	0.00013492	0.0045195	0.11137	0.29724	0.022337	0.020612	0.068952	0.06577	0.067343	0.041291	0.042869
0.0014082	0.0062424	0.00013817	0.00013786	1.8078e-05	5.4298e-05	0.0029839	0.085424	0.33157	0.01935	0.015033	0.073454	0.05079	0.033231	0.058011	0.053738
0.0016788	0.0064521	0.00019662	0.00014004	1.8541e-05	3.1104e-05	0.010833	0.053697	0.35642	0.016679	0.017639	0.069081	0.034274	0.027277	0.070771	0.05909
0.0018303	0.006613	0.00025905	0.00014241	1.8943e-05	0.00012319	0.017858	0.025167	0.34694	0.014317	0.023455	0.04459	0.016664	0.043651	0.079649	0.060172
0.001899	0.0067225	0.00032561	0.00014488	1.9289e-05	0.00022262	0.022922	0.0061895	0.28995	0.012269	0.028336	0.014587	9.5071e-05	0.053965	0.082318	0.058296
0.0019108	0.0067803	0.00039634	0.00014736	1.9581e-05	0.00032818	0.025206	0.0051266	0.20602	0.010543	0.029128	0.014883	0.01166	0.014765	0.069257	0.054419
0.0018839	0.0067881	0.0004711	0.00014977	1.9825e-05	0.00043644	0.024298	0.010805	0.12845	0.0091501	0.025138	0.022076	0.012869	0.025806	0.037245	0.048852
0.0018313	0.0067497	0.00054951	0.000152	2.0024e-05	0.00054141	0.020233	0.012483	0.073503	0.0081309	0.017185	0.005155	0.0049906	0.031343	0.0041103	0.041704
0.0017626	0.0066702	0.000631	0.00015398	2.0181e-05	0.00063675	0.013593	0.011209	0.039323	0.0075836	0.0069856	0.01687	0.0015503	0.0095225	0.047969	0.032949
0.0016843	0.0065558	0.00071478	0.00015561	2.03e-05	0.00071421	0.0054924	0.0079888	0.018168	0.0076453	0.0034614	0.014781	0.0078912	0.023656	0.089945	0.022071
0.0016014	0.006413	0.00079975	0.0001568	2.0383e-05	0.00076556	0.0027937	0.0038782	0.0034694	0.0083968	0.014373	0.009898	0.047415	0.049459	0.10734	0.0081956
0.0015172	0.0062484	0.00088458	0.0001575	2.0433e-05	0.00078382	0.010318	1.4475e-05	0.0087698	0.0096922	0.025245	0.030433	0.11903	0.063946	0.079287	0.0080522
0.0014342	0.0060685	0.00096773	0.00015761	2.0453e-05	0.00076442	0.016632	0.0024787	0.020523	0.010988	0.031575	0.037756	0.19149	0.074057	0.05781	0.023464
0.0013539	0.0058787	0.0010476	0.00015709	2.0442e-05	0.00070595	0.021649	0.0025999	0.032603	0.011306	0.0245	0.03643	0.21675	0.081511	0.054248	0.034973
0.0012772	0.0056838	0.0011226	0.00015588	2.0403e-05	0.0006105	0.025457	0.00031275	0.045191	0.0094278	0.024298	0.031616	0.19496	0.084274	0.047253	0.041816
0.0012048	0.0054875	0.0011912	0.00015394	2.0336e-05	0.00048337	0.028215	0.0067778	0.057962	0.0045979	0.022259	0.025838	0.15747	0.083145	0.038286	0.044602
0.0011366	0.0052926	0.001252	0.00015124	2.0241e-05	0.00033255	0.030097	0.016899	0.070137	0.0032591	0.019893	0.019747	0.11795	0.083058	0.033102	0.044767
0.0010726	0.0051012	0.0013043	0.00014775	2.0118e-05	0.00016784	0.031254	0.029779	0.080004	0.012511	0.021638	0.013071	0.097616	0.090059	0.034322	0.043811
0.0010123	0.0049147	0.0013476	0.00014347	1.9966e-05	9.2707e-08	0.031765	0.042433	0.085596	0.019754	0.028127	0.0050245	0.08083	0.10842	0.038266	0.042814
0.0009553	0.0047337	0.001382	0.00013838	1.9785e-05	0.00016073	0.031622	0.049073	0.08532	0.019728	0.03882	0.005397	0.063739	0.14184	0.042046	0.041248
0.00090099	0.0045583	0.0014083	0.00013248	1.9575e-05	0.00030458	0.030717	0.043657	0.079823	0.0076605	0.052184	0.019794	0.043997	0.203	0.044218	0.037537
0.00084873	0.0043882	0.0014278	0.0001258	1.9334e-05	0.00042401	0.028873	0.026749	0.070394	0.014011	0.065446	0.04013	0.021978	0.33002	0.043989	0.016884
0.0007979	0.0042227	0.0014418	0.00011834	1.9062e-05	0.00051376	0.025884	0.0078524	0.056089	0.036051	0.074717	0.065164	9.854e-05	0.49944	0.041315	0.021879
0.00074783	0.0040608	0.0014518	0.00011014	1.8759e-05	0.00057142	0.021528	0.0044958	0.038782	0.051552	0.066431	0.084811	0.012124	0.4612	0.036863	0.062235
0.00069795	0.0039013	0.0014573	0.00010121	1.8425e-05	0.00059732	0.015591	0.010669	0.020987	0.058809	0.047533	0.087178	0.021899	0.26372	0.0315	0.03937
0.00064769	0.0037429	0.0014549	9.1588e-05	1.8062e-05	0.00059417	0.008023	0.014904	0.0036517	0.058276	0.027916	0.065319	0.052276	0.15793	0.025773	0.033668
0.00059655	0.0035841	0.0014351	8.1315e-05	1.767e-05	0.00056684	0.00072735	0.019042	0.011241	0.049607	0.0099802	0.033817	0.071109	0.11145	0.019169	0.026117
0.00054409	0.0034234	0.0013773	7.0428e-05	1.7251e-05	0.00052168	0.0095977	0.022559	0.021917	0.03281	0.0036009	0.022726	0.05645	0.092701	0.0097256	0.011352
0.00048996	0.0032592	0.0012444	5.8972e-05	1.6806e-05	0.00046588	0.017287	0.024571	0.026687	0.012787	0.012534	0.02574	0.032503	0.09703	0.0051969	0.013317
0.00043385	0.0030901	0.00097693	4.699e-05	1.6339e-05	0.00040692	0.022793	0.024706	0.024703	0.0032862	0.017216	0.033897	0.013461	0.058648	0.026672	0.033325
0.00037554	0.0029144	0.00049546	3.4532e-05	1.5852e-05	0.00035195	0.02558	0.023041	0.018244	0.013361	0.018668	0.04005	0.0003156	0.088809	0.050649	0.054489
0.00031484	0.0027308	0.00028166	2.1648e-05	1.5348e-05	0.0003074	0.025523	0.01991	0.010052	0.019383	0.018181	0.041553	0.0083107	0.097476	0.068678	0.080454
0.00025168	0.0025381	0.0013734	8.3915e-06	1.483e-05	0.00027851	0.022782	0.015778	0.0015353	0.021984	0.016058	0.039196	0.013466	0.092512	0.077974	0.10789
0.000186	0.0023351	0.0026468	5.1823e-06	1.4299e-05	0.00026893	0.017844	0.011182	0.0059513	0.022326	0.010797	0.034585	0.016037	0.087984	0.082595	0.13167
0.00011781	0.0021212	0.0037392	1.9014e-05	1.3759e-05	0.00028021	0.011524	0.0066607	0.01104	0.021754	0.00061743	0.029405	0.016765	0.068174	0.078987	0.15183
4.7175e-05	0.001896	0.0041262	3.3043e-05	1.3211e-05	0.00031185	0.0047686	0.0026549	0.013284	0.020957	0.012688	0.02466	0.016316	0.032198	0.060851	0.17434
2.5803e-05	0.0016596	0.0034187	4.7204e-05	1.2655e-05	0.00035979	0.0016451	0.00057629	0.013138	0.01966	0.023878	0.020982	0.015277	0.00069105	0.029516	0.18538
0.00010099	0.0014126	0.0016849	6.1427e-05	1.2093e-05	0.00041838	0.0072292	0.0029803	0.011499	0.018123	0.030023	0.018954	0.013795	0.024351	0.0126	0.15574
0.00017822	0.0011562	0.000586	7.564e-05	1.1523e-05	0.00048119	0.011727	0.0046638	0.0092283	0.016781	0.03264	0.019134	0.011699	0.038294	0.064226	0.08496
0.0002573	0.00089198	0.0031375	8.9766e-05	1.0943e-05	0.000543	0.015031	0.0058154	0.0070495	0.016078	0.034289	0.021845	0.0088625	0.042648	0.118	0.0068909
0.00033804	0.00062198	0.0060708	0.00010373	1.0351e-05	0.00060168	0.01716	0.0066363	0.0053351	0.01574	0.036441	0.026904	0.005557	0.039427	0.15919	0.092293
0.00042023	0.00034836	0.0088286	0.00011743	9.7435e-06	0.00065876	0.018269	0.0072942	0.0042169	0.015307	0.039425	0.03346	0.0016822	0.03261	0.20276	0.13681
0.00050365	7.3092e-05	0.010134	0.0001308	9.1161e-06	0.00071687	0.018629	0.0078921	0.0037117	0.014579	0.043043	0.040116	0.0021297	0.025603	0.25659	0.1315
0.00058812	0.0002024	0.0099068	0.00014373	8.4637e-06	0.00077591	0.018578	0.0084394	0.0036767	0.013633	0.047237	0.044592	0.0036455	0.020065	0.024096	0.10396
0.00067346	0.0004776	0.008523	0.00015614	7.7812e-06	0.00083061	0.018451	0.0088287	0.0038763	0.012618	0.05206	0.044489	0.00088875	0.01645	0.11904	0.080477
0.00075949	0.00075303	0.0065107	0.00016791	7.063e-06	0.00087229	0.018536	0.0088257	0.0040193	0.011662	0.058823	0.038469	0.0075342	0.014527	0.11516	0.064787
0.00084611	0.00103	0.0045035	0.00017896	6.3037e-06	0.00089209	0.01904	0.00813	0.0037374	0.010699	0.068051	0.026488	0.019419	0.013351	0.10232	0.053335
0.00093322	0.0013097	0.0029766	0.00018918	5.4982e-06	0.00088773	0.02009	0.0065223	0.0025769	0.0092318	0.087829	0.0093084	0.028607	0.012308	0.084723	0.043846
0.0010208	0.0015906	0.002068	0.00019848	4.6422e-06	0.00086382	0.021747	0.0040049	0.00010073	0.0065936	0.065502	0.012379	0.030526	0.0109	0.063304	0.035491
0.0011088	0.0018647	0.0016479	0.00020674	3.732e-06	0.00082445	0.024002	0.00082669	0.0053501	0.0024809	0.089117	0.038191	0.02657	0.0090097	0.043043	0.028095
0.0011973	0.0021111	0.0015128	0.00021387	2.7651e-06	0.00075629	0.026786	0.0026306	0.015101	0.0030268	0.056716	0.068848	0.018655	0.005803	0.026037	0.021632
0.0012865	0.0022906	0.001513	0.00021977	1.7403e-06	0.00060182	0.029961	0.0059751	0.032995	0.0093048	0.013543	0.10775	0.010019	0.00082732	0.011527	0.016081
0.0013765	0.0023438	0.0015686	0.00022436	6.5779e-07	0.00022858	0.033298	0.008864	0.064115	0.015783	0.0078998	0.15575	0.0020931	0.0050976	0.00028408	0.011435
0.0014675	0.0022078	0.0016418	0.00022753	4.8092e-07	0.00057625	0.036454	0.011044	0.10772	0.022141	0.015832	0.19479	0.0039616	0.012462	0.007328	0.0077965
0.0015599	0.0018455	0.0017122	0.00022922	1.6728e-06	0.0020274	0.038961	0.012393	0.14102	0.028141	0.015174	0.11356	0.0079002	0.021424	0.010305	0.0052796
0.001654	0.0012968	0.0017535	0.00022934	2.9133e-06	0.0042023	0.040254	0.012902	0.15069	0.032953	0.0062901	0.0043284	0.0098265	0.031757	0.0075352	0.0040364
0.0017502	0.00067369	0.0017381	0.00022783	4.1968e-06	0.0066376	0.039684	0.012641	0.20952	0.035511	0.0061424	0.02105	0.009956	0.041882	1.0409e-05	0.0042873
0.001849	9.9207e-05	0.0016245	0.00022463	5.5164e-06	0.0075551	0.036458	0.011719	0.28103	0.034397	0.0038819	0.019937	0.0088126	0.04597	0.0079671	0.0061117
0.0019509	0.00040496	0.0014098	0.0002197	6.8644e-06	0.0033165	0.029699	0.010225	0.23462	0.02925	0.036639	0.027753	0.0068711	0.03495	0.011612	0.0094042
0.0020563	0.00089643	0.0011539	0.00021301	8.2323e-06	0.0089972	0.019115	0.0082035	0.1371	0.021007	0.10104	0.045687	0.0044644	0.0044544	0.0088522	0.013829
0.002166	0.0013708	0.0008934	0.00020456	9.6114e-06	0.027992	0.0058771	0.0056166	0.071439	0.011133	0.11093	0.059939	0.0018355	0.034052	0.0017935	0.018852
0.0022803	0.001779	0.0006365	0.00019434	1.0993e-05	0.049212	0.0076302	0.0023359	0.039974	0.0016654	0.021013	0.060929	0.00083994	0.059702	0.0032577	0.023008
0.0023998	0.0020829	0.00038638	0.0001824	1.2368e-05	0.067639	0.019153	0.001783	0.023471	0.0057392	0.062527	0.045442	0.0034266	0.064711	0.00041043	0.024349
0.0025251	0.0022778	0.00014879	0.00016879	1.3728e-05	0.083622	0.027364	0.0067164	0.010334	0.010425	0.050767	0.021395	0.0058586	0.059178	0.012892	0.02115
0.0026566	0.0023851	6.1888e-05	0.00015361	1.5065e-05	0.090944	0.031886	0.012073	0.0032167	0.012336	0.025963	0.00011248	0.0081948	0.047135	0.036646	0.013063
0.0027946	0.0024347	0.00023545	0.00013696	1.6372e-05	0.08469	0.032954	0.017108	0.015829	0.011566	0.02541	0.013272	0.010695	0.035499	0.064299	0.0020104
0.0029395	0.0024536	0.00036805	0.00011901	1.7644e-05	0.070916	0.031164	0.02087	0.025454	0.0082554	0.022913	0.018996	0.013861	0.025983	0.080392	0.0092066
0.0030915	0.0024614	0.0004634	9.994e-05	1.8875e-05	0.057202	0.027363	0.0224	0.030637	0.0026792	0.015794	0.019468	0.018364	0.021122	0.075607	0.018942
0.0032507	0.0024665	0.00052923	7.996e-05	2.0061e-05	0.045969	0.022529	0.020906	0.032347	0.0047691	0.0083578	0.017026	0.024822	0.018144	0.063207	0.027802
0.0034169	0.0024742	0.00057362	5.9318e-05	2.1199e-05	0.037426	0.017523	0.015985	0.031749	0.013546	0.0016499	0.013241	0.033441	0.014855	0.0528	0.036855
0.00359	0.0024857	0.00060299	3.8286e-05	2.2287e-05	0.031684	0.012884	0.0080278	0.028769	0.022971	0.0052976	0.0089782	0.043789	0.010993	0.043071	0.039413
0.0037696	0.0024998	0.00062221	1.7155e-05	2.3324e-05	0.027951	0.0088029	0.0014961	0.02415	0.032161	0.01415	0.0046301	0.054789	0.0066522	0.03142	0.017433
0.0039551	0.0025146	0.00063563	3.7686e-06	2.4309e-05	0.025356	0.0052081	0.01051	0.018616	0.040155	0.026298	0.00031123	0.066673	0.002655	0.016203	0.026338
0.0041457	0.0025286	0.00064622	2.4174e-05	2.5242e-05	0.023599	0.0019011	0.017372	0.0115	0.046031	0.042969	0.0039517	0.08579	0.00054593	0.0094929	0.052733
0.0043406	0.0025408	0.00065673	4.3752e-05	2.6123e-05	0.022513	0.0013417	0.021404	0.0030822	0.049022	0.062978	0.0080411	0.12286	0.0031588	0.064007	0.047629
0.0045387	0.0025506	0.0006694	6.221e-05	2.6952e-05	0.022019	0.0047079	0.022689	0.0052145	0.048617	0.074395	0.01159	0.16907	0.0052733	0.1665	0.031485
0.0047386	0.0025577	0.00068564	7.9278e-05	2.7728e-05	0.022019	0.0083223	0.021584	0.0095035	0.044626	0.052833	0.013912	0.18007	0.0073787	0.3073	0.016831
0.004939	0.0025619	0.00070584	9.4717e-05	2.8452e-05	0.022425	0.012238	0.01836	0.0057004	0.037188	0.016808	0.014086	0.13803	0.0099054	0.022701	0.0042357
0.0051383	0.0025632	0.00072942	0.00010833	2.9123e-05	0.023056	0.016436	0.013009	0.0054563	0.026722	0.0017568	0.010947	0.082436	0.012975	0.028288	0.0052809
0.0053349	0.0025615	0.00075513	0.00011998	2.9738e-05	0.023755	0.020845	0.005269	0.01673	0.013842	0.010232	0.0030191	0.046261	0.015361	0.021354	0.01043
0.005527	0.002557	0.00078134	0.00012957	3.0297e-05	0.024543	0.025274	0.0050122	0.020775	0.00072776	0.016566	0.010824	0.028877	0.014169	0.016387	0.010349
0.005713	0.00255	0.00080643	0.00013708	3.0794e-05	0.024912	0.02942	0.01725	0.017158	0.015981	0.005916	0.031771	0.022708	0.0079489	0.011436	0.0056565
0.005891	0.0025409	0.00082901	0.00014252	3.1228e-05	0.024258	0.032824	0.029601	0.01035	0.030688	0.035982	0.060154	0.02368	0.00038203	0.0065265	0.0019992
0.0060594	0.0025298	0.00084802	0.000146	3.1592e-05	0.022162	0.034851	0.039644	0.0033227	0.043571	0.0948	0.096327	0.031342	0.0019515	0.0014883	0.010163
0.0062166	0.0025169	0.00086282	0.00014765	3.1882e-05	0.018315	0.034725	0.045852	0.0032066	0.053883	0.11749	0.10831	0.048733	0.0044766	0.0035316	0.016576
0.006361	0.0025023	0.00087314	0.00014765	3.2092e-05	0.012912	0.031585	0.048247	0.0085119	0.061547	0.092114	0.069031	0.071203	0.01819	0.0084287	0.019676
0.0064914	0.0024861	0.00087905	0.00014625	3.2216e-05	0.0066017	0.024677	0.047504	0.011911	0.067185	0.055695	0.017142	0.064825	0.03372	0.01303	0.018756
0.0066068	0.0024685	0.00088087	0.0001437	3.2247e-05	0.00027699	0.013897	0.044108	0.013231	0.071355	0.027089	0.0095552	0.053946	0.046987	0.017212	0.014148
0.0067062	0.0024494	0.00087911	0.00014028	3.2178e-05	0.004719	0.00055909	0.03835	0.012805	0.074568	0.0058802	0.015044	0.0455	0.057528	0.020876	0.0066054
0.0067892	0.0024289	0.00087436	0.00013627	3.2006e-05	0.0064644	0.012637	0.03055	0.011027	0.076318	0.0098201	0.010594	0.039426	0.065505	0.02412	0.0030323
0.0068558	0.0024069	0.00086732	0.00013195	3.1722e-05	0.0035254	0.022838	0.021146	0.0082075	0.075764	0.020569	0.0053137	0.034122	0.070076	0.027174	0.012811
0.0069062	0.0023834	0.00085862	0.0001276	3.1324e-05	0.0024592	0.028321	0.010556	0.0045913	0.072617	0.02645	0.0031567	0.028652	0.070837	0.030228	0.019557
0.006941	0.0023583	0.00084886	0.00012345	3.0808e-05	0.0080265	0.028847	0.00097151	0.00047572	0.067182	0.02826	0.004538	0.02253	0.06887	0.033027	0.021106
0.0069616	0.0023314	0.00083851	0.00011972	3.017e-05	0.011255	0.025259	0.01322	0.0038631	0.060492	0.027297	0.008693	0.015192	0.066275	0.034614	0.016872
0.0069697	0.0023027	0.00082792	0.00011658	2.9409e-05	0.012138	0.018962	0.025892	0.0080552	0.053558	0.024931	0.014471	0.0065459	0.065096	0.03341	0.0079873
0.0069675	0.0022721	0.00081732	0.00011415	2.8527e-05	0.011353	0.011453	0.038257	0.011629	0.046831	0.022151	0.020738	0.0030697	0.065708	0.028313	0.003223
0.006958	0.0022396	0.00080681	0.00011252	2.7523e-05	0.009599	0.0039343	0.048178	0.014145	0.040292	0.019442	0.026483	0.013002	0.068528	0.018461	0.014264
0.0069448	0.0022052	0.00079638	0.00011173	2.6403e-05	0.0074612	0.0028639	0.054555	0.015464	0.033851	0.016885	0.030918	0.021712	0.072864	0.0002216	0.023785
0.0069321	0.002169	0.00078592	0.00011177	2.517e-05	0.0052717	0.0086304	0.055425	0.015772	0.027539	0.014398	0.033529	0.027397	0.077014	0.04438	0.031287
0.0069248	0.0021312	0.00077526	0.00011259	2.383e-05	0.0032484	0.01333	0.05012	0.015557	0.021507	0.012117	0.034112	0.029115	0.077721	0.16094	0.036736
0.0069287	0.0020923	0.00076418	0.00011412	2.2391e-05	0.0015045	0.017044	0.04128	0.015282	0.016017	0.010602	0.032737	0.027224	0.069954	0.11113	0.040534
0.0069504	0.0020529	0.00075243	0.00011623	2.0863e-05	7.9421e-05	0.019841	0.031419	0.015387	0.011362	0.011248	0.029674	0.02264	0.053451	0.078281	0.044362
0.0069973	0.0020134	0.00073975	0.00011881	1.9254e-05	0.001032	0.021677	0.02216	0.016282	0.0078833	0.015017	0.025296	0.01625	0.033266	0.062957	0.046936
0.0070778	0.0019746	0.00072592	0.0001217	1.7576e-05	0.0018562	0.02236	0.014632	0.018244	0.0056911	0.020779	0.019999	0.0086551	0.016378	0.054965	0.045254
0.0072012	0.0019379	0.00071073	0.00012475	1.5839e-05	0.0024261	0.021585	0.0092604	0.021397	0.0046253	0.024123	0.014158	0.00031393	0.0025738	0.056231	0.036909
0.0073252	0.0020514	0.00071187	0.00012455	1.4986e-05	0.0027984	0.019618	0.0062191	0.024526	0.0031452	0.016736	0.0097358	0.0078608	0.0039994	0.033943	0.018924
0.0075395	0.0043502	0.00070555	0.00011502	1.1231e-05	0.0036581	0.0094909	0.0030551	0.021795	0.0018126	0.019845	0.0046639	0.043316	0.02433	0.024433	0.0073311
0.0077049	0.0045009	0.00069934	0.00011444	1.0342e-05	0.0035457	0.0033735	0.0050821	0.025385	0.0012723	0.038999	0.0009118	0.050906	0.03344	0.0027272	0.016505
0.0080248	0.0044993	0.00067365	0.00011665	8.5128e-06	0.0032499	0.004638	0.0086561	0.029834	0.0015152	0.050504	0.0028032	0.062045	0.035751	0.014866	0.023729
0.0083846	0.0045077	0.00064703	0.00011843	6.6759e-06	0.0028127	0.012785	0.015727	0.033191	0.0023829	0.052204	0.0046159	0.07563	0.026019	0.028776	0.027413
0.0087623	0.0045285	0.00061946	0.00011974	4.844e-06	0.0022705	0.019524	0.02664	0.033793	0.0053154	0.049633	0.0036743	0.091356	0.0084008	0.038619	0.027952
0.0091149	0.0045644	0.00059094	0.00012059	3.0297e-06	0.0016692	0.02338	0.039281	0.031816	0.012232	0.045515	0.0012042	0.10795	0.01495	0.044387	0.027668
0.0093677	0.0046178	0.00056148	0.00012101	1.2453e-06	0.0010566	0.023418	0.050551	0.036851	0.023553	0.040789	0.011558	0.12501	0.041668	0.047199	0.022768
0.0094071	0.0046914	0.00053113	0.00012104	4.9741e-07	0.00047821	0.019557	0.059143	0.062508	0.035684	0.035615	0.028661	0.1414	0.065481	0.047887	0.0039714
0.0090871	0.0047876	0.00049989	0.00012075	2.1873e-06	2.6866e-05	0.012654	0.065647	0.0059456	0.042237	0.029768	0.048955	0.15673	0.077964	0.047257	0.03498
0.0082742	0.0049083	0.00046781	0.00012021	3.8143e-06	0.00043046	0.0042516	0.070688	0.016872	0.038726	0.023017	0.053441	0.17105	0.077938	0.046348	0.015125
0.0069281	0.005055	0.00043489	0.00011954	5.3691e-06	0.0007176	0.0039815	0.075067	0.04344	0.025334	0.015843	0.013085	0.1841	0.071711	0.046736	0.016614
0.0052398	0.0052287	0.00040112	0.00011882	6.844e-06	0.00088688	0.010847	0.077245	0.068047	0.0069119	0.0085654	0.053186	0.19543	0.062552	0.050319	0.044478
0.0038284	0.0054293	0.00036647	0.00011815	8.2323e-06	0.00094877	0.015824	0.075943	0.087447	0.011203	0.0020622	0.040981	0.20464	0.050111	0.05809	0.046282
0.0038758	0.0056556	0.00033089	0.00011763	9.529e-06	0.00092218	0.018924	0.070928	0.10025	0.026076	0.0033089	0.016721	0.21101	0.034476	0.06594	0.16404
0.0061728	0.0059052	0.00029427	0.00011734	1.0731e-05	0.0008309	0.020429	0.061708	0.10837	0.036589	0.0080369	0.017454	0.21306	0.016369	0.059583	0.41235
0.0081871	0.0061744	0.00025646	0.00011736	1.1835e-05	0.00069965	0.020701	0.047843	0.11602	0.042584	0.013002	0.002377	0.2084	0.0039497	0.032947	0.23015
0.0085592	0.0064578	0.00021727	0.00011775	1.2842e-05	0.00054711	0.020049	0.029323	0.12696	0.044427	0.019614	0.015569	0.19499	0.027312	0.0088758	0.12175
0.0075277	0.0067488	0.00017649	0.00011854	1.3753e-05	0.00038873	0.018677	0.0064454	0.14242	0.042926	0.029281	0.020436	0.17384	0.052686	0.0029258	0.07092
0.0059004	0.0070394	0.00013384	0.00011976	1.457e-05	0.00023541	0.016661	0.020179	0.16143	0.039207	0.042061	0.022729	0.15019	0.076731	0.015185	0.039452
0.004259	0.0073209	8.9005e-05	0.00012142	1.5296e-05	9.3669e-05	0.013943	0.049789	0.18203	0.034485	0.054261	0.026168	0.13012	0.095941	0.031118	0.012428
0.0028571	0.0075839	4.167e-05	0.00012351	1.5936e-05	3.3743e-05	0.010378	0.080774	0.2027	0.02965	0.057866	0.032203	0.11589	0.10507	0.046537	0.010716
0.0017379	0.0078191	8.5084e-06	0.00012598	1.6496e-05	0.0001468	0.0058111	0.10937	0.22361	0.025199	0.048691	0.040114	0.10487	0.10076	0.0591	0.027935
0.0008736	0.0080179	6.1861e-05	0.00012879	1.6983e-05	0.00024741	0.00022568	0.1284	0.24633	0.021296	0.040389	0.047695	0.092776	0.085017	0.068519	0.03918
0.00021802	0.0081729	0.00011869	0.00013189	1.7402e-05	0.00033844	0.0060886	0.12645	0.27229	0.017922	0.037018	0.050624	0.076826	0.06691	0.075205	0.044971
0.00027226	0.0082787	0.00017922	0.0001352	1.776e-05	0.00042295	0.012467	0.096096	0.29833	0.015002	0.037274	0.046591	0.056902	0.06129	0.079469	0.045918
0.00063341	0.0083318	0.00024361	0.00013863	1.8065e-05	0.00050345	0.017996	0.054208	0.30931	0.012469	0.038061	0.029678	0.035314	0.067616	0.079954	0.04288
0.00089422	0.0083314	0.00031188	0.0001421	1.8322e-05	0.00058128	0.021738	0.023835	0.28436	0.010276	0.03616	0.00075604	0.015793	0.056261	0.070737	0.036869
0.0010773	0.0082787	0.00038388	0.00014551	1.8539e-05	0.00065615	0.02291	0.0051497	0.22141	0.0083868	0.030005	0.030155	0.0021982	0.0064881	0.047197	0.028716
0.0012003	0.0081775	0.00045927	0.00014878	1.872e-05	0.00072584	0.021024	0.004935	0.14512	0.0067948	0.020457	0.038804	0.0031347	0.0317	0.013161	0.019001
0.0012772	0.0080328	0.00053748	0.00015179	1.887e-05	0.00078616	0.016082	0.0090245	0.081579	0.0055503	0.0099039	0.021735	0.0020424	0.03156	0.024953	0.0081939
0.0013189	0.0078513	0.00061772	0.00015447	1.8993e-05	0.00083278	0.0087727	0.0091018	0.039379	0.0047801	0.00019535	0.0031233	0.0019299	0.002562	0.062919	0.0040434
0.001334	0.0076402	0.00069898	0.00015673	1.9092e-05	0.00085989	0.00035398	0.0068518	0.014241	0.0046544	0.0085165	0.0043114	0.014843	0.033274	0.08654	0.017534
0.0013295	0.0074067	0.00077996	0.00015849	1.9168e-05	0.00086184	0.0078678	0.0037478	0.00086972	0.0052821	0.016387	0.022687	0.051436	0.056665	0.05946	0.029769
0.0013107	0.0071581	0.00085912	0.00015967	1.9224e-05	0.00083418	0.015013	0.001071	0.011045	0.0065411	0.022222	0.037896	0.10661	0.069685	0.013167	0.038065
0.001282	0.0069009	0.00093477	0.00016022	1.9257e-05	0.00077454	0.0207	0.00011945	0.019086	0.0079109	0.023031	0.039347	0.15171	0.080893	0.0049103	0.042514
0.0012465	0.0066405	0.0010052	0.00016007	1.9269e-05	0.00068324	0.024881	0.00087415	0.026453	0.0084361	0.01701	0.034954	0.163	0.091658	0.02345	0.044732
0.0012067	0.0063813	0.0010685	0.00015919	1.9257e-05	0.0005633	0.027679	0.0044761	0.033844	0.0069406	0.0096574	0.028966	0.14919	0.099147	0.014575	0.045647
0.0011645	0.0061267	0.0011233	0.00015753	1.9219e-05	0.00042026	0.029291	0.010996	0.041636	0.002757	0.0055911	0.022603	0.12838	0.1026	0.0022533	0.045436
0.0011211	0.0058792	0.0011682	0.00015508	1.9153e-05	0.00026159	0.029931	0.020476	0.049592	0.0040412	0.0034089	0.015733	0.10837	0.10524	0.0093164	0.044316
0.0010774	0.0056404	0.0012022	0.00015181	1.9057e-05	9.5966e-05	0.029771	0.032285	0.056884	0.011818	0.0042819	0.0077387	0.094689	0.11237	0.016796	0.042897
0.0010337	0.0054112	0.0012251	0.00014773	1.8928e-05	6.7448e-05	0.028938	0.044344	0.062068	0.017472	0.0098119	0.0020474	0.083654	0.12852	0.022877	0.041433
0.00099037	0.0051916	0.0012371	0.00014283	1.8765e-05	0.00021975	0.027494	0.052445	0.063941	0.015308	0.021359	0.014116	0.071756	0.15905	0.027109	0.040651
0.00094729	0.0049814	0.0012392	0.00013712	1.8565e-05	0.00035295	0.025434	0.051413	0.062304	9.8755e-05	0.038083	0.029157	0.057044	0.21658	0.029344	0.039658
0.00090433	0.0047796	0.0012333	0.00013061	1.8329e-05	0.00046057	0.022691	0.039541	0.056672	0.023447	0.058849	0.047276	0.03991	0.3129	0.029631	0.045695
0.00086123	0.0045852	0.0012214	0.00012334	1.8055e-05	0.00053802	0.01913	0.022159	0.046623	0.04258	0.084706	0.065767	0.020801	0.38996	0.028092	0.024778
0.00081767	0.0043967	0.0012058	0.00011532	1.7745e-05	0.00058298	0.014547	0.0072004	0.033438	0.05158	0.074032	0.075268	0.0056681	0.33197	0.025242	0.026563
0.00077331	0.0042125	0.0011875	0.00010659	1.7401e-05	0.00059539	0.0087706	0.002493	0.018799	0.050891	0.046513	0.068429	0.0013386	0.21212	0.021966	0.032528
0.0007278	0.004031	0.0011649	9.7185e-05	1.7025e-05	0.00057718	0.001874	0.0091196	0.0039255	0.04239	0.020599	0.044266	0.023064	0.13678	0.019058	0.0257
0.0006808	0.0038503	0.0011301	8.7145e-05	1.662e-05	0.00053228	0.0056239	0.014899	0.009171	0.026946	0.00061755	0.016346	0.056254	0.087727	0.016482	0.018364
0.00063202	0.0036685	0.0010646	7.6512e-05	1.6192e-05	0.0004662	0.012821	0.020088	0.018044	0.0071404	0.013059	0.0088678	0.058478	0.052497	0.012779	0.0098217
0.00058119	0.0034838	0.00093234	6.533e-05	1.5744e-05	0.00038569	0.018747	0.024002	0.021274	0.01096	0.020918	0.01745	0.038855	0.0058775	0.0055721	0.0099535
0.0005281	0.0032941	0.00067343	5.3644e-05	1.5282e-05	0.00029836	0.022616	0.026035	0.019117	0.021627	0.022999	0.029928	0.019373	0.19102	0.0075156	0.027804
0.00047259	0.0030978	0.000204	4.1505e-05	1.4811e-05	0.00021248	0.023911	0.025975	0.013747	0.02571	0.020663	0.039498	0.0052809	0.11424	0.026492	0.045413
0.00041455	0.0028929	0.00056882	2.896e-05	1.4336e-05	0.0001366	0.022383	0.023937	0.0071447	0.026493	0.015752	0.043842	0.0041455	0.082321	0.046913	0.069532
0.00035391	0.002678	0.0016816	1.6064e-05	1.3863e-05	7.931e-05	0.018145	0.020287	0.00086248	0.025471	0.0089382	0.043403	0.0099133	0.068578	0.061706	0.096884
0.00029068	0.0024515	0.00303	2.8673e-06	1.3394e-05	4.8685e-05	0.01183	0.015585	0.003861	0.02364	0.00074588	0.039797	0.012903	0.06587	0.067512	0.1217
0.00022488	0.0022126	0.0042795	1.0573e-05	1.2932e-05	5.1482e-05	0.0044556	0.010512	0.0063873	0.021999	0.013533	0.035042	0.013885	0.057773	0.064309	0.14249
0.00015661	0.0019606	0.0048996	2.4198e-05	1.2481e-05	9.253e-05	0.0030132	0.0057232	0.0070156	0.020377	0.025718	0.030258	0.013746	0.032226	0.048537	0.16423
8.5984e-05	0.0016955	0.0044339	3.795e-05	1.2039e-05	0.00017203	0.0099837	0.0016831	0.0064536	0.018642	0.033064	0.026107	0.013279	0.0034481	0.014798	0.17632
1.315e-05	0.001418	0.0028337	5.1763e-05	1.1607e-05	0.00028634	0.016166	0.0014153	0.0053133	0.016958	0.035629	0.023289	0.012835	0.01986	0.038626	0.14843
6.1713e-05	0.0011296	0.00044924	6.5572e-05	1.1182e-05	0.00042739	0.02139	0.003623	0.0041315	0.015765	0.036067	0.022736	0.011964	0.034966	0.10211	0.076563
0.00013841	0.00083227	0.0025063	7.9307e-05	1.0758e-05	0.00058387	0.025545	0.0051331	0.0032876	0.015235	0.036476	0.024905	0.0097771	0.041062	0.15084	0.01524
0.00021672	0.00052898	0.0059667	9.2894e-05	1.0333e-05	0.00074321	0.028595	0.0061798	0.0028731	0.015211	0.037666	0.029553	0.0062238	0.039151	0.17128	0.092211
0.00029645	0.00022298	0.0091439	0.00010626	9.8975e-06	0.00089323	0.030621	0.006966	0.0028473	0.015443	0.039633	0.035638	0.0014037	0.032734	0.18186	0.11981
0.00037738	8.2303e-05	0.010637	0.00011931	9.4452e-06	0.0010219	0.031813	0.0076212	0.0031224	0.015527	0.042152	0.041131	0.0033718	0.025547	0.15924	0.10331
0.00045931	0.00038378	0.010412	0.00013198	8.9674e-06	0.0011161	0.032434	0.0081737	0.0035723	0.015317	0.044941	0.043488	0.0057413	0.019502	0.034573	0.078473
0.00054206	0.00067919	0.0089445	0.00014416	8.4553e-06	0.0011617	0.032754	0.0085382	0.0040536	0.014767	0.047977	0.040643	0.0033307	0.015423	0.046322	0.062894
0.00062547	0.00096753	0.0068434	0.00015578	7.9002e-06	0.0011463	0.033018	0.0085161	0.004389	0.013871	0.050935	0.03199	0.00071991	0.013209	0.068822	0.053953
0.00070942	0.001249	0.0047986	0.00016673	7.2934e-06	0.0010632	0.033418	0.0078617	0.0043207	0.012514	0.053899	0.018441	0.016935	0.011874	0.070506	0.04739
0.00079382	0.0015244	0.0032975	0.00017692	6.6271e-06	0.00091562	0.034085	0.006397	0.0035057	0.010268	0.056441	0.0014268	0.025679	0.010564	0.062645	0.041252
0.00087865	0.0017928	0.0024537	0.00018625	5.8945e-06	0.00071617	0.035076	0.0041161	0.0014381	0.0066629	0.037435	0.017818	0.028458	0.0090612	0.04921	0.035014
0.0009639	0.002048	0.0021007	0.00019463	5.0902e-06	0.00047863	0.036378	0.0012063	0.0027174	0.0015395	0.023371	0.038323	0.02528	0.0073051	0.035394	0.028851
0.0010497	0.0022709	0.0020073	0.00020196	4.2103e-06	0.00020363	0.037901	0.0020223	0.01041	0.0047078	0.035265	0.059926	0.018438	0.0043305	0.022939	0.023091
0.001136	0.0024244	0.0020104	0.00020814	3.2527e-06	0.00014061	0.039483	0.0052229	0.024199	0.011417	0.019322	0.081556	0.01056	0.00033893	0.011662	0.017955
0.0012232	0.0024441	0.0020333	0.00021309	2.2171e-06	0.00063674	0.040881	0.0080674	0.04767	0.018237	0.0025205	0.10092	0.0030125	0.0043373	0.0023816	0.013553
0.0013115	0.0022552	0.0020521	0.0002167	1.1053e-06	0.0014145	0.041773	0.010295	0.081288	0.024951	0.0086045	0.11205	0.0029168	0.010725	0.00435	0.01003
0.0014011	0.0017988	0.0020642	0.00021891	7.9022e-08	0.002601	0.041766	0.011758	0.11179	0.031289	0.012882	0.082631	0.0068164	0.018739	0.0075075	0.0075499
0.0014924	0.0010983	0.0020514	0.00021963	1.3306e-06	0.0042332	0.040401	0.01241	0.12683	0.036028	0.0091298	0.022613	0.008688	0.028197	0.0062155	0.006354
0.0015859	0.00027098	0.001985	0.0002188	2.6423e-06	0.0059581	0.037122	0.012279	0.17429	0.037648	0.00049647	0.00051942	0.0089224	0.037151	0.00099732	0.0067034
0.0016821	0.00052529	0.0018061	0.00021635	4.0058e-06	0.0061958	0.031301	0.011436	0.2539	0.034314	0.0022208	0.0085454	0.0079883	0.039309	0.0051307	0.0088235
0.0017813	0.0012239	0.0015054	0.00021225	5.4116e-06	0.0014924	0.022523	0.0099461	0.2391	0.02555	0.037	0.020933	0.0063388	0.026045	0.0082139	0.012718
0.0018842	0.0018846	0.0011614	0.00020646	6.8495e-06	0.010722	0.011175	0.0078452	0.14942	0.012765	0.096379	0.039269	0.0042724	0.0059451	0.0059062	0.018227
0.0019913	0.0025055	0.00081515	0.00019898	8.3088e-06	0.028511	0.0013053	0.0051056	0.078169	0.0014328	0.10738	0.053665	0.0020163	0.045587	0.00045713	0.024316
0.0021032	0.003031	0.00046972	0.0001898	9.7785e-06	0.047106	0.013024	0.0016345	0.042542	0.01458	0.020608	0.054834	0.00026167	0.072581	0.0059791	0.029524
0.0022203	0.0034168	0.00013305	0.00017898	1.1248e-05	0.062379	0.022417	0.0026348	0.024542	0.025005	0.055841	0.039483	0.0024212	0.077796	0.0056715	0.031515
0.0023432	0.0036619	0.00017958	0.00016655	1.2707e-05	0.075851	0.028535	0.0075569	0.011708	0.032018	0.039681	0.016957	0.0043894	0.07165	0.0015014	0.028587
0.0024724	0.003801	0.00043908	0.00015262	1.4146e-05	0.081172	0.031038	0.012626	0.00030579	0.035473	0.01812	0.0017906	0.0062245	0.06023	0.01466	0.020725
0.0026082	0.0038783	0.00062361	0.00013731	1.5555e-05	0.072009	0.030067	0.017062	0.010939	0.035471	0.012336	0.012714	0.0081917	0.047197	0.027599	0.010193
0.0027509	0.0039309	0.00072295	0.00012075	1.6929e-05	0.057905	0.026244	0.020007	0.018363	0.032208	0.0059422	0.016674	0.010784	0.034461	0.038743	2.9338e-05
0.0029006	0.0039825	0.0007412	0.00010315	1.8258e-05	0.044971	0.020624	0.020718	0.022897	0.026009	0.00037458	0.016109	0.01463	0.026569	0.0402	0.0080952
0.0030576	0.0040382	0.00069215	8.4701e-05	1.9539e-05	0.035138	0.014341	0.018704	0.024294	0.017441	0.0035665	0.01318	0.020291	0.021751	0.032099	0.014986
0.0032216	0.004102	0.00059424	6.5655e-05	2.0766e-05	0.028496	0.0082333	0.013856	0.022862	0.007333	0.0072805	0.0092824	0.028021	0.017258	0.020278	0.022294
0.0033924	0.0041714	0.00046706	4.6274e-05	2.1935e-05	0.024133	0.0027159	0.0066564	0.019476	0.0032542	0.012275	0.0051651	0.037693	0.012392	0.0045813	0.024204
0.0035696	0.0042422	0.00033004	2.6842e-05	2.3045e-05	0.021352	0.0021141	0.001717	0.014999	0.013144	0.020257	0.0011424	0.048911	0.007161	0.017817	0.0054234
0.0037527	0.0043109	0.00020096	7.6529e-06	2.4093e-05	0.019577	0.0063285	0.0097116	0.0096852	0.021248	0.032141	0.0027181	0.062073	0.0025773	0.049174	0.030102
0.0039409	0.0043749	9.3997e-05	1.0997e-05	2.5078e-05	0.018509	0.01007	0.016038	0.0030997	0.026732	0.049432	0.0064316	0.081741	0.00092785	0.088169	0.049746
0.0041332	0.0044331	1.9497e-05	2.8816e-05	2.5999e-05	0.01797	0.013501	0.020026	0.0047131	0.02912	0.069012	0.0099422	0.11626	0.003669	0.13225	0.04385
0.0043285	0.0044851	1.6831e-05	4.5531e-05	2.6856e-05	0.017892	0.016769	0.021532	0.012663	0.028295	0.074131	0.012997	0.16237	0.0057229	0.16556	0.028652
0.0045255	0.0045308	1.403e-05	6.0892e-05	2.7648e-05	0.018218	0.019986	0.020597	0.01777	0.024433	0.038193	0.015096	0.18585	0.0075283	0.15314	0.014047
0.0047229	0.0045705	2.4687e-05	7.4686e-05	2.8373e-05	0.018871	0.02321	0.017172	0.01616	0.017908	0.0041738	0.015521	0.15971	0.0094024	0.0042942	0.001211
0.004919	0.0046046	9.3047e-05	8.6743e-05	2.9033e-05	0.019739	0.026413	0.011016	0.0065246	0.0091828	0.0058112	0.013228	0.10955	0.011366	0.016039	0.0085945
0.0051122	0.0046334	0.00018306	9.6941e-05	2.9625e-05	0.02064	0.029499	0.001856	0.0064458	0.0011845	0.011314	0.0070799	0.070798	0.012356	0.022138	0.013926
0.0053009	0.0046573	0.0002863	0.00010522	3.0148e-05	0.021392	0.032291	0.010035	0.015222	0.01259	0.0091988	0.0035986	0.051411	0.010078	0.024075	0.014294
0.0054832	0.0046769	0.00039486	0.00011156	3.0601e-05	0.021751	0.034505	0.023137	0.016445	0.02437	0.011117	0.020731	0.04545	0.003687	0.023625	0.010211
0.0056575	0.0046931	0.00050205	0.00011602	3.098e-05	0.021181	0.035743	0.034684	0.012496	0.035753	0.056308	0.047569	0.045678	0.0035655	0.02177	0.0031683
0.0058221	0.0047063	0.00060266	0.0001187	3.1284e-05	0.019153	0.035482	0.042293	0.0066763	0.046114	0.10245	0.091286	0.048536	0.0057721	0.018852	0.0047339
0.0059754	0.0047168	0.00069305	0.00011975	3.1509e-05	0.015426	0.033096	0.045354	0.0004862	0.054977	0.10891	0.15431	0.053624	0.00017474	0.015189	0.011588
0.0061159	0.004725	0.00077101	0.00011936	3.1652e-05	0.010181	0.027936	0.044554	0.005058	0.062234	0.080309	0.12843	0.057161	0.012126	0.011154	0.015973
0.0062426	0.0047311	0.00083555	0.00011778	3.1709e-05	0.0040346	0.0196	0.040705	0.0090328	0.068068	0.046607	0.018668	0.053351	0.026918	0.0070415	0.016861
0.0063544	0.0047354	0.00088662	0.00011524	3.1676e-05	0.002158	0.0084556	0.03439	0.01095	0.072665	0.020183	0.022649	0.047777	0.042041	0.002918	0.01418
0.0064506	0.004738	0.00092488	0.00011202	3.1551e-05	0.0070438	0.0039645	0.026152	0.01097	0.076192	0.00087658	0.026224	0.042936	0.056483	0.0014444	0.0092827
0.006531	0.004739	0.00095147	0.00010838	3.1328e-05	0.0085946	0.015323	0.016651	0.0094767	0.078257	0.01311	0.018921	0.038376	0.071872	0.0061217	0.0036812
0.0065954	0.0047385	0.00096782	0.00010459	3.1006e-05	0.0053271	0.023456	0.0064911	0.0068555	0.078377	0.022514	0.012287	0.032985	0.089184	0.010981	0.0016342
0.0066444	0.0047363	0.00097549	0.0001009	3.058e-05	0.0011249	0.027154	0.0038822	0.0034555	0.076026	0.027761	0.0094825	0.026781	0.10365	0.016104	0.0051885
0.0066789	0.0047325	0.000976	9.7499e-05	3.0049e-05	0.0072703	0.026353	0.014187	0.00033766	0.071249	0.029336	0.010596	0.020119	0.11454	0.021533	0.0055192
0.0067004	0.0047269	0.0009708	9.4588e-05	2.9411e-05	0.011033	0.021863	0.024118	0.0042306	0.064241	0.028345	0.014757	0.012918	0.12111	0.026706	0.0013143
0.0067108	0.0047194	0.00096115	9.2301e-05	2.8664e-05	0.012251	0.015048	0.033039	0.0078548	0.055131	0.026071	0.020771	0.0053487	0.1252	0.030335	0.0077434
0.0067126	0.0047099	0.00094815	9.0737e-05	2.7808e-05	0.011566	0.0073593	0.04043	0.010792	0.0445	0.023475	0.027406	0.0018204	0.12856	0.031501	0.020118
0.006709	0.0046983	0.00093268	8.9951e-05	2.6844e-05	0.0097344	4.3e-05	0.044908	0.012662	0.033581	0.021013	0.03354	0.0075024	0.13189	0.032483	0.032886
0.0067036	0.0046845	0.00091544	8.9952e-05	2.5773e-05	0.0074163	0.0064519	0.046247	0.013368	0.023671	0.01874	0.038226	0.0099031	0.13368	0.031707	0.043147
0.0067009	0.0046686	0.00089694	9.0714e-05	2.4599e-05	0.0050131	0.011569	0.043509	0.013117	0.015564	0.016564	0.040826	0.0079003	0.13083	0.0092225	0.049072
0.0067055	0.0046508	0.00087752	9.217e-05	2.3325e-05	0.0027877	0.01538	0.036672	0.012389	0.0094169	0.014576	0.041079	0.0024308	0.12112	0.22352	0.050155
0.0067229	0.0046313	0.00085741	9.4225e-05	2.1955e-05	0.00087649	0.018014	0.028272	0.01164	0.0050845	0.013217	0.0391	0.0044494	0.10112	0.087835	0.048381
0.0067589	0.0046102	0.00083672	9.6762e-05	2.0497e-05	0.00067174	0.019613	0.019617	0.011255	0.0022753	0.013376	0.035272	0.011004	0.077124	0.051754	0.045132
0.0068197	0.004588	0.00081548	9.9646e-05	1.8956e-05	0.0018606	0.020243	0.011822	0.011539	0.00072859	0.015711	0.030118	0.017058	0.055629	0.041501	0.039251
0.0069116	0.0045657	0.00079366	0.00010274	1.7342e-05	0.0027193	0.019835	0.0055655	0.012681	0.00015204	0.019295	0.024168	0.022615	0.03855	0.040571	0.02978
0.0070409	0.0045443	0.00077121	0.00010589	1.5663e-05	0.0032841	0.018206	0.0011497	0.014678	0.00022054	0.020429	0.017893	0.02834	0.022851	0.042589	0.017636
0.0071307	0.0046835	0.00076576	0.0001056	1.4854e-05	0.0036058	0.015558	0.0014601	0.016536	0.00036296	0.012226	0.013086	0.033568	0.011735	0.034652	0.0031383
0.0073095	0.0063619	0.00074865	9.7358e-05	1.0598e-05	0.0041927	0.0051236	0.0076342	0.013186	0.0004494	0.022032	0.010482	0.057027	0.010895	0.02623	0.008896
0.007401	0.0065263	0.00073854	9.658e-05	9.7795e-06	0.0039598	0.0001667	0.0098106	0.015142	0.00044688	0.038295	0.0065482	0.060399	0.025185	0.01276	0.011162
0.0076133	0.0065243	0.00070987	9.8725e-05	8.0145e-06	0.0035517	0.0068038	0.013694	0.0167	4.9656e-05	0.047402	0.0027564	0.064831	0.032796	0.00078426	0.011632
0.0078069	0.0065305	0.00068099	0.00010048	6.2336e-06	0.002997	0.013297	0.021019	0.015798	0.001273	0.047361	0.00064282	0.07012	0.027577	0.010529	0.0099447
0.0079439	0.0065473	0.00065182	0.00010184	4.4498e-06	0.0023375	0.01838	0.031473	0.011375	0.0044735	0.043679	0.0009277	0.075854	0.014487	0.019637	0.0068678
0.0079695	0.0065771	0.00062226	0.00010282	2.6764e-06	0.0016256	0.020821	0.042052	0.0064132	0.011268	0.039356	0.0047199	0.081626	0.0034346	0.026425	0.0024913
0.0078123	0.0066224	0.00059226	0.00010348	9.2707e-07	0.0009167	0.019829	0.049482	0.009154	0.021864	0.035247	0.013602	0.087323	0.024589	0.031653	0.0012969
0.0073951	0.0066855	0.00056174	0.00010388	7.848e-07	0.000264	0.015408	0.05352	0.0206	0.032767	0.031412	0.02898	0.0925	0.045753	0.035729	0.007599
0.0066646	0.0067686	0.00053065	0.00010409	2.4462e-06	0.00028781	0.0084653	0.056181	0.0083584	0.037999	0.027518	0.047351	0.097272	0.061294	0.039138	0.012277
0.0056334	0.0068735	0.00049892	0.0001042	4.0448e-06	0.00070762	0.00053004	0.059016	0.013039	0.033227	0.023268	0.050049	0.10204	0.067296	0.042429	0.0029598
0.0044251	0.0070015	0.0004665	0.0001043	5.5693e-06	0.00098089	0.0068172	0.062732	0.042941	0.018984	0.018661	0.0098822	0.10723	0.065791	0.046443	0.031008
0.0033159	0.007153	0.00043328	0.00010449	7.01e-06	0.0011099	0.012525	0.065809	0.071099	0.00031897	0.014041	0.055126	0.11317	0.060266	0.051932	0.074029
0.0027491	0.0073277	0.00039919	0.00010487	8.3584e-06	0.0011113	0.016211	0.067125	0.090189	0.017703	0.0098425	0.047845	0.1201	0.051769	0.05667	0.14088
0.0032681	0.0075239	0.0003641	0.0001055	9.608e-06	0.0010111	0.017981	0.066452	0.097455	0.032324	0.0063523	0.022753	0.12798	0.04042	0.04959	0.16853
0.0049612	0.0077386	0.00032785	0.00010646	1.0754e-05	0.00084028	0.018191	0.063369	0.096223	0.042438	0.0032345	0.024357	0.13638	0.027075	0.018928	0.041964
0.0066674	0.0079676	0.00029028	0.00010781	1.1795e-05	0.00062951	0.017264	0.05711	0.094132	0.04786	0.00025721	0.0084669	0.14421	0.011976	0.013767	0.041079
0.007472	0.0082049	0.00025116	0.00010958	1.2729e-05	0.0004025	0.015582	0.046675	0.096998	0.048908	0.0053411	0.0034511	0.14963	0.0064157	0.028736	0.057487
0.0072378	0.0084434	0.00021026	0.00011179	1.3559e-05	0.00017795	0.01342	0.031396	0.10562	0.046412	0.01345	0.0082777	0.15048	0.028284	0.039466	0.044217
0.0063383	0.0086748	0.00016731	0.00011445	1.4287e-05	3.1414e-05	0.010924	0.011298	0.11784	0.041592	0.024892	0.010479	0.14539	0.050807	0.052964	0.024253
0.0051832	0.0088902	0.00012201	0.00011754	1.4918e-05	0.00021827	0.0080967	0.01353	0.13122	0.035815	0.036705	0.013326	0.13526	0.070341	0.065381	0.0044354
0.0040428	0.0090801	7.4086e-05	0.00012102	1.546e-05	0.00037976	0.0048433	0.04323	0.14461	0.030099	0.044435	0.017829	0.12305	0.083931	0.073813	0.011419
0.0030297	0.0092358	2.3234e-05	0.00012484	1.5919e-05	0.00051601	0.0010464	0.077192	0.15835	0.025	0.04623	0.0235	0.1112	0.089812	0.078146	0.022188
0.002169	0.0093493	3.08e-05	0.00012894	1.6305e-05	0.00062921	0.003319	0.11237	0.1737	0.020663	0.045012	0.028063	0.099124	0.087788	0.0795	0.028191
0.0014516	0.0094144	8.8225e-05	0.00013325	1.6626e-05	0.00072244	0.0080624	0.13889	0.19241	0.017003	0.042761	0.0287	0.084259	0.082268	0.078972	0.029453
0.00086061	0.009427	0.00014917	0.00013766	1.6892e-05	0.00079892	0.012737	0.13398	0.21548	0.013869	0.039836	0.022292	0.065371	0.079455	0.075953	0.025901
0.00037845	0.0093852	0.00021366	0.00014211	1.7111e-05	0.00086135	0.016672	0.087653	0.23788	0.01113	0.035366	0.007943	0.044156	0.075493	0.067375	0.018044
1.043e-05	0.0092897	0.00028156	0.00014648	1.7292e-05	0.00091153	0.019083	0.045644	0.24349	0.0086915	0.028343	0.018047	0.02392	0.047087	0.050342	0.0071952
0.00031982	0.0091437	0.00035259	0.0001507	1.7442e-05	0.00094997	0.01921	0.018411	0.2152	0.0064956	0.019351	0.045747	0.0078491	0.0055988	0.025104	0.0048231
0.00056196	0.008952	0.00042626	0.00015464	1.7568e-05	0.00097579	0.016544	0.0031851	0.1565	0.0045412	0.010104	0.053118	0.001891	0.037747	0.0051161	0.016229
0.0007477	0.0087214	0.00050185	0.00015824	1.7675e-05	0.00098684	0.011133	0.0039471	0.091333	0.0029069	0.0018364	0.031937	0.0059024	0.03101	0.036765	0.026578
0.00088664	0.0084594	0.00057842	0.0001614	1.7766e-05	0.00098123	0.0037666	0.0060023	0.040509	0.0017531	0.0052618	0.00082214	0.0099921	0.0020653	0.062035	0.035588
0.00098724	0.0081738	0.00065485	0.00016404	1.7846e-05	0.00095599	0.0042579	0.0053222	0.0090049	0.0012804	0.01165	0.0055787	0.02471	0.035579	0.052636	0.041816
0.0010568	0.0078725	0.00072973	0.00016609	1.7913e-05	0.00090851	0.011712	0.0037549	0.0079951	0.0016245	0.016363	0.043742	0.056583	0.054667	0.0003168	0.044547
0.0011016	0.0075629	0.00080147	0.00016749	1.7968e-05	0.00083712	0.017822	0.0026672	0.016559	0.002697	0.020526	0.04777	0.095316	0.065738	0.026122	0.044803
0.001127	0.0072513	0.00086835	0.00016818	1.8008e-05	0.00074181	0.022286	0.0029963	0.020931	0.0040291	0.020887	0.039348	0.11932	0.076564	0.048697	0.044042
0.0011374	0.0069427	0.00092861	0.00016811	1.8032e-05	0.00062441	0.025126	0.0051732	0.023787	0.0047404	0.01577	0.030836	0.12094	0.088481	0.09966	0.04303
0.0011363	0.006641	0.00098054	0.00016726	1.8036e-05	0.0004886	0.026535	0.0094286	0.026639	0.0037722	0.0074647	0.024017	0.11026	0.099294	0.14435	0.041877
0.0011266	0.0063494	0.0010226	0.00016561	1.8015e-05	0.00033963	0.026768	0.01589	0.030242	0.00053041	0.00018129	0.017949	0.09765	0.10744	0.057773	0.040379
0.0011105	0.0060698	0.0010535	0.00016312	1.7966e-05	0.00018383	0.02609	0.024522	0.034562	0.0048566	0.004672	0.011285	0.086653	0.11398	0.019185	0.038562
0.0010896	0.0058034	0.0010724	0.00015981	1.7883e-05	2.8122e-05	0.024709	0.034856	0.038996	0.011134	0.0064372	0.0031015	0.078494	0.12261	0.0017635	0.036666
0.0010652	0.0055503	0.0010791	0.00015566	1.7764e-05	0.00012045	0.0228	0.045456	0.042802	0.01557	0.0044491	0.0070333	0.072052	0.13783	0.0053295	0.03485
0.0010381	0.0053103	0.001074	0.0001507	1.7605e-05	0.00025517	0.020484	0.05342	0.045222	0.011102	0.0035352	0.019129	0.065543	0.1648	0.0080616	0.032956
0.0010088	0.0050824	0.0010583	0.00014493	1.7404e-05	0.00037002	0.017823	0.054881	0.045277	0.0070531	0.018641	0.033071	0.056874	0.20885	0.0083445	0.031017
0.00097768	0.0048655	0.0010339	0.00013839	1.716e-05	0.00045999	0.014796	0.047565	0.042288	0.028369	0.040535	0.047832	0.046225	0.26138	0.0069953	0.031846
0.00094478	0.004658	0.0010035	0.00013108	1.6874e-05	0.00052141	0.011296	0.033764	0.036018	0.040063	0.10178	0.05964	0.033314	0.27913	0.0046279	0.027261
0.00091014	0.0044581	0.00096972	0.00012306	1.6546e-05	0.00055217	0.0071627	0.019149	0.02675	0.040175	0.074285	0.061314	0.019963	0.2301	0.0019853	0.0090804
0.00087367	0.004264	0.00093476	0.00011436	1.618e-05	0.00055173	0.0022998	0.0076356	0.015361	0.031628	0.036772	0.049243	0.012792	0.15895	6.2524e-05	0.008124
0.00083524	0.0040736	0.00089815	0.00010501	1.5781e-05	0.00052116	0.0031734	0.00089944	0.003401	0.017277	0.0082543	0.02433	0.0032577	0.10231	0.00075663	0.012808
0.0007947	0.0038849	0.00085384	9.505e-05	1.5353e-05	0.00046319	0.0088476	0.0081073	0.0071294	0.000361	0.010638	0.00074334	0.028257	0.056057	3.9931e-05	0.012843
0.00075189	0.0036957	0.00078517	8.4534e-05	1.4904e-05	0.00038214	0.014081	0.014699	0.013869	0.017284	0.021835	0.0036337	0.049321	0.01558	0.0012332	0.0077547
0.00070666	0.0035039	0.00065788	7.3504e-05	1.4439e-05	0.00028385	0.01817	0.02033	0.015746	0.028639	0.026025	0.0075139	0.040957	0.037959	0.00070433	0.006649
0.00065889	0.0033073	0.0004127	6.2005e-05	1.3968e-05	0.00017561	0.02043	0.024323	0.013537	0.032097	0.023984	0.022992	0.023921	0.11433	0.0041125	0.02235
0.00060849	0.0031037	3.7259e-05	5.0085e-05	1.3496e-05	6.6181e-05	0.020301	0.026202	0.0090895	0.030663	0.017686	0.035584	0.0098618	0.083378	0.014445	0.036055
0.00055542	0.0028911	0.0007949	3.7792e-05	1.3031e-05	3.4272e-05	0.017485	0.025805	0.0041139	0.027417	0.0090885	0.042626	1.6675e-05	0.05483	0.028853	0.056177
0.00049965	0.0026676	0.0019191	2.5177e-05	1.2579e-05	0.00011439	0.012205	0.023293	0.00015362	0.024248	0.00084109	0.044334	0.0063589	0.04125	0.042999	0.08019
0.00044121	0.0024317	0.0033438	1.2289e-05	1.2145e-05	0.00016213	0.0052995	0.019139	0.0026018	0.021813	0.012505	0.042223	0.0098211	0.0432	0.051638	0.10261
0.00038019	0.0021819	0.0047815	8.2068e-07	1.1734e-05	0.00016585	0.0021877	0.014076	0.0032648	0.019863	0.024474	0.038335	0.011127	0.046223	0.051102	0.12192
0.00031667	0.0019175	0.0057222	1.4098e-05	1.1346e-05	0.00011567	0.0095212	0.0089196	0.0027231	0.018114	0.032959	0.033855	0.011331	0.03196	0.037807	0.14237
0.00025079	0.0016384	0.0056235	2.749e-05	1.0983e-05	7.0901e-06	0.016344	0.0043433	0.001652	0.016516	0.036324	0.029607	0.011285	0.0083209	0.0066643	0.15676
0.00018273	0.001345	0.0042462	4.0938e-05	1.0643e-05	0.00015828	0.022462	0.00070895	0.00059054	0.015248	0.036433	0.026506	0.011513	0.014064	0.043129	0.13517
0.00011267	0.001039	0.0016993	5.4385e-05	1.0321e-05	0.00037091	0.027726	0.001941	0.00014716	0.014506	0.035589	0.025562	0.011418	0.030267	0.096211	0.065711
4.0801e-05	0.00072276	0.0018603	6.7767e-05	1.0013e-05	0.00061369	0.03204	0.0037758	0.00030646	0.014346	0.035106	0.027303	0.0096003	0.038108	0.12819	0.026413
3.265e-05	0.00039966	0.0060698	8.1021e-05	9.7103e-06	0.00086397	0.035378	0.0050443	5.07e-05	0.01469	0.035317	0.03133	0.0058243	0.037711	0.13809	0.095276
0.00010747	7.3924e-05	0.0097988	9.4078e-05	9.4051e-06	0.0010966	0.037794	0.0059751	0.00078445	0.015222	0.036091	0.036388	0.00055487	0.032133	0.13645	0.10479
0.00018345	0.00024976	0.011465	0.00010687	9.087e-06	0.001286	0.039426	0.0067199	0.001669	0.015471	0.037082	0.040161	0.0043094	0.025073	0.11137	0.077655
0.0002604	0.00056667	0.011106	0.00011931	8.745e-06	0.0014077	0.04046	0.0073258	0.002535	0.015222	0.037978	0.0401	0.0062019	0.018816	0.055986	0.055317
0.00033813	0.00087263	0.0093964	0.00013133	8.3681e-06	0.0014404	0.04108	0.0077306	0.0032791	0.014439	0.038299	0.034797	0.0045443	0.014447	0.0022769	0.045871
0.00041649	0.0011647	0.0071085	0.00014285	7.9449e-06	0.0013694	0.041482	0.0077718	0.0038009	0.013113	0.037473	0.024573	0.0024237	0.012026	0.026918	0.042273
0.00049537	0.0014416	0.0050025	0.00015377	7.4649e-06	0.0011898	0.041823	0.0072534	0.00393	0.011112	0.034668	0.011046	0.016176	0.010665	0.037371	0.039845
0.0005747	0.0017037	0.003538	0.00016402	6.9181e-06	0.00090853	0.042203	0.0060338	0.0034158	0.0081335	0.02647	0.0041838	0.023163	0.0093247	0.037854	0.036784
0.00065443	0.0019509	0.0027761	0.0001735	6.2963e-06	0.00054249	0.042649	0.0041028	0.0018624	0.0039747	0.0055493	0.019787	0.025123	0.0079169	0.032525	0.032699
0.00073461	0.0021798	0.0025013	0.00018212	5.5926e-06	0.00011109	0.043111	0.0015995	0.0013849	0.0013224	0.016967	0.034662	0.02247	0.0064347	0.02508	0.027936
0.0008153	0.0023754	0.0024519	0.00018978	4.8021e-06	0.00037254	0.043462	0.0012314	0.0074037	0.007271	0.023235	0.047567	0.016922	0.0039275	0.017409	0.023072
0.00089665	0.0025047	0.0024533	0.0001964	3.9223e-06	0.00090947	0.043504	0.0040991	0.01799	0.013296	0.016283	0.057689	0.010138	0.00073846	0.0097042	0.018548
0.00097886	0.0024992	0.002435	0.00020189	2.9525e-06	0.0015161	0.042996	0.0067147	0.035467	0.019361	0.0053899	0.06534	0.0032941	0.0032673	0.0029944	0.014614
0.0010622	0.0022703	0.0023913	0.00020616	1.8945e-06	0.0022118	0.041681	0.0088366	0.060604	0.025526	0.0043871	0.067721	0.002171	0.0090782	0.002161	0.011455
0.001147	0.0017291	0.0023422	0.00020913	7.5212e-07	0.003009	0.039304	0.010312	0.086132	0.031771	0.010151	0.054347	0.0058177	0.016492	0.0047966	0.0092706
0.0012336	0.00087553	0.0022812	0.00021071	4.6865e-07	0.0039098	0.035596	0.01107	0.10206	0.03701	0.0099892	0.026679	0.0076431	0.025326	0.0041673	0.0083785
0.0013224	0.00016915	0.0021759	0.00021084	1.7602e-06	0.0047322	0.030238	0.011101	0.13466	0.039321	0.0053863	0.010186	0.0080511	0.033411	0.00051951	0.0091344
0.0014141	0.0011937	0.0019463	0.00020947	3.1133e-06	0.0042407	0.022941	0.010432	0.2075	0.035913	0.0080928	0.00055017	0.0074528	0.034243	0.0041808	0.011957
0.0015089	0.0020792	0.0015749	0.00020654	4.5176e-06	0.00057331	0.013732	0.0090949	0.23096	0.025577	0.037204	0.013612	0.0062478	0.019806	0.0069804	0.016849
0.0016076	0.0028843	0.001156	0.00020203	5.9619e-06	0.011703	0.0032567	0.0071122	0.16674	0.0095739	0.087023	0.030754	0.0047046	0.012504	0.0058272	0.023248
0.0017106	0.0036085	0.00073459	0.00019591	7.4345e-06	0.026879	0.0072878	0.0044673	0.093566	0.0087635	0.094912	0.044507	0.0030252	0.052648	0.0010072	0.030268
0.0018186	0.0041885	0.00030761	0.0001882	8.9236e-06	0.041421	0.016604	0.0011078	0.051715	0.02601	0.017625	0.045879	0.0013666	0.081325	0.0040897	0.036077
0.001932	0.0045802	0.00011259	0.00017894	1.0417e-05	0.052565	0.023561	0.0029616	0.030878	0.039944	0.045143	0.032064	0.0001433	0.088459	0.0061563	0.038613
0.0020514	0.004799	0.00049839	0.00016816	1.1905e-05	0.06263	0.0274	0.0075076	0.017605	0.049471	0.029289	0.012549	0.0014473	0.082429	0.0052608	0.036117
0.0021772	0.0049051	0.00080323	0.00015597	1.3374e-05	0.067666	0.027747	0.011974	0.0064115	0.054201	0.01034	0.0029135	0.0026258	0.071804	0.0031525	0.028849
0.0023099	0.0049635	0.00099274	0.00014246	1.4817e-05	0.05877	0.024775	0.015619	0.0029367	0.054175	0.0013093	0.011271	0.0039603	0.057542	0.00014214	0.019502
0.0024496	0.0050208	0.0010513	0.00012779	1.6225e-05	0.045557	0.019321	0.017727	0.0095864	0.049841	0.0049732	0.013663	0.0059263	0.043039	0.0012723	0.011156
0.0025966	0.0050996	0.00098592	0.00011213	1.7588e-05	0.034186	0.012604	0.017789	0.013453	0.042054	0.0079938	0.012333	0.0090794	0.032246	0.0022751	0.0052845
0.0027509	0.0051986	0.00081906	9.568e-05	1.8901e-05	0.026217	0.0056878	0.015579	0.014523	0.032068	0.009403	0.0091668	0.013875	0.02511	0.010278	0.00044949
0.0029125	0.0053156	0.00058149	7.8666e-05	2.0159e-05	0.021308	0.00080343	0.011206	0.013316	0.021254	0.011361	0.0053679	0.020532	0.019752	0.023074	0.0054115
0.003081	0.005442	0.00030654	6.1338e-05	2.1355e-05	0.018309	0.0066018	0.0051613	0.010484	0.010952	0.015434	0.001572	0.029084	0.014331	0.040756	0.0076393
0.0032561	0.0055695	2.7353e-05	4.3959e-05	2.2487e-05	0.016463	0.011631	0.0016756	0.0066813	0.0022051	0.023272	0.0019626	0.039624	0.0085442	0.064101	0.0053073
0.0034371	0.0056924	0.00022667	2.6801e-05	2.3551e-05	0.015394	0.015915	0.0082441	0.0020357	0.0043225	0.035781	0.005192	0.052742	0.0035225	0.089918	0.029521
0.0036234	0.0058069	0.00043262	1.0138e-05	2.4545e-05	0.014853	0.019549	0.013631	0.0036872	0.0083381	0.053152	0.0081481	0.071849	0.00030318	0.11253	0.041236
0.0038138	0.0059114	0.00057495	5.7671e-06	2.5468e-05	0.014717	0.022667	0.017257	0.010541	0.0098318	0.070007	0.010823	0.1029	0.0032684	0.12489	0.034583
0.0040074	0.0060055	0.00064635	2.0666e-05	2.6317e-05	0.014925	0.025409	0.018815	0.017758	0.0089706	0.063831	0.013082	0.14552	0.0054247	0.12163	0.021776
0.0042027	0.0060895	0.00064737	3.4339e-05	2.7091e-05	0.015437	0.0279	0.018056	0.023097	0.0060126	0.02252	0.014625	0.17697	0.00716	0.090573	0.0087022
0.0043984	0.0061639	0.00058511	4.6599e-05	2.779e-05	0.0162	0.030158	0.014626	0.023402	0.001238	0.0020738	0.014972	0.1682	0.0086642	0.023624	0.0037674
0.0045929	0.0062295	0.00047124	5.73e-05	2.8413e-05	0.017115	0.03215	0.0081046	0.016355	0.0050364	0.0065558	0.01344	0.12794	0.0098512	0.0043458	0.013706
0.0047846	0.006287	0.00031977	6.6346e-05	2.8958e-05	0.018022	0.033767	0.0016469	0.0040849	0.012453	0.0071991	0.0095521	0.088061	0.0097999	0.017466	0.019049
0.0049717	0.0063373	0.00014511	7.3691e-05	2.9425e-05	0.018672	0.034827	0.013778	0.0072293	0.020673	0.0016955	0.0021616	0.064587	0.0068703	0.023875	0.019578
0.0051525	0.0063811	3.9447e-05	7.9339e-05	2.9812e-05	0.018823	0.035086	0.025927	0.012699	0.029315	0.025858	0.01021	0.055881	0.00080365	0.026878	0.015941
0.0053253	0.0064193	0.00022268	8.3349e-05	3.012e-05	0.01811	0.034245	0.035071	0.012281	0.038001	0.06655	0.030571	0.054346	0.0053073	0.027842	0.0094963
0.0054885	0.0064529	0.00039592	8.5827e-05	3.0347e-05	0.016031	0.03195	0.039492	0.0085391	0.046357	0.097831	0.064873	0.053995	0.0067223	0.027326	0.0019783
0.0056406	0.0064826	0.00055303	8.6922e-05	3.0491e-05	0.012365	0.027806	0.039352	0.0034428	0.054076	0.094231	0.12877	0.053207	0.0017417	0.025727	0.0051398
0.0057802	0.0065089	0.00069024	8.6821e-05	3.0552e-05	0.0073164	0.021466	0.035595	0.0016813	0.061002	0.066448	0.32062	0.051435	0.0078874	0.023422	0.010604
0.0059061	0.0065324	0.00080576	8.5737e-05	3.0529e-05	0.0014526	0.012888	0.02914	0.0057558	0.067095	0.036513	0.0043402	0.048043	0.019236	0.020805	0.013445
0.0060176	0.0065532	0.00089933	8.39e-05	3.042e-05	0.0044299	0.0026845	0.02085	0.0080418	0.072375	0.013324	0.046388	0.044522	0.030804	0.018054	0.013386
0.0061139	0.0065717	0.00097187	8.1552e-05	3.0224e-05	0.0090101	0.0077613	0.011548	0.0084803	0.076769	0.0034719	0.043999	0.041354	0.043931	0.014927	0.011977
0.006195	0.0065881	0.001025	7.8931e-05	2.994e-05	0.01024	0.016671	0.0020116	0.0073737	0.079833	0.015391	0.03193	0.037509	0.06298	0.010983	0.011226
0.0062609	0.0066025	0.001061	7.6264e-05	2.9567e-05	0.006718	0.022502	0.0072002	0.0051176	0.080653	0.023254	0.022623	0.032378	0.096552	0.0061334	0.011566
0.0063124	0.0066148	0.0010821	7.3757e-05	2.9104e-05	8.7317e-05	0.024422	0.015729	0.0021236	0.077613	0.027473	0.018085	0.026386	0.13723	0.0004037	0.012725
0.0063506	0.0066251	0.0010908	7.1587e-05	2.8549e-05	0.0062547	0.022444	0.023345	0.0012112	0.06959	0.028579	0.018058	0.02003	0.1832	0.0063708	0.015149
0.006377	0.0066333	0.0010893	6.9899e-05	2.7902e-05	0.010224	0.017352	0.02972	0.0045619	0.05698	0.027518	0.021563	0.013712	0.21749	0.013753	0.0201
0.006394	0.0066391	0.0010798	6.88e-05	2.7163e-05	0.011575	0.010433	0.034445	0.0075747	0.042164	0.025393	0.027411	0.0080741	0.23474	0.020673	0.02898
0.0064041	0.0066425	0.0010641	6.8357e-05	2.633e-05	0.010923	0.0030438	0.037683	0.00988	0.028064	0.023069	0.034285	0.0042269	0.24196	0.026529	0.04136
0.0064108	0.0066434	0.0010438	6.8599e-05	2.5405e-05	0.0090614	0.0037437	0.038856	0.011153	0.016529	0.020937	0.04091	0.0034279	0.24281	0.033767	0.054342
0.0064177	0.0066417	0.0010202	6.9516e-05	2.4387e-05	0.0066796	0.0092792	0.036994	0.011322	0.0080826	0.019018	0.046129	0.0071114	0.23693	0.046325	0.063858
0.0064291	0.0066371	0.00099428	7.1063e-05	2.3277e-05	0.0042173	0.013312	0.032262	0.01058	0.0025083	0.017217	0.049089	0.015244	0.22147	0.070621	0.066412
0.0064495	0.0066298	0.00096696	7.3167e-05	2.2078e-05	0.0019529	0.015889	0.025663	0.0093821	0.00076961	0.015608	0.049391	0.025596	0.19087	0.39933	0.060762
0.0064837	0.0066198	0.0009388	7.5732e-05	2.0792e-05	2.7361e-05	0.017219	0.01825	0.0081897	0.0023906	0.014492	0.04713	0.035108	0.14378	0.050479	0.049867
0.0065364	0.0066072	0.00091021	7.8641e-05	1.9422e-05	0.0015112	0.017541	0.010981	0.0073324	0.0029296	0.014308	0.042783	0.042215	0.10827	0.03241	0.039049
0.006612	0.0065927	0.00088149	8.1772e-05	1.7974e-05	0.0026688	0.017026	0.0045632	0.0070859	0.0028166	0.015377	0.037018	0.047123	0.083761	0.028148	0.027674
0.0067143	0.0065771	0.00085278	8.4997e-05	1.6451e-05	0.0034773	0.015726	0.00051283	0.0075721	0.0023304	0.016859	0.03051	0.050131	0.064453	0.028727	0.015325
0.0068456	0.0065613	0.00082415	8.8194e-05	1.4862e-05	0.0039758	0.013539	0.0040946	0.0087557	0.0017517	0.01572	0.023827	0.052275	0.044991	0.031883	0.0041197
0.0069078	0.0067163	0.00081321	8.7784e-05	1.4136e-05	0.0042	0.010666	0.0063141	0.0098558	0.0010118	0.0071545	0.018629	0.054803	0.028546	0.030455	0.0053413
0.0069943	0.0074714	0.00077673	8.2961e-05	9.3702e-06	0.0043987	0.00083871	0.0098756	0.0073787	0.0010317	0.022757	0.017776	0.058828	0.0014467	0.024715	0.0058075
0.0070144	0.0076354	0.00076444	8.2149e-05	8.6706e-06	0.0040534	0.0031306	0.012051	0.0083287	0.0009687	0.035425	0.013668	0.05852	0.015627	0.018595	0.0023269
0.0071067	0.0076192	0.00073428	8.4452e-05	7.0243e-06	0.0035652	0.008071	0.016056	0.0081188	0.0004656	0.041745	0.0097822	0.057719	0.026855	0.011081	0.0019033
0.0071279	0.0076098	0.00070448	8.6457e-05	5.3578e-06	0.0029413	0.012723	0.023122	0.0054038	0.00095062	0.03993	0.007401	0.057276	0.025488	0.0031855	0.0068054
0.0070353	0.0076095	0.0006749	8.8186e-05	3.6835e-06	0.0022248	0.01611	0.032139	0.00038979	0.004304	0.035182	0.0071185	0.057153	0.01633	0.0043017	0.011533
0.0067808	0.0076206	0.00064539	8.9679e-05	2.0144e-06	0.0014701	0.017244	0.03947	0.0036917	0.010823	0.030572	0.0098757	0.057397	0.0033385	0.011231	0.014102
0.006321	0.0076458	0.0006158	9.0992e-05	3.6407e-07	0.00073506	0.015503	0.042314	0.001332	0.020317	0.026916	0.017049	0.057943	0.011847	0.017504	0.013951
0.0056367	0.0076872	0.000586	9.2196e-05	1.2536e-06	7.473e-05	0.010971	0.041788	0.0054131	0.029339	0.02419	0.029804	0.058637	0.027589	0.02347	0.014219
0.0047567	0.0077471	0.00055585	9.3369e-05	2.825e-06	0.00046554	0.0045434	0.041004	0.00090922	0.032558	0.022018	0.044972	0.059514	0.041044	0.029459	0.012332
0.0037766	0.0078273	0.00052522	9.4595e-05	4.3371e-06	0.0008558	0.0023671	0.041856	0.017738	0.026381	0.020054	0.046065	0.060765	0.049296	0.035667	0.0057334
0.0028597	0.0079287	0.00049398	9.5957e-05	5.7778e-06	0.0010845	0.0083637	0.044516	0.044961	0.011894	0.018038	0.0093147	0.062664	0.051845	0.042206	0.0015187
0.0022217	0.0080519	0.000462	9.7534e-05	7.1364e-06	0.0011583	0.012598	0.047483	0.069781	0.0060199	0.016096	0.051223	0.065485	0.050335	0.048077	0.0055779
0.002109	0.008196	0.00042914	9.9397e-05	8.4036e-06	0.0010987	0.014831	0.04983	0.082643	0.023012	0.014445	0.051714	0.06945	0.046065	0.046462	0.002565
0.0027319	0.0083591	0.00039523	0.00010161	9.5723e-06	0.00093663	0.015263	0.051446	0.080661	0.036728	0.013239	0.027275	0.074681	0.039568	0.022978	0.0098858
0.0040174	0.0085378	0.0003601	0.00010421	1.0637e-05	0.00070706	0.014309	0.052162	0.070403	0.046195	0.012258	0.02957	0.081128	0.031101	0.014676	0.019997
0.0053955	0.0087275	0.00032357	0.00010723	1.1596e-05	0.00044329	0.012439	0.051292	0.062162	0.051164	0.010928	0.018044	0.088468	0.020184	0.034923	0.029356
0.0062937	0.0089218	0.00028542	0.00011068	1.2447e-05	0.00017101	0.010073	0.047592	0.060917	0.05181	0.0080438	0.0070275	0.095988	0.0054528	0.043704	0.033772
0.0064866	0.0091132	0.00024542	0.00011455	1.3193e-05	9.0295e-05	0.0075246	0.039761	0.065358	0.048827	0.0019027	0.0016892	0.10255	0.013087	0.053904	0.026052
0.0060998	0.0092932	0.00020334	0.00011882	1.3836e-05	0.00032792	0.0049692	0.026933	0.072487	0.043405	0.0079898	0.00086782	0.10678	0.032707	0.063876	0.013346
0.0053777	0.0094527	0.00015893	0.00012345	1.4384e-05	0.000535	0.0024464	0.0086315	0.080382	0.036986	0.019647	0.0032675	0.10754	0.050416	0.070623	0.0017079
0.0045369	0.0095826	0.00011194	0.00012838	1.4843e-05	0.00070921	0.00010495	0.015554	0.088689	0.03071	0.029886	0.0063008	0.10466	0.064648	0.073494	0.0070429
0.0037059	0.0096745	6.2179e-05	0.00013355	1.5222e-05	0.00085109	0.0027907	0.046264	0.097855	0.025213	0.0362	0.0094848	0.098821	0.074544	0.073157	0.01234
0.0029413	0.0097214	9.4605e-06	0.00013887	1.553e-05	0.00096293	0.0056783	0.083688	0.10872	0.02063	0.036671	0.01124	0.090501	0.080056	0.070576	0.013789
0.0022578	0.009718	4.6322e-05	0.00014426	1.5777e-05	0.0010477	0.0087135	0.12386	0.12253	0.016812	0.032595	0.0087968	0.079032	0.082046	0.065894	0.010669
0.0016556	0.0096614	0.00010519	0.00014961	1.5974e-05	0.0011083	0.011652	0.14567	0.14098	0.013533	0.026487	0.0011331	0.063535	0.080541	0.05818	0.0026415
0.0011311	0.0095513	0.00016706	0.00015485	1.613e-05	0.0011473	0.014033	0.11503	0.16414	0.0106	0.019447	0.012599	0.044626	0.067884	0.046321	0.009218
0.00067975	0.0093896	0.00023169	0.00015987	1.6254e-05	0.0011665	0.015207	0.066331	0.18485	0.007886	0.011947	0.036508	0.024644	0.031173	0.029966	0.022164
0.00029675	0.0091808	0.00029869	0.00016458	1.6355e-05	0.001167	0.014481	0.031702	0.18624	0.0053247	0.0046045	0.058607	0.0066491	0.016775	0.0093959	0.033033
2.3314e-05	0.0089309	0.00036749	0.00016888	1.6439e-05	0.0011491	0.0114	0.011551	0.15498	0.0029303	0.002109	0.060302	0.0063599	0.040818	0.013967	0.040549
0.00028652	0.0086474	0.00043731	0.0001727	1.6511e-05	0.0011126	0.0060752	0.0015512	0.099399	0.00080639	0.0080316	0.028268	0.013616	0.029092	0.036122	0.045232
0.00049933	0.0083385	0.00050718	0.00017596	1.6576e-05	0.0010583	0.00068034	0.0025764	0.043502	0.00086052	0.013084	0.025094	0.019976	0.0030907	0.0431	0.04727
0.00066836	0.0080122	0.00057599	0.00017859	1.6633e-05	0.00098613	0.0076551	0.003623	0.0044101	0.001844	0.016898	0.04954	0.034509	0.031047	0.011314	0.046748
0.0008	0.0076767	0.0006424	0.00018053	1.6685e-05	0.00089646	0.013763	0.003723	0.015946	0.0019751	0.019444	0.091319	0.059462	0.045896	0.023456	0.044505
0.00090027	0.0073388	0.00070491	0.00018173	1.6729e-05	0.00079038	0.018346	0.004247	0.023334	0.0012855	0.020627	0.063323	0.083006	0.054528	0.02065	0.041683
0.00097459	0.0070043	0.00076198	0.00018215	1.6763e-05	0.00066994	0.021202	0.0059853	0.024086	0.00014226	0.019106	0.038671	0.092242	0.062982	0.013161	0.038968
0.0010278	0.0066778	0.00081203	0.00018177	1.6782e-05	0.00053812	0.022444	0.009198	0.022635	0.00072323	0.014647	0.024917	0.087687	0.073058	0.11337	0.0365
0.0010639	0.006363	0.00085358	0.00018056	1.6782e-05	0.00039877	0.022351	0.013952	0.021619	0.00044685	0.0074422	0.017805	0.077561	0.0839	0.20225	0.034153
0.0010865	0.0060624	0.00088532	0.00017851	1.6757e-05	0.00025628	0.02125	0.020231	0.021956	0.0015397	9.6815e-05	0.012837	0.067892	0.094121	0.0064579	0.031743
0.0010982	0.0057773	0.00090623	0.00017562	1.6701e-05	0.00011533	0.01945	0.027918	0.023492	0.0053291	0.0064478	0.0074371	0.060527	0.10342	0.01454	0.029254
0.0011015	0.0055083	0.00091569	0.0001719	1.6611e-05	1.9391e-05	0.017193	0.036623	0.025695	0.010492	0.010811	0.00041147	0.055426	0.11355	0.012522	0.02687
0.001098	0.0052552	0.0009136	0.00016735	1.648e-05	0.00014335	0.014674	0.045344	0.028014	0.014017	0.012488	0.0086599	0.05204	0.1276	0.0099794	0.024501
0.0010891	0.0050172	0.00090047	0.00016199	1.6306e-05	0.00025232	0.012033	0.052158	0.029767	0.007086	0.010654	0.019556	0.04915	0.14826	0.0092836	0.021902
0.0010758	0.0047932	0.00087754	0.00015586	1.6086e-05	0.00034247	0.0093445	0.054451	0.030326	0.011308	0.0029194	0.031557	0.04547	0.17483	0.010763	0.018771
0.0010587	0.0045815	0.00084676	0.00014898	1.5819e-05	0.00041052	0.006605	0.050301	0.029071	0.026347	0.0047213	0.042759	0.04059	0.19612	0.013913	0.014447
0.0010383	0.0043803	0.00081072	0.00014137	1.5506e-05	0.00045379	0.0037387	0.040403	0.025514	0.02917	0.1277	0.049446	0.034426	0.19178	0.018137	0.0036749
0.001015	0.0041877	0.00077224	0.00013309	1.5149e-05	0.00047049	0.00063916	0.028147	0.019489	0.02205	0.043117	0.046369	0.026453	0.15768	0.022487	0.0037952
0.00098888	0.0040016	0.00073359	0.00012416	1.4751e-05	0.00045977	0.0027568	0.016923	0.011484	0.0090585	0.0073311	0.031679	0.02026	0.11408	0.0258	0.00053106
0.00096003	0.0038198	0.0006948	0.00011464	1.4318e-05	0.00042179	0.0063884	0.0077526	0.0027606	0.0065907	0.011722	0.0091797	0.017444	0.073958	0.026954	0.0070326
0.00092847	0.0036401	0.00065062	0.00010455	1.3857e-05	0.00035807	0.010026	0.00013766	0.004818	0.021645	0.022077	0.0091525	0.00041735	0.038781	0.025305	0.0098849
0.00089419	0.0034601	0.00058565	9.3954e-05	1.3375e-05	0.00027158	0.013283	0.0074843	0.0093869	0.032637	0.026932	0.011534	0.028912	0.0077794	0.021226	0.006436
0.00085715	0.0032776	0.000467	8.2889e-05	1.2881e-05	0.00016691	0.015617	0.014235	0.010149	0.037022	0.026178	0.00034091	0.035421	0.026039	0.016722	0.0035133
0.00081732	0.0030903	0.00023612	7.1401e-05	1.2384e-05	5.0503e-05	0.016403	0.019779	0.0079348	0.034728	0.020182	0.015565	0.024781	0.066678	0.01479	0.015565
0.00077469	0.0028958	0.00019632	5.9536e-05	1.1892e-05	6.9136e-05	0.015084	0.023474	0.0043901	0.029574	0.010659	0.029847	0.012459	0.056687	0.017083	0.025312
0.00072927	0.0026921	0.00094379	4.7341e-05	1.1413e-05	0.00018125	0.011437	0.024897	0.00086458	0.024623	9.5595e-05	0.038808	0.0028969	0.031847	0.023362	0.040424
0.00068108	0.002477	0.002091	3.486e-05	1.0954e-05	0.00027288	0.0058554	0.023958	0.0015543	0.020936	0.011083	0.042438	0.0036456	0.019453	0.031333	0.059142
0.0006302	0.0022486	0.0036217	2.2141e-05	1.0522e-05	0.0003293	0.00077285	0.02095	0.0022025	0.01843	0.021913	0.041955	0.0074515	0.0247	0.037324	0.076847
0.00057672	0.0020055	0.0053125	9.2308e-06	1.0121e-05	0.0003353	0.0076019	0.01654	0.0015032	0.016663	0.030535	0.039241	0.0090621	0.034977	0.037273	0.093004
0.00052076	0.0017466	0.0066982	3.8244e-06	9.7526e-06	0.00027709	0.01413	0.011602	0.00013161	0.015288	0.034779	0.035523	0.0095354	0.029679	0.026889	0.11196
0.00046248	0.0014716	0.0071677	1.6976e-05	9.4177e-06	0.00014665	0.020087	0.0069465	0.0014462	0.014218	0.035103	0.031724	0.0096663	0.011275	0.0022072	0.12993
0.00040204	0.0011807	0.0061871	3.0175e-05	9.1143e-06	5.6205e-05	0.025306	0.003089	0.0027289	0.01349	0.033564	0.028729	0.010093	0.0092975	0.03584	0.11807
0.00033966	0.00087535	0.0034297	4.3371e-05	8.8384e-06	0.00032083	0.029714	0.00018444	0.0034489	0.013187	0.031776	0.027686	0.010252	0.025581	0.07389	0.053233
0.00027552	0.00055795	0.0010599	5.651e-05	8.5838e-06	0.00062539	0.033311	0.0018779	0.0034531	0.013318	0.030457	0.028939	0.0085022	0.034322	0.096186	0.041109
0.00020985	0.00023204	0.0064361	6.9536e-05	8.3425e-06	0.00093903	0.036138	0.0033299	0.0027983	0.013724	0.029687	0.032	0.0047371	0.03511	0.10287	0.10178
0.00014287	9.7759e-05	0.010984	8.2393e-05	8.1049e-06	0.0012262	0.038254	0.0044032	0.0017088	0.01403	0.029237	0.035395	0.00028809	0.030418	0.099046	0.092047
7.4764e-05	0.00042595	0.012834	9.5017e-05	7.86e-06	0.0014514	0.039764	0.0052593	0.00047444	0.013827	0.028761	0.036879	0.0045039	0.023777	0.080966	0.056085
5.7417e-06	0.00074655	0.012143	0.00010734	7.5961e-06	0.0015826	0.040768	0.005959	0.00067455	0.012976	0.02782	0.034437	0.0056406	0.017636	0.051144	0.03612
6.4032e-05	0.0010537	0.0099734	0.00011931	7.3011e-06	0.0015954	0.041382	0.006462	0.0016192	0.01157	0.025916	0.027495	0.0039557	0.013246	0.020419	0.030861
0.00013442	0.0013423	0.007373	0.00013083	6.963e-06	0.0014759	0.041741	0.0066406	0.0023035	0.0096293	0.022466	0.01711	0.0029848	0.010759	0.0022532	0.03076
0.00020531	0.0016093	0.0051485	0.00014185	6.5704e-06	0.0012219	0.041953	0.0063419	0.0026118	0.0070445	0.016179	0.0049679	0.015601	0.009457	0.01469	0.031186
0.00027664	0.0018537	0.0036997	0.00015227	6.1127e-06	0.00084297	0.042076	0.0054547	0.0023626	0.0037498	0.0059395	0.0075412	0.020416	0.0083563	0.019219	0.030474
0.00034841	0.0020759	0.0030142	0.00016202	5.581e-06	0.00035612	0.042093	0.0039672	0.0012604	0.00027647	0.0073232	0.019302	0.020932	0.0074242	0.019066	0.028258
0.00042065	0.0022751	0.0028159	0.00017101	4.968e-06	0.00021945	0.041908	0.0019812	0.0011945	0.0048254	0.017423	0.029128	0.018798	0.0061085	0.016445	0.024927
0.00049345	0.0024407	0.0028112	0.00017917	4.2686e-06	0.00086463	0.041349	0.00031659	0.0058033	0.0095093	0.019329	0.036141	0.014555	0.0040938	0.012676	0.021111
0.00056699	0.0025443	0.002813	0.00018639	3.4796e-06	0.0015534	0.040196	0.0026964	0.013805	0.014025	0.014938	0.040589	0.008975	0.0013785	0.0081921	0.017392
0.00064148	0.0025126	0.0027559	0.0001926	2.6003e-06	0.0022335	0.038237	0.0049237	0.026701	0.018667	0.0080536	0.042635	0.0031269	0.0026657	0.0038837	0.014147
0.0007172	0.0022418	0.0026517	0.00019771	1.6322e-06	0.0028037	0.035324	0.0067971	0.044987	0.023887	2.7991e-05	0.041361	0.0015714	0.0083141	0.00032624	0.011601
0.00079451	0.0016092	0.0025424	0.00020164	5.7896e-07	0.003147	0.031393	0.0081792	0.064802	0.030024	0.0063321	0.033862	0.0047724	0.015624	0.0016546	0.0099938
0.00087381	0.00058618	0.0024345	0.00020432	5.5368e-07	0.0032314	0.026417	0.0089919	0.078771	0.036367	0.0086396	0.020974	0.0065064	0.024284	0.0014425	0.0096988
0.00095556	0.00070255	0.0022928	0.00020567	1.7583e-06	0.0030794	0.020353	0.0091959	0.098437	0.040633	0.0075074	0.010922	0.0071397	0.031981	0.00095108	0.011262
0.0010403	0.0019703	0.0020182	0.00020564	3.0259e-06	0.0019141	0.013199	0.0087767	0.15253	0.039008	0.011471	0.002531	0.0069811	0.032251	0.0043748	0.015106
0.0011284	0.003034	0.0015847	0.00020418	4.3466e-06	0.0026094	0.0051633	0.0077318	0.20212	0.028679	0.035138	0.0082873	0.0063493	0.017812	0.0069265	0.020978
0.0012207	0.0039422	0.0010976	0.00020125	5.7092e-06	0.011876	0.0032097	0.0060656	0.17885	0.010108	0.073444	0.022202	0.005477	0.013156	0.0068668	0.028155
0.0013176	0.0046901	0.00060598	0.00019684	7.1026e-06	0.023513	0.011145	0.003774	0.11471	0.012536	0.076439	0.033705	0.0045485	0.052208	0.0037501	0.035707
0.0014197	0.005212	0.00010477	0.00019096	8.5151e-06	0.033389	0.017751	0.00084272	0.066114	0.034125	0.013095	0.034905	0.0037023	0.083177	0.0010325	0.041968
0.0015276	0.0054826	0.00038755	0.00018361	9.9354e-06	0.040221	0.022178	0.0026722	0.040279	0.050968	0.03346	0.023671	0.0030412	0.095078	0.005846	0.044945
0.0016418	0.005558	0.00082969	0.00017486	1.1352e-05	0.047036	0.023732	0.0065004	0.025195	0.061232	0.01926	0.0082768	0.0025861	0.090697	0.010418	0.043039
0.0017627	0.0055393	0.0011599	0.00016477	1.2755e-05	0.05291	0.022104	0.010107	0.013947	0.064554	0.0023744	0.0034013	0.0022162	0.078636	0.015299	0.036976
0.0018908	0.0055158	0.0013344	0.00015345	1.4135e-05	0.046567	0.017668	0.01285	0.0050822	0.061735	0.0067717	0.0091784	0.0016292	0.064002	0.021254	0.02962
0.0020264	0.0055397	0.0013366	0.00014102	1.5483e-05	0.035696	0.011449	0.014187	0.0010194	0.054415	0.011003	0.010193	0.0003801	0.049252	0.028575	0.023857
0.0021696	0.0056215	0.00118	0.00012765	1.679e-05	0.026435	0.0046013	0.013826	0.0046148	0.04466	0.011588	0.008336	0.0019862	0.037244	0.03743	0.020381
0.0023206	0.005752	0.00089833	0.00011351	1.8049e-05	0.020214	0.0020709	0.011751	0.0058678	0.034249	0.011154	0.0051595	0.0057822	0.028057	0.047094	0.01719
0.0024791	0.0059156	0.00053531	9.8804e-05	1.9256e-05	0.016555	0.0081507	0.0081956	0.0053538	0.024601	0.01193	0.0016522	0.011126	0.022071	0.057811	0.011947
0.002645	0.0060951	0.00013658	8.3757e-05	2.0403e-05	0.014492	0.013439	0.0036031	0.0034117	0.016546	0.015456	0.0016653	0.018066	0.016615	0.070414	0.0078467
0.0028178	0.006277	0.00025438	6.8603e-05	2.1487e-05	0.01334	0.017863	0.0014316	0.00048848	0.01043	0.023041	0.004586	0.026953	0.010707	0.083552	0.012935
0.0029969	0.0064522	0.00060059	5.3581e-05	2.2503e-05	0.012747	0.021449	0.0062708	0.0032461	0.0062785	0.035766	0.0070788	0.038511	0.0054492	0.093997	0.024892
0.0031816	0.0066158	0.00087461	3.8933e-05	2.3449e-05	0.01254	0.024304	0.010362	0.0079337	0.0039551	0.052541	0.0091818	0.055346	0.0012826	0.098343	0.029156
0.0033708	0.0067652	0.0010591	2.489e-05	2.4321e-05	0.012634	0.026573	0.013283	0.01363	0.0032687	0.063713	0.010912	0.08171	0.0020206	0.095509	0.021806
0.0035634	0.0068999	0.0011473	1.1667e-05	2.5118e-05	0.012986	0.028418	0.014662	0.01981	0.0040261	0.041819	0.012221	0.11874	0.0044912	0.085101	0.011696
0.0037581	0.0070202	0.0011422	5.4643e-07	2.5836e-05	0.013562	0.02993	0.014046	0.024893	0.0060504	0.0081183	0.012938	0.15339	0.0064175	0.061435	0.00030394
0.0039534	0.0071269	0.0010545	1.159e-05	2.6475e-05	0.014314	0.031119	0.010857	0.026471	0.0092171	0.003957	0.012868	0.16043	0.007876	0.028824	0.010796
0.0041478	0.0072212	0.00090028	2.1342e-05	2.7033e-05	0.015151	0.031922	0.0046073	0.022154	0.013368	0.0044849	0.011819	0.13443	0.0086801	0.0061332	0.020621
0.0043397	0.0073041	0.00069807	2.9722e-05	2.751e-05	0.015919	0.032206	0.0045966	0.012258	0.018342	0.00040776	0.009661	0.096866	0.0080572	0.0084623	0.025993
0.0045272	0.0073769	0.00046664	3.6696e-05	2.7903e-05	0.016393	0.031792	0.01539	0.00088403	0.023994	0.01228	0.0056537	0.0696	0.0049453	0.017138	0.026531
0.0047087	0.0074407	0.00022314	4.2274e-05	2.8214e-05	0.01631	0.030487	0.025075	0.0070815	0.030201	0.035261	0.00094977	0.057291	0.00045439	0.022233	0.023232
0.0048826	0.0074966	1.8055e-05	4.651e-05	2.8441e-05	0.015355	0.028121	0.031054	0.0098329	0.036788	0.066968	0.013476	0.05367	0.0052596	0.025197	0.017251
0.0050471	0.0075455	0.00024588	4.9499e-05	2.8585e-05	0.013158	0.024549	0.032394	0.008602	0.043572	0.08541	0.035852	0.052515	0.005629	0.026732	0.0099026
0.0052008	0.0075887	0.00045255	5.1372e-05	2.8646e-05	0.0095307	0.019638	0.029634	0.0052201	0.050374	0.076615	0.067644	0.050495	0.00066932	0.02728	0.002309
0.0053425	0.0076268	0.0006333	5.229e-05	2.8625e-05	0.0046938	0.013324	0.023779	0.0011524	0.057047	0.051734	0.19193	0.047774	0.0077223	0.027177	0.0044134
0.0054709	0.0076606	0.00078589	5.2434e-05	2.8522e-05	0.00082546	0.0057748	0.015885	0.0024704	0.06348	0.026538	0.058387	0.044889	0.016908	0.026724	0.0093458
0.0055854	0.0076907	0.00091004	5.1998e-05	2.8337e-05	0.0062937	0.0024183	0.0070331	0.0047803	0.069474	0.0071385	0.086793	0.042196	0.02578	0.026076	0.012281
0.0056854	0.0077174	0.0010069	5.1183e-05	2.8073e-05	0.010438	0.010229	0.0018294	0.0055135	0.074227	0.0067539	0.067398	0.039552	0.03688	0.025091	0.014769
0.005771	0.0077409	0.0010787	5.0184e-05	2.7729e-05	0.011291	0.016434	0.010035	0.0048372	0.076083	0.016369	0.046806	0.036171	0.054078	0.023315	0.019097
0.0058424	0.0077614	0.0011282	4.9183e-05	2.7307e-05	0.0076471	0.019981	0.017166	0.0030853	0.072544	0.022503	0.033514	0.031908	0.079581	0.020321	0.025309
0.0059004	0.0077789	0.0011583	4.8342e-05	2.6807e-05	0.0011679	0.020297	0.023015	0.00066134	0.062484	0.025588	0.026373	0.026962	0.10373	0.015885	0.031613
0.0059463	0.0077936	0.0011722	4.7799e-05	2.623e-05	0.004956	0.017451	0.02745	0.0020673	0.047726	0.026088	0.024497	0.021778	0.12452	0.0096402	0.037196
0.0059821	0.0078053	0.0011727	4.766e-05	2.5576e-05	0.0087701	0.012178	0.03043	0.0047631	0.031876	0.024896	0.026743	0.017109	0.15142	0.0017456	0.043087
0.0060099	0.0078138	0.0011627	4.8001e-05	2.4845e-05	0.010037	0.0056441	0.031867	0.0070971	0.018027	0.022881	0.031982	0.013792	0.17942	0.0064312	0.051345
0.0060327	0.007819	0.0011445	4.8863e-05	2.4037e-05	0.009362	0.00094366	0.032267	0.0087468	0.0075286	0.020797	0.038947	0.0129	0.20032	0.013592	0.062581
0.0060539	0.0078206	0.0011202	5.0254e-05	2.3153e-05	0.007541	0.0066392	0.03101	0.009453	0.00042024	0.018962	0.046224	0.015539	0.20667	0.020671	0.07438
0.006077	0.0078185	0.0010916	5.2154e-05	2.2191e-05	0.0052492	0.010891	0.02747	0.0091602	0.0037726	0.017379	0.052416	0.022389	0.19372	0.03529	0.081908
0.0061062	0.0078126	0.0010601	5.4513e-05	2.1153e-05	0.0029186	0.013541	0.022508	0.0080547	0.0056287	0.015994	0.056373	0.032592	0.15964	0.084599	0.079933
0.0061455	0.0078026	0.0010269	5.7262e-05	2.0039e-05	0.00081021	0.014724	0.01664	0.0065438	0.0058088	0.014868	0.05742	0.043897	0.10852	0.2341	0.065308
0.0061987	0.0077888	0.00099286	6.0313e-05	1.8849e-05	0.0009511	0.014735	0.010562	0.0050806	0.005018	0.014196	0.055515	0.053749	0.10009	0.051564	0.043104
0.0062693	0.0077715	0.00095862	6.357e-05	1.7586e-05	0.0023284	0.013899	0.0047679	0.0039655	0.0038725	0.014008	0.051152	0.060161	0.099172	0.020162	0.026177
0.0063595	0.0077512	0.00092463	6.6929e-05	1.6251e-05	0.0033341	0.012467	0.00023548	0.0034404	0.0028105	0.014217	0.045128	0.063316	0.09124	0.017626	0.013327
0.0064698	0.0077285	0.00089119	7.0293e-05	1.4848e-05	0.004003	0.010579	0.0041491	0.003592	0.0020011	0.013867	0.03827	0.063804	0.077113	0.018715	0.00255
0.0065984	0.0077042	0.00085843	7.3567e-05	1.3382e-05	0.0043751	0.0081946	0.006905	0.0043712	0.0014772	0.010633	0.031278	0.062733	0.057979	0.022898	0.0046694
0.0066378	0.0078608	0.00084404	7.3106e-05	1.2777e-05	0.0044624	0.0055876	0.0086887	0.0051596	0.00083911	0.0021223	0.025741	0.062653	0.039415	0.025084	0.0079614
0.0065387	0.0073451	0.00077136	7.4477e-05	7.4161e-06	0.0041492	0.0027386	0.0096311	0.0037787	0.00072074	0.021187	0.024576	0.047768	0.0083034	0.021557	0.00054476
0.0064881	0.0074889	0.00075966	7.4013e-05	6.8958e-06	0.0037331	0.0051566	0.011486	0.0040077	0.00085523	0.029633	0.020538	0.045632	0.0080334	0.020318	0.0078003
0.006455	0.0074393	0.00073037	7.6916e-05	5.435e-06	0.0032304	0.0083381	0.015232	0.0031251	0.00054799	0.033	0.016776	0.042444	0.019907	0.016678	0.013834
0.0063103	0.0073952	0.00070176	7.9667e-05	3.9555e-06	0.0026189	0.011205	0.021412	0.0004313	0.00072937	0.029845	0.01438	0.039793	0.020836	0.011802	0.019059
0.0060173	0.0073591	0.00067367	8.2303e-05	2.4678e-06	0.0019374	0.013064	0.028273	0.0034832	0.0038188	0.024681	0.013813	0.037745	0.014643	0.006362	0.021848
0.0055468	0.0073335	0.00064591	8.4871e-05	9.833e-07	0.0012356	0.013181	0.03211	0.0060677	0.009603	0.020269	0.015832	0.036422	0.005657	0.00044775	0.021311
0.0048914	0.0073213	0.00061827	8.7429e-05	4.8609e-07	0.00056692	0.011102	0.031028	0.0041999	0.017571	0.017316	0.021441	0.035664	0.0042501	0.0056045	0.018579
0.0040812	0.0073249	0.00059059	9.0041e-05	1.928e-06	1.8626e-05	0.0069517	0.027209	0.00096013	0.024479	0.015714	0.031164	0.035351	0.014063	0.011977	0.016367
0.0031922	0.0073469	0.00056268	9.2773e-05	3.3302e-06	0.00048097	0.0015284	0.024171	0.0057907	0.025812	0.015063	0.042003	0.035393	0.02272	0.01892	0.014871
0.0023412	0.007389	0.00053439	9.569e-05	4.6808e-06	0.0007954	0.0039617	0.023639	0.021958	0.018998	0.014992	0.041115	0.035813	0.029161	0.026353	0.01349
0.0016652	0.0074527	0.00050555	9.8854e-05	5.9686e-06	0.00095503	0.0083768	0.025266	0.04374	0.0055099	0.015176	0.010051	0.036712	0.033077	0.033696	0.015516
0.0013018	0.0075384	0.00047601	0.00010232	7.1836e-06	0.00097024	0.011076	0.027626	0.060872	0.010407	0.015589	0.042365	0.038249	0.034906	0.038075	0.021171
0.0013752	0.0076455	0.00044562	0.00010612	8.3172e-06	0.00086481	0.011953	0.029967	0.064764	0.02533	0.016246	0.05014	0.040582	0.035045	0.029458	0.026256
0.0019635	0.0077719	0.0004142	0.00011028	9.3626e-06	0.00067042	0.011282	0.032287	0.054995	0.037438	0.017228	0.028638	0.043838	0.033412	0.00043026	0.027703
0.0029861	0.0079144	0.00038161	0.00011483	1.0315e-05	0.00042125	0.0095165	0.034612	0.040741	0.045988	0.018448	0.030997	0.048099	0.029213	0.027179	0.02907
0.0041308	0.0080679	0.00034767	0.00011976	1.1171e-05	0.0001488	0.0071365	0.03654	0.031493	0.050667	0.019453	0.023789	0.053344	0.021722	0.035507	0.028443
0.0050269	0.0082261	0.00031219	0.00012504	1.193e-05	0.0001232	0.0045573	0.037092	0.029415	0.051432	0.019077	0.013733	0.05938	0.010514	0.040162	0.022634
0.005458	0.0083813	0.00027501	0.00013064	1.2593e-05	0.00037754	0.0020787	0.03489	0.031917	0.048678	0.015628	0.0077412	0.065769	0.003728	0.045147	0.015933
0.0054265	0.0085249	0.00023594	0.00013651	1.3164e-05	0.00060367	0.00012941	0.028522	0.036313	0.043401	0.0081317	0.0048044	0.071812	0.018772	0.049008	0.0082031
0.0050577	0.008648	0.0001948	0.00014259	1.3647e-05	0.00079651	0.0020228	0.016927	0.041423	0.036992	0.0021494	0.0029051	0.076633	0.032487	0.051172	0.0019552
0.0045041	0.0087416	0.00015144	0.00014881	1.4049e-05	0.00095487	0.003653	0.0007317	0.047085	0.030686	0.012397	0.0014193	0.079369	0.044315	0.051424	0.0013424
0.0038811	0.0087979	0.00010573	0.00015508	1.4378e-05	0.0010799	0.0051324	0.025473	0.053587	0.025216	0.019336	0.0005831	0.079382	0.054722	0.04968	0.0015424
0.0032571	0.0088104	5.7596e-05	0.00016131	1.4642e-05	0.0011737	0.006577	0.058122	0.061426	0.020737	0.018233	0.0014811	0.076201	0.063362	0.046147	0.0017976
0.0026637	0.0087746	7.0151e-06	0.00016741	1.485e-05	0.0012389	0.0080425	0.097976	0.071436	0.017053	0.012088	0.0060212	0.069146	0.068692	0.041041	0.0091841
0.0021126	0.0086885	4.5951e-05	0.00017329	1.5012e-05	0.0012777	0.0094439	0.13248	0.085124	0.013877	0.0055011	0.015177	0.057459	0.066854	0.034385	0.020074
0.0016084	0.0085527	0.00010114	0.00017885	1.5137e-05	0.0012917	0.010492	0.12446	0.10418	0.010967	0.0001983	0.029826	0.041185	0.050289	0.026005	0.032118
0.0011537	0.0083699	0.00015828	0.00018401	1.5232e-05	0.0012824	0.010692	0.077554	0.12734	0.0081666	0.0053125	0.050279	0.021861	0.014841	0.015198	0.041956
0.00074996	0.0081451	0.00021696	0.00018869	1.5304e-05	0.0012511	0.0094751	0.039904	0.14454	0.0054047	0.010057	0.063842	0.0025568	0.023319	0.001503	0.047602
0.00039724	0.0078849	0.00027662	0.0001928	1.536e-05	0.0011989	0.0064712	0.017077	0.13826	0.002698	0.014294	0.053581	0.012729	0.039237	0.01399	0.049588
9.4016e-05	0.0075968	0.00033656	0.00019628	1.5404e-05	0.0011273	0.001811	0.0054999	0.10039	0.00015705	0.017749	0.0033342	0.021862	0.026104	0.025709	0.048979
0.00016259	0.0072889	0.00039596	0.00019907	1.544e-05	0.001039	0.003784	7.9074e-05	0.046205	0.0020229	0.020027	0.096622	0.028789	0.0008715	0.019113	0.046343
0.00037651	0.0069692	0.00045386	0.00020112	1.5467e-05	0.00093654	0.0092675	0.0022258	0.00070411	0.0035993	0.021055	0.19759	0.040803	0.022332	0.0088527	0.042384
0.00055228	0.0066452	0.00050922	0.00020238	1.5487e-05	0.00082262	0.013708	0.0035558	0.023777	0.004367	0.020969	0.18725	0.057288	0.033337	0.019219	0.038028
0.00069468	0.0063231	0.00056087	0.00020283	1.5498e-05	0.0007004	0.016559	0.0052229	0.030176	0.004277	0.019594	0.082661	0.068416	0.038956	0.0048496	0.03396
0.00080841	0.006008	0.00060765	0.00020245	1.5496e-05	0.00057322	0.017724	0.0078771	0.0272	0.0035416	0.016849	0.037167	0.068381	0.043801	0.030841	0.030431
0.00089787	0.0057042	0.00064844	0.00020122	1.5477e-05	0.00044453	0.017419	0.011691	0.021813	0.0026613	0.012687	0.019088	0.060559	0.050194	0.075515	0.027339
0.00096706	0.0054145	0.00068224	0.00019914	1.5437e-05	0.00031769	0.016012	0.016619	0.017661	0.0022495	0.0072032	0.012235	0.050786	0.058438	0.07555	0.024479
0.0010195	0.0051408	0.00070823	0.00019622	1.537e-05	0.00019579	0.013892	0.022529	0.015619	0.0029307	0.0010958	0.0088228	0.042423	0.067659	6.2897e-05	0.021643
0.0010581	0.0048841	0.00072586	0.00019246	1.5272e-05	8.1584e-05	0.0114	0.029221	0.015251	0.0053964	0.0048071	0.005445	0.036392	0.07716	0.015758	0.01881
0.0010856	0.0046444	0.00073493	0.00018789	1.5138e-05	2.2521e-05	0.0087816	0.03632	0.015882	0.010039	0.010144	0.00050824	0.032579	0.08714	0.019119	0.016006
0.0011038	0.0044213	0.00073565	0.00018251	1.4962e-05	0.00011443	0.0062125	0.043097	0.016922	0.012572	0.014682	0.0065382	0.030602	0.098822	0.019486	0.013092
0.0011144	0.0042137	0.00072871	0.00017638	1.4742e-05	0.00019226	0.0038077	0.048304	0.017947	0.0041532	0.018819	0.015461	0.02958	0.11291	0.020606	0.0097991
0.0011189	0.00402	0.0007153	0.0001695	1.4476e-05	0.00025421	0.0016211	0.050323	0.018511	0.010918	0.021669	0.025107	0.028677	0.12726	0.023137	0.0053696
0.001118	0.0038388	0.00069713	0.00016193	1.4163e-05	0.00029857	0.00035236	0.047889	0.018153	0.018622	0.022423	0.0334	0.027381	0.1347	0.027166	0.00043498
0.0011126	0.0036679	0.00067622	0.0001537	1.3804e-05	0.00032377	0.0021679	0.041146	0.016408	0.015495	0.12629	0.036868	0.025792	0.12688	0.03237	0.007262
0.0011031	0.0035055	0.0006546	0.00014484	1.3401e-05	0.00032851	0.0039095	0.031943	0.012912	0.0054627	0.04448	0.031809	0.023083	0.10507	0.038146	0.0097252
0.0010901	0.0033493	0.00063346	0.0001354	1.2958e-05	0.00031188	0.0056553	0.022606	0.0079554	0.0077238	0.028425	0.017472	0.020228	0.078226	0.043508	0.0044194
0.0010737	0.0031973	0.00061156	0.00012542	1.248e-05	0.00027361	0.0074332	0.014332	0.0024234	0.02105	0.027571	0.00030031	0.020434	0.052066	0.047242	0.0026185
0.001054	0.0030471	0.00058233	0.00011494	1.1975e-05	0.00021436	0.009179	0.0069378	0.0023127	0.031479	0.028875	0.012786	0.015141	0.028304	0.048131	0.0061457
0.0010313	0.0028965	0.00052906	0.00010401	1.145e-05	0.00013598	0.01067	0.00014858	0.0049374	0.036816	0.027647	0.013898	0.0066299	0.0067954	0.045412	0.0044513
0.0010056	0.0027433	0.00041759	9.2665e-05	1.0914e-05	4.1861e-05	0.011498	0.0070518	0.0049119	0.036286	0.022005	0.0041005	0.022724	0.014398	0.039832	0.0015623
0.00097688	0.0025851	0.00018761	8.0956e-05	1.0374e-05	6.2814e-05	0.011121	0.013281	0.0029674	0.03132	0.012442	0.010331	0.020745	0.035256	0.033994	0.008365
0.00094529	0.0024197	0.00025483	6.8921e-05	9.839e-06	0.00017067	0.0090623	0.018142	0.00034705	0.025431	0.0011388	0.023838	0.01204	0.03258	0.030083	0.013395
0.00091085	0.0022449	0.0010353	5.6604e-05	9.318e-06	0.00027184	0.0052225	0.021037	0.0018037	0.020554	0.0097408	0.03326	0.0038665	0.014344	0.028866	0.022904
0.00087366	0.0020585	0.0022679	4.4046e-05	8.8178e-06	0.00035389	6.202e-05	0.021663	0.0027371	0.017161	0.019288	0.037994	0.0021835	0.0046173	0.029488	0.035678
0.00083382	0.0018586	0.0039927	3.1288e-05	8.3445e-06	0.0004021	0.0056561	0.020117	0.0020395	0.01498	0.02685	0.038919	0.0059134	0.011238	0.029954	0.048147
0.00079143	0.0016436	0.0060677	1.8372e-05	7.9027e-06	0.0004007	0.011283	0.016915	0.00037489	0.013658	0.031107	0.037422	0.0076519	0.024097	0.027385	0.060787
0.00074666	0.0014123	0.0080865	5.3382e-06	7.4951e-06	0.00033494	0.016397	0.012848	0.0016193	0.012851	0.031688	0.034686	0.0082958	0.024318	0.018052	0.078294
0.00069965	0.0011638	0.0093827	7.7708e-06	7.1227e-06	0.00019575	0.020757	0.0087257	0.0036231	0.012362	0.029887	0.031608	0.0084473	0.010961	0.0015552	0.099814
0.00065061	0.0008983	0.0090911	2.0914e-05	6.7843e-06	1.7547e-05	0.024289	0.0051241	0.0052183	0.012107	0.027307	0.029167	0.008752	0.0063884	0.029768	0.098551
0.00059972	0.00061662	0.0061287	3.4047e-05	6.4768e-06	0.00029358	0.027062	0.0022888	0.0061043	0.012102	0.024932	0.028189	0.0088001	0.020995	0.056728	0.039348
0.0005472	0.00032069	0.00017006	4.7127e-05	6.195e-06	0.00060818	0.029195	0.00019477	0.0061643	0.012269	0.023087	0.028835	0.0071027	0.029349	0.072108	0.057849
0.00049326	1.3566e-05	0.0071585	6.0106e-05	5.9322e-06	0.00092681	0.030794	0.0013318	0.0054889	0.012369	0.021685	0.030515	0.0037223	0.030593	0.075788	0.10798
0.00043811	0.00030051	0.013063	7.2937e-05	5.68e-06	0.0012099	0.031929	0.0024887	0.0043341	0.012067	0.020469	0.031876	0.00038262	0.026793	0.070598	0.079641
0.00038195	0.0006162	0.015118	8.5568e-05	5.4288e-06	0.0014194	0.032678	0.0034245	0.0030038	0.011082	0.019083	0.031059	0.0035042	0.020838	0.057483	0.038778
0.00032495	0.00092732	0.013831	9.7943e-05	5.1682e-06	0.0015238	0.033086	0.0042056	0.0017384	0.0093616	0.017162	0.02691	0.0044209	0.015175	0.039989	0.021564
0.00026729	0.0012272	0.010969	0.00011001	4.8876e-06	0.0015023	0.033223	0.0048127	0.00067955	0.0071071	0.014322	0.019591	0.003238	0.011126	0.022355	0.018753
0.00020908	0.0015096	0.0078815	0.0001217	4.5762e-06	0.0013473	0.033182	0.0051549	0.00011394	0.0044187	0.0099223	0.010333	0.0027884	0.0087957	0.0076661	0.020262
0.00015042	0.0017693	0.0054078	0.00013295	4.2238e-06	0.0010625	0.03304	0.0051197	0.00055988	0.0013555	0.0035892	0.00044488	0.013834	0.0076432	0.0025923	0.022039
9.1343e-05	0.0020031	0.0038772	0.00014369	3.821e-06	0.00066047	0.032829	0.0046234	0.00052767	0.0019231	0.0042157	0.0090861	0.016999	0.0069205	0.0083622	0.0227
3.1847e-05	0.0022097	0.003194	0.00015385	3.3596e-06	0.00015648	0.03251	0.0036526	0.00020068	0.0052841	0.011916	0.017329	0.016566	0.0063392	0.010707	0.021778
2.8132e-05	0.0023875	0.0030255	0.00016336	2.8328e-06	0.00043613	0.031957	0.0022747	0.0019935	0.0084931	0.016747	0.023434	0.01481	0.0055179	0.010978	0.019606
8.872e-05	0.0025257	0.0030481	0.00017214	2.2357e-06	0.0011026	0.030974	0.00061923	0.0054284	0.011304	0.017306	0.027078	0.011368	0.0039481	0.0099305	0.016868
0.0001501	0.0025942	0.0030607	0.00018011	1.5653e-06	0.0018064	0.02934	0.0011514	0.01133	0.013801	0.013996	0.028351	0.0069746	0.0012367	0.0079101	0.014086
0.00021254	0.0025099	0.0029934	0.00018718	8.2039e-07	0.0024511	0.02689	0.0028687	0.020617	0.016675	0.0088922	0.027484	0.0024691	0.0030225	0.0055275	0.011697
0.00027633	0.0021494	0.0028615	0.00019329	1.8121e-09	0.0028461	0.023583	0.0043845	0.033431	0.020726	0.0025801	0.024525	0.0011674	0.0088044	0.0032458	0.009969
0.00034188	0.0013613	0.0027123	0.00019835	8.8775e-07	0.0027714	0.019511	0.0055901	0.047479	0.026639	0.0034073	0.019166	0.0037366	0.016255	0.0017469	0.0091608
0.00040961	0.00010023	0.0025538	0.00020229	1.8439e-06	0.0021768	0.014824	0.0064102	0.057612	0.034164	0.0069916	0.012225	0.0053053	0.024988	0.0015057	0.0097525
0.00048002	0.0014918	0.002348	0.00020504	2.8608e-06	0.00128	0.0096549	0.0067847	0.067376	0.040948	0.0080672	0.0064151	0.006112	0.032548	0.002691	0.012269
0.00055366	0.00303	0.0019901	0.00020655	3.9312e-06	0.00020483	0.004115	0.0066642	0.099109	0.042384	0.012485	0.0012676	0.0063828	0.032872	0.0048479	0.016967
0.0006311	0.0042536	0.0014575	0.00020676	5.0471e-06	0.0039109	0.0016197	0.0060133	0.15191	0.033627	0.030317	0.0056879	0.0063467	0.019833	0.00693	0.02359
0.00071295	0.0051801	0.0008716	0.00020563	6.1995e-06	0.010773	0.0072433	0.0048226	0.16988	0.013627	0.056687	0.014905	0.0061898	0.0073559	0.0077367	0.031195
0.00079983	0.0057977	0.00029337	0.00020315	7.3794e-06	0.018695	0.012307	0.0031017	0.13185	0.012639	0.055195	0.022719	0.0060635	0.042347	0.0063425	0.038883
0.00089235	0.0060683	0.00027021	0.00019931	8.5771e-06	0.024251	0.016189	0.00087046	0.082547	0.037477	0.008013	0.023336	0.0060878	0.073506	0.0021699	0.0453
0.00099112	0.0060272	0.00079666	0.00019412	9.7833e-06	0.027308	0.018196	0.0017912	0.050474	0.054936	0.022462	0.015298	0.0063319	0.090479	0.004396	0.048353
0.0010967	0.0058	0.001241	0.00018762	1.0989e-05	0.031816	0.017744	0.0046345	0.032183	0.062703	0.0095117	0.0046075	0.0067752	0.09043	0.012811	0.04706
0.0012095	0.0055404	0.0015407	0.00017986	1.2186e-05	0.039565	0.014714	0.007215	0.019893	0.061735	0.0049645	0.0031236	0.0072563	0.079163	0.02358	0.04265
0.0013301	0.0053579	0.0016547	0.00017093	1.3365e-05	0.037836	0.009687	0.0090364	0.011305	0.054886	0.011482	0.0064639	0.0074612	0.064507	0.036452	0.037993
0.0014588	0.0052995	0.0015736	0.00016094	1.4519e-05	0.030411	0.0036869	0.0097426	0.005454	0.045426	0.012798	0.0063553	0.0069914	0.050762	0.049792	0.035159
0.0015957	0.0053537	0.001321	0.00015001	1.5641e-05	0.023069	0.0023707	0.0092153	0.0017743	0.035736	0.011209	0.0042477	0.0055102	0.039442	0.061063	0.033884
0.001741	0.0054956	0.00094178	0.00013829	1.6725e-05	0.017799	0.0079308	0.00757	7.2253e-05	0.02724	0.0094155	0.0013231	0.0028681	0.029885	0.068879	0.031612
0.0018945	0.0056916	0.00048881	0.00012596	1.7765e-05	0.014587	0.012707	0.0050796	0.00011384	0.020505	0.009325	0.0016674	0.00089709	0.023049	0.073975	0.025861
0.002056	0.0059134	1.4153e-05	0.0001132	1.8756e-05	0.012762	0.016572	0.0020885	0.00088637	0.015561	0.012235	0.0043348	0.0057403	0.017565	0.077456	0.018307
0.0022252	0.0061407	0.00043592	0.0001002	1.9693e-05	0.011794	0.019519	0.0010555	0.0028011	0.012194	0.019034	0.0065309	0.011989	0.012047	0.07915	0.014659
0.0024013	0.0063609	0.00082382	8.7178e-05	2.0573e-05	0.01134	0.021644	0.0040486	0.0054738	0.010138	0.030547	0.0082431	0.020394	0.0069417	0.078193	0.015737
0.0025836	0.0065667	0.0011233	7.4327e-05	2.139e-05	0.011227	0.023102	0.0066421	0.0089673	0.0091564	0.04439	0.0095116	0.032987	0.0026519	0.074757	0.014624
0.0027712	0.0067549	0.001319	6.1845e-05	2.2142e-05	0.011377	0.024066	0.0085917	0.013351	0.0090718	0.048112	0.010371	0.053109	0.00091639	0.068349	0.0076281
0.0029628	0.0069242	0.0014066	4.9912e-05	2.2827e-05	0.011745	0.024709	0.009557	0.018288	0.0097572	0.022385	0.010808	0.082897	0.003709	0.057681	0.00016423
0.0031572	0.0070749	0.0013915	3.8692e-05	2.3439e-05	0.012293	0.025119	0.009005	0.022727	0.011128	0.0013469	0.01078	0.11618	0.0058816	0.042556	0.0085296
0.0033528	0.0072081	0.0012868	2.8319e-05	2.3979e-05	0.012965	0.025291	0.0062941	0.024946	0.01314	0.0046678	0.01032	0.13483	0.0073705	0.025416	0.017687
0.0035482	0.0073251	0.0011106	1.8902e-05	2.4443e-05	0.01367	0.02514	0.0010137	0.02296	0.015765	1.9118e-05	0.0094666	0.1253	0.0079295	0.010782	0.026266
0.0037415	0.0074274	0.00088343	1.0511e-05	2.483e-05	0.014267	0.024518	0.0064629	0.016174	0.018944	0.0087355	0.008348	0.095065	0.0069817	0.00055044	0.031786
0.0039312	0.0075165	0.00062573	3.1819e-06	2.5138e-05	0.014552	0.023246	0.014561	0.006791	0.022675	0.019752	0.0069102	0.066899	0.0040276	0.0088217	0.03251
0.0041155	0.0075937	0.00035605	3.0847e-06	2.5368e-05	0.014283	0.021189	0.020899	0.0013846	0.026947	0.037481	0.0045442	0.051833	0.00037761	0.014328	0.029529
0.0042926	0.0076604	8.9877e-05	8.3249e-06	2.5517e-05	0.013173	0.018292	0.023691	0.0059041	0.031755	0.059057	0.0013094	0.046562	0.0037289	0.018025	0.023954
0.0044611	0.007718	0.00016092	1.2607e-05	2.5588e-05	0.010942	0.014581	0.022581	0.0068154	0.037054	0.068347	0.014975	0.044958	0.0033042	0.020589	0.01656
0.0046193	0.0077673	0.00038806	1.6027e-05	2.558e-05	0.0074661	0.010124	0.018198	0.0053573	0.042705	0.058343	0.053396	0.043861	0.0013005	0.022468	0.0083147
0.0047662	0.0078095	0.0005865	1.8704e-05	2.5494e-05	0.0029396	0.0050192	0.011512	0.0028119	0.048408	0.038019	0.10551	0.042067	0.0083156	0.023969	0.00041111
0.0049006	0.0078455	0.00075395	2.0772e-05	2.5332e-05	0.0021693	0.00052879	0.0036308	0.00017405	0.053656	0.01818	0.19587	0.039939	0.016247	0.02535	0.0062778
0.0050218	0.0078759	0.00089022	2.2379e-05	2.5095e-05	0.0072006	0.006105	0.0043465	0.0017243	0.057156	0.0029217	0.1262	0.037672	0.024819	0.026742	0.011707
0.0051294	0.0079012	0.0009967	2.3672e-05	2.4786e-05	0.01095	0.011069	0.011569	0.0025088	0.057164	0.007926	0.078661	0.035369	0.036569	0.028065	0.017334
0.0052234	0.0079217	0.0010758	2.4796e-05	2.4405e-05	0.011595	0.01465	0.017543	0.002197	0.052077	0.015238	0.051986	0.032733	0.052384	0.028945	0.025379
0.0053044	0.0079377	0.0011305	2.5884e-05	2.3956e-05	0.0081747	0.016166	0.022069	0.0010036	0.041967	0.019723	0.036349	0.029766	0.071096	0.028882	0.035538
0.0053733	0.0079493	0.0011641	2.7055e-05	2.3441e-05	0.0023032	0.015233	0.025117	0.00073555	0.028904	0.021775	0.02757	0.026419	0.081064	0.027399	0.044958
0.0054314	0.0079564	0.00118	2.8406e-05	2.2859e-05	0.0031489	0.011962	0.026786	0.0027165	0.015886	0.021879	0.024082	0.02299	0.078591	0.023805	0.052127
0.0054807	0.0079588	0.0011815	3.0014e-05	2.2214e-05	0.0064795	0.0069974	0.027186	0.0046283	0.0051624	0.020635	0.024952	0.020128	0.070636	0.017512	0.057991
0.0055237	0.0079566	0.0011713	3.1927e-05	2.1507e-05	0.0075184	0.0013366	0.026551	0.0061857	0.0024821	0.018762	0.029285	0.018627	0.058329	0.0095607	0.064929
0.0055632	0.0079494	0.0011523	3.4172e-05	2.0736e-05	0.0068565	0.004004	0.025049	0.0071309	0.0072443	0.016883	0.036059	0.01949	0.0446	0.0025917	0.074266
0.0056024	0.0079369	0.0011267	3.6752e-05	1.9905e-05	0.0052371	0.0082453	0.022401	0.0072871	0.0096274	0.01526	0.043976	0.023345	0.03269	0.00042665	0.084381
0.005645	0.0079191	0.0010964	3.9646e-05	1.9011e-05	0.0032597	0.010978	0.01867	0.0066345	0.010093	0.013929	0.051529	0.030079	0.024411	0.00090889	0.090347
0.0056944	0.0078958	0.0010631	4.2816e-05	1.8057e-05	0.0013006	0.012163	0.01425	0.0053524	0.0090765	0.012905	0.057263	0.038863	0.02078	0.0086561	0.085215
0.0057538	0.007867	0.0010281	4.621e-05	1.7041e-05	0.00042776	0.012034	0.0095631	0.0037836	0.0070953	0.01227	0.060106	0.048116	0.023417	0.041358	0.062692
0.0058262	0.0078327	0.00099223	4.9766e-05	1.5965e-05	0.0018332	0.010948	0.0049723	0.0023388	0.0047902	0.012139	0.059704	0.055913	0.042966	0.03482	0.028486
0.005913	0.0077933	0.0009564	5.3415e-05	1.4828e-05	0.002897	0.009276	0.00076207	0.0012755	0.002727	0.012278	0.056399	0.060413	0.06216	0.0098346	0.0087684
0.006014	0.0077491	0.0009211	5.7091e-05	1.3634e-05	0.0036389	0.0073045	0.0027765	0.00079086	0.0012666	0.012167	0.051005	0.061447	0.069835	0.0087834	0.0011698
0.0061265	0.0077008	0.00088665	6.073e-05	1.2382e-05	0.0040947	0.0052105	0.0054854	0.00091753	0.00050827	0.010597	0.044483	0.05978	0.066155	0.011759	0.0070836
0.0062442	0.0076493	0.00085326	6.4277e-05	1.1078e-05	0.0043019	0.0030006	0.0073603	0.0015806	0.00025804	0.0059487	0.037675	0.056569	0.05381	0.016196	0.0085591
0.0062603	0.0077878	0.00083875	6.402e-05	1.064e-05	0.0042401	0.0010651	0.0085591	0.0022475	1.3374e-06	0.0018642	0.032206	0.054813	0.03853	0.02004	0.0055873
0.0057529	0.0056268	0.00068957	7.4123e-05	4.3405e-06	0.0033145	0.0050183	0.0065383	0.0017786	0.00039183	0.015327	0.027125	0.028503	0.0085643	0.017191	0.0076092
0.0056263	0.005723	0.00068292	7.4693e-05	4.0915e-06	0.0029249	0.0060374	0.0077734	0.0015642	0.00015907	0.019407	0.023976	0.026607	0.0048235	0.018337	0.015498
0.0054637	0.0056132	0.0006584	7.8935e-05	2.9172e-06	0.0025239	0.0077575	0.011047	0.00055755	0.00029287	0.020775	0.021032	0.02369	0.01507	0.01765	0.019815
0.0051638	0.0055074	0.00063452	8.3222e-05	1.7334e-06	0.002053	0.0092253	0.01624	0.0016009	0.00049418	0.017864	0.019283	0.021397	0.016536	0.01556	0.021943
0.0047008	0.0054084	0.00061114	8.7585e-05	5.4728e-07	0.0015388	0.010006	0.02129	0.0042834	0.0029801	0.013903	0.019108	0.019757	0.011853	0.012385	0.021373
0.0040682	0.0053194	0.00058807	9.2061e-05	6.334e-07	0.0010177	0.0096022	0.022801	0.0055988	0.0078212	0.010869	0.021076	0.018769	0.0054212	0.0082615	0.018408
0.0032898	0.0052435	0.00056516	9.6686e-05	1.8006e-06	0.00052871	0.0076701	0.019602	0.0041408	0.014355	0.0093114	0.025777	0.018275	0.00055955	0.0034368	0.014243
0.0024244	0.0051841	0.00054224	0.0001015	2.9459e-06	0.00010833	0.004299	0.014218	0.0030255	0.019677	0.0090871	0.03292	0.018166	0.0054907	0.0021539	0.010695
0.001562	0.0051441	0.00051915	0.00010653	4.061e-06	0.00021476	0.00010426	0.010037	0.0080221	0.020137	0.0098369	0.039152	0.018327	0.0092023	0.0085783	0.0085029
0.00080624	0.0051261	0.00049575	0.00011182	5.138e-06	0.00042375	0.0039588	0.0085375	0.020486	0.014107	0.011243	0.035304	0.018734	0.011955	0.015595	0.0080543
0.00025566	0.0051322	0.00047191	0.00011738	6.169e-06	0.00051579	0.0069833	0.0091587	0.035216	0.0031731	0.012991	0.0097134	0.019399	0.014581	0.022129	0.010694
6.4377e-06	0.0051636	0.00044749	0.00012322	7.1472e-06	0.00050084	0.0084796	0.010627	0.043928	0.0093361	0.014971	0.032398	0.020394	0.017836	0.024372	0.01451
9.3408e-05	0.0052201	0.00042237	0.00012934	8.0664e-06	0.00039871	0.0084262	0.012327	0.040654	0.021003	0.017129	0.043362	0.021815	0.021463	0.013145	0.018046
0.00059779	0.0053005	0.00039644	0.00013574	8.9216e-06	0.00023462	0.0071368	0.014286	0.027694	0.030655	0.019527	0.025185	0.023771	0.023878	0.010317	0.020572
0.0014534	0.0054019	0.00036959	0.00014238	9.7089e-06	3.4966e-05	0.0050772	0.016636	0.014265	0.037867	0.022218	0.02601	0.026379	0.0229	0.022839	0.021198
0.0024655	0.0055197	0.00034171	0.00014923	1.0426e-05	0.00017668	0.0027147	0.019234	0.0070973	0.042323	0.02497	0.022189	0.029749	0.017747	0.023997	0.018635
0.0033764	0.0056479	0.00031268	0.00015625	1.1071e-05	0.00038311	0.00042205	0.021444	0.0062263	0.043722	0.026915	0.013533	0.033917	0.010062	0.023819	0.013687
0.0039941	0.0057792	0.00028242	0.00016336	1.1644e-05	0.00057241	0.0015641	0.022147	0.0087279	0.042058	0.026493	0.0075452	0.038791	0.0012707	0.023421	0.0084304
0.0042604	0.0059053	0.00025082	0.00017051	1.2146e-05	0.00073777	0.0031254	0.019969	0.01244	0.037961	0.022518	0.0047271	0.044118	0.0074764	0.023081	0.0039963
0.0042202	0.0060173	0.0002178	0.00017761	1.2581e-05	0.00087639	0.0042525	0.013604	0.01642	0.032609	0.015765	0.0037192	0.049468	0.014999	0.022867	0.0018169
0.0039673	0.0061069	0.00018329	0.00018459	1.2951e-05	0.00098811	0.0050144	0.0019373	0.02051	0.027265	0.0078843	0.0037709	0.054225	0.021878	0.022321	0.0032307
0.0035937	0.0061662	0.00014724	0.00019136	1.326e-05	0.0010741	0.0055327	0.016157	0.024898	0.022741	0.0019181	0.0048638	0.057617	0.029747	0.020978	0.0086274
0.0031645	0.0061892	0.00010965	0.00019784	1.3514e-05	0.001136	0.0059427	0.041507	0.029989	0.01923	0.004973	0.0077542	0.058734	0.03851	0.018959	0.017468
0.0027195	0.0061717	7.0542e-05	0.00020393	1.3718e-05	0.0011753	0.0063464	0.073222	0.036476	0.016482	0.011288	0.013392	0.05639	0.044851	0.016605	0.028368
0.0022797	0.0061116	2.9981e-05	0.00020957	1.3877e-05	0.0011929	0.0067476	0.10341	0.045632	0.014135	0.01519	0.023012	0.049314	0.043282	0.014	0.039
0.0018563	0.0060096	1.1897e-05	0.00021467	1.3997e-05	0.0011895	0.0069923	0.10438	0.059366	0.011894	0.017262	0.036403	0.036647	0.028534	0.010599	0.046673
0.0014567	0.0058682	5.4893e-05	0.00021917	1.4082e-05	0.0011657	0.0067575	0.068079	0.078937	0.0095843	0.018895	0.050829	0.018919	0.0015875	0.005471	0.049797
0.0010864	0.005692	9.8736e-05	0.000223	1.4137e-05	0.0011224	0.0056218	0.035722	0.10035	0.0071376	0.020372	0.053558	0.00091289	0.024214	0.0019243	0.04905
0.00074912	0.0054871	0.00014308	0.00022611	1.4166e-05	0.001061	0.0032499	0.015623	0.1098	0.0045772	0.021412	0.029979	0.017528	0.033572	0.010332	0.045963
0.00044721	0.0052602	0.00018751	0.00022846	1.4171e-05	0.00098365	0.00032465	0.0052134	0.090948	0.0020111	0.021742	0.034959	0.027038	0.022939	0.014376	0.041512
0.00018119	0.0050185	0.00023155	0.00023001	1.4156e-05	0.00089384	0.0045763	0.00013903	0.045562	0.00037791	0.021339	0.15186	0.03236	0.0036318	0.0051071	0.036311
4.9845e-05	0.0047691	0.0002747	0.00023073	1.412e-05	0.00079507	0.0086249	0.0022638	0.002146	0.0023608	0.020201	0.18001	0.039619	0.011548	0.0092647	0.031034
0.00024791	0.0045181	0.00031644	0.00023061	1.4066e-05	0.00069094	0.011612	0.0037723	0.03021	0.0037275	0.018474	0.13166	0.047787	0.019207	0.0076879	0.026252
0.00041573	0.0042708	0.0003562	0.00022964	1.399e-05	0.00058494	0.013041	0.0055488	0.036234	0.0043695	0.016153	0.06826	0.050521	0.022139	0.0075435	0.022231
0.00055643	0.0040316	0.00039352	0.00022782	1.3893e-05	0.00048025	0.012885	0.0081506	0.030136	0.0043424	0.013305	0.031609	0.046088	0.023866	0.031301	0.018938
0.00067327	0.0038037	0.00042797	0.00022515	1.3772e-05	0.00037961	0.011449	0.011726	0.021577	0.0038848	0.010099	0.015458	0.037883	0.026833	0.048016	0.016151
0.00076944	0.0035894	0.00045933	0.00022165	1.3625e-05	0.00028518	0.0091808	0.016177	0.015165	0.0033543	0.0064763	0.0098986	0.029537	0.031875	0.035953	0.013615
0.00084793	0.00339	0.00048752	0.00021733	1.3449e-05	0.00019858	0.0065235	0.021302	0.011596	0.0034738	0.0025764	0.0081902	0.022843	0.038524	0.001325	0.01113
0.00091145	0.003206	0.00051272	0.00021222	1.324e-05	0.00012097	0.0038416	0.026825	0.010092	0.0055847	0.0015448	0.0068554	0.018185	0.045871	0.013953	0.0086119
0.00096237	0.0030371	0.00053536	0.00020635	1.2997e-05	5.3102e-05	0.0013847	0.032356	0.0097594	0.010182	0.0059487	0.0042007	0.015329	0.053574	0.017548	0.0059908
0.0010027	0.0028828	0.00055611	0.00019975	1.2717e-05	4.4729e-06	0.00072032	0.037309	0.010026	0.011653	0.011354	0.00052027	0.013996	0.061863	0.018998	0.0031484
0.0010342	0.0027419	0.00057588	0.00019246	1.2398e-05	5.1232e-05	0.0024185	0.040864	0.010518	0.0034388	0.019003	0.0071727	0.01361	0.070923	0.020636	0.00029608
0.0010582	0.0026129	0.00059574	0.0001845	1.2039e-05	8.6607e-05	0.0037115	0.042087	0.010936	0.0072978	0.033074	0.014606	0.013613	0.079117	0.023344	0.0044524
0.001076	0.0024943	0.00061673	0.00017591	1.164e-05	0.00010997	0.0046433	0.040325	0.01097	0.010571	0.04775	0.020858	0.013501	0.082309	0.02735	0.0089474
0.0010883	0.0023842	0.00063957	0.00016674	1.1202e-05	0.00012067	0.0052889	0.035709	0.010291	0.0059643	0.022539	0.023078	0.01334	0.077015	0.032693	0.012711
0.0010958	0.0022808	0.00066409	0.00015703	1.0728e-05	0.00011822	0.0057447	0.029311	0.0085921	0.0030601	0.0037631	0.018696	0.012948	0.064384	0.03915	0.012747
0.0010992	0.0021823	0.0006882	0.00014681	1.0219e-05	0.00010239	0.0061092	0.022581	0.0059951	0.013739	0.023691	0.0083888	0.012856	0.049151	0.046198	0.0088197
0.0010988	0.0020866	0.00070614	0.00013612	9.6801e-06	7.3335e-05	0.0064635	0.01642	0.0029958	0.023428	0.034513	0.0029939	0.015348	0.033952	0.053018	0.0031669
0.0010948	0.0019917	0.00070543	0.00012501	9.1161e-06	3.1919e-05	0.0068229	0.01081	0.00041048	0.029951	0.033574	0.0099409	0.01745	0.019477	0.058276	0.00028691
0.0010877	0.0018956	0.00066207	0.00011351	8.5327e-06	2.0161e-05	0.0070754	0.0052656	0.0010003	0.031891	0.026334	0.0096671	0.0071603	0.0057671	0.060251	2.074e-05
0.0010774	0.0017963	0.00053344	0.00010166	7.9359e-06	8.0181e-05	0.0069429	0.00043455	0.00091078	0.029631	0.015639	0.0024371	0.0087228	0.0067543	0.058062	0.0021965
0.0010641	0.0016918	0.00024953	8.9497e-05	7.3323e-06	0.00014421	0.0060155	0.0059983	0.00023655	0.025209	0.0037085	0.0080451	0.013305	0.016166	0.052671	0.003121
0.0010481	0.0015799	0.00029538	7.7065e-05	6.7286e-06	0.00020689	0.0038539	0.010786	0.0016652	0.020703	0.0072339	0.018235	0.0091271	0.014236	0.045828	0.0029221
0.0010293	0.0014586	0.0012434	6.4398e-05	6.1313e-06	0.00026129	0.00037956	0.01415	0.0025351	0.017175	0.015734	0.025851	0.0033692	0.0024806	0.039075	0.0070297
0.001008	0.0013261	0.0027373	5.1532e-05	5.5464e-06	0.00029879	0.0040073	0.015701	0.0023857	0.014748	0.021504	0.030204	0.0013627	0.0034253	0.033018	0.014656
0.00098423	0.0011803	0.0048687	3.8503e-05	4.9794e-06	0.00030933	0.008637	0.015443	0.00096176	0.013271	0.024605	0.031648	0.0044819	0.0020723	0.027283	0.022982
0.00095819	0.0010198	0.0075679	2.5348e-05	4.4349e-06	0.00028237	0.012874	0.013741	0.0012009	0.012485	0.02493	0.03103	0.0061193	0.012081	0.020534	0.03277
0.00093004	0.00084301	0.010489	1.2101e-05	3.9164e-06	0.00020842	0.016275	0.011177	0.0035229	0.012138	0.023086	0.029366	0.0068467	0.014404	0.010241	0.048484
0.00089996	0.00064908	0.012885	1.2004e-06	3.4261e-06	8.2903e-05	0.01866	0.0083421	0.0057428	0.012026	0.020288	0.027328	0.0070406	0.0065826	0.0061165	0.070932
0.00086816	0.00043747	0.01353	1.4521e-05	2.9652e-06	9.1794e-05	0.020104	0.0056838	0.0074595	0.012013	0.01753	0.025488	0.0072147	0.0052647	0.026681	0.076681
0.00083484	0.00020832	0.010446	2.7823e-05	2.5332e-06	0.00030375	0.020818	0.0034451	0.0084151	0.012039	0.015281	0.024471	0.0071523	0.015754	0.044174	0.024261
0.00080022	3.7501e-05	0.0023148	4.1069e-05	2.1285e-06	0.00053142	0.02102	0.0016814	0.0085472	0.011935	0.013593	0.024144	0.0058184	0.021953	0.052284	0.069407
0.00076451	0.0002983	0.0083991	5.4219e-05	1.7481e-06	0.00074657	0.020861	0.00033252	0.0079874	0.011469	0.012294	0.024133	0.0034702	0.022884	0.051674	0.10523
0.00072791	0.0005715	0.016474	6.7231e-05	1.3879e-06	0.00091926	0.020428	0.0007156	0.0069477	0.010423	0.011123	0.02346	0.00094834	0.019974	0.045503	0.065534
0.00069063	0.00085357	0.018776	8.0062e-05	1.043e-06	0.0010239	0.019782	0.0015685	0.0057078	0.0085376	0.0098006	0.02108	0.00058766	0.015146	0.036226	0.026359
0.00065283	0.0011402	0.016781	9.2665e-05	7.0736e-07	0.0010433	0.018965	0.0022879	0.0044824	0.0058	0.0080677	0.016662	0.0012714	0.010489	0.025859	0.012351
0.00061467	0.0014262	0.013063	0.00010499	3.7483e-07	0.00097038	0.018041	0.0028788	0.0034114	0.0024431	0.0055553	0.010621	0.0012418	0.0071103	0.01595	0.01044
0.00057625	0.001706	0.0092696	0.00011699	3.881e-08	0.0008094	0.017101	0.0032961	0.0025673	0.0011902	0.0020293	0.0038288	0.001804	0.0051136	0.00743	0.011777
0.00053763	0.0019739	0.0062971	0.0001286	3.0722e-07	0.00057316	0.016239	0.0034758	0.0020164	0.0048176	0.0023885	0.0029813	0.0112	0.0041211	0.00074158	0.013337
0.00049885	0.0022236	0.0044224	0.00013976	6.6953e-07	0.00027829	0.01551	0.0033666	0.0018641	0.0081188	0.0071349	0.0091908	0.013981	0.003709	0.0039534	0.014091
0.00045987	0.0024476	0.0035062	0.00015042	1.0538e-06	6.0431e-05	0.014903	0.0029538	0.0022738	0.010855	0.01123	0.014219	0.012921	0.0034735	0.0067997	0.013631
0.00042058	0.0026336	0.0031987	0.00016051	1.4652e-06	0.00043516	0.014314	0.0022634	0.0035179	0.012811	0.01357	0.017601	0.01052	0.0029409	0.008177	0.012184
0.00038082	0.0027551	0.0031669	0.00016996	1.9076e-06	0.00084149	0.013558	0.0013511	0.0060138	0.013915	0.013596	0.019068	0.00714	0.0016309	0.0085114	0.010337
0.00034037	0.0027583	0.0031957	0.0001787	2.3843e-06	0.0012572	0.01243	0.0002907	0.010279	0.01446	0.011377	0.018704	0.0036961	0.00087558	0.0080237	0.0085432
0.00029894	0.0025305	0.0031906	0.00018667	2.8971e-06	0.0016031	0.010782	0.00083346	0.016761	0.015468	0.0075537	0.016751	0.00072387	0.0047886	0.0069745	0.0071003
0.00025613	0.0019186	0.0031289	0.00019378	3.447e-06	0.001711	0.0085973	0.0019337	0.025241	0.018187	0.0025731	0.013534	0.0016515	0.0101	0.0056424	0.0062564
0.00021153	0.00076269	0.0030115	0.00019997	4.0336e-06	0.0014024	0.005994	0.0029278	0.033822	0.023524	0.0025686	0.0094399	0.00339	0.016881	0.0043664	0.006276
0.00016464	0.00094672	0.0028023	0.00020517	4.6558e-06	0.00071291	0.0031478	0.0037349	0.038633	0.031649	0.0064047	0.005177	0.0045955	0.024716	0.0036353	0.0076346
0.00011488	0.0029717	0.0024337	0.00020933	5.3112e-06	1.6221e-05	0.0002006	0.0042689	0.039423	0.040515	0.0084252	0.0017776	0.0053823	0.031377	0.0038157	0.01064
6.1662e-05	0.0048102	0.0018228	0.00021237	5.9968e-06	0.00070128	0.0027662	0.0044458	0.050186	0.045256	0.012126	0.0010401	0.0058936	0.03197	0.0048752	0.015513
4.3238e-06	0.0061128	0.0010088	0.00021426	6.7089e-06	0.0027293	0.0056819	0.0042033	0.087303	0.039347	0.02367	0.0044822	0.0062538	0.022276	0.0063436	0.022032
5.7812e-05	0.0068513	0.00018199	0.00021495	7.4432e-06	0.0069767	0.0084314	0.003531	0.12734	0.019954	0.039041	0.0089456	0.0065644	0.0024128	0.0074989	0.029163
0.00012544	0.0070496	0.00053986	0.00021441	8.1952e-06	0.011891	0.010753	0.0024693	0.12491	0.0077105	0.035029	0.01284	0.006959	0.023874	0.007183	0.035892
0.00019925	0.0067704	0.0011267	0.00021263	8.9599e-06	0.014761	0.012209	0.0010783	0.088449	0.033372	0.0039671	0.013084	0.0075331	0.050166	0.0039575	0.040863
0.00027993	0.0061643	0.0015812	0.00020961	9.7325e-06	0.015794	0.012221	0.00055937	0.05457	0.048859	0.012907	0.0086456	0.0083315	0.068946	0.0028973	0.04273
0.0003681	0.0054467	0.001895	0.00020536	1.0508e-05	0.019846	0.010336	0.0022737	0.034038	0.052251	0.0018497	0.0027139	0.0093095	0.074543	0.013508	0.04109
0.00046435	0.0048166	0.0020436	0.00019992	1.1282e-05	0.032187	0.0066349	0.0037789	0.021616	0.046844	0.0086451	0.0014162	0.010299	0.068985	0.028544	0.037865
0.00056918	0.0043867	0.0020139	0.00019336	1.2049e-05	0.036876	0.0018103	0.0047671	0.013333	0.037649	0.01107	0.0028751	0.011014	0.056787	0.046863	0.03555
0.00068299	0.0041799	0.0018138	0.00018573	1.2805e-05	0.032505	0.003225	0.0050441	0.0078819	0.028406	0.0095173	0.0022227	0.01113	0.045315	0.063359	0.035349
0.00080605	0.0041605	0.0014752	0.00017714	1.3545e-05	0.02528	0.0077785	0.0046088	0.0043493	0.020848	0.0065253	0.000396	0.010423	0.035231	0.072907	0.036144
0.00093852	0.0042747	0.001045	0.0001677	1.4267e-05	0.019173	0.011478	0.0036181	0.0024083	0.015368	0.0041006	0.0018259	0.0088837	0.026705	0.074942	0.034986
0.0010804	0.0044694	0.00057276	0.00015753	1.4964e-05	0.015101	0.014171	0.0022968	0.0016754	0.011724	0.0034698	0.0039517	0.0067128	0.019133	0.072322	0.029168
0.0012314	0.0047038	0.00010295	0.00014679	1.5635e-05	0.012645	0.015857	0.00085018	0.0018386	0.0094904	0.0055178	0.0057362	0.0041448	0.013228	0.067688	0.019046
0.0013912	0.0049504	0.00032784	0.00013562	1.6275e-05	0.011268	0.016651	0.00058466	0.0027055	0.0082752	0.010742	0.0070961	0.001147	0.0082873	0.062059	0.0092029
0.0015593	0.005192	0.0006915	0.00012419	1.688e-05	0.010569	0.016737	0.001938	0.0041744	0.0077883	0.019332	0.0080356	0.0028628	0.0040441	0.056266	0.0036982
0.0017348	0.005419	0.00096952	0.00011266	1.7447e-05	0.010315	0.016329	0.0031612	0.0062967	0.0078345	0.027788	0.0085917	0.009449	0.00045978	0.050345	0.0010317
0.0019168	0.0056269	0.0011518	0.00010119	1.7973e-05	0.010373	0.015637	0.0041349	0.009141	0.0082901	0.02417	0.0088082	0.0215	0.0025187	0.04349	0.0029143
0.0021042	0.0058139	0.0012368	8.9932e-05	1.8454e-05	0.01067	0.014844	0.0045752	0.012562	0.0090812	0.0038468	0.0087292	0.041994	0.0048335	0.035657	0.0072858
0.0022956	0.0059798	0.0012302	7.9029e-05	1.8887e-05	0.011142	0.01408	0.0039996	0.015925	0.010171	0.0081573	0.0084341	0.069642	0.006509	0.026836	0.011955
0.0024895	0.0061258	0.0011439	6.8604e-05	1.9269e-05	0.011721	0.013365	0.0018825	0.018129	0.011547	0.0047289	0.0080463	0.093585	0.0074108	0.017806	0.01782
0.0026844	0.0062531	0.00099396	5.8761e-05	1.9596e-05	0.012315	0.012621	0.0019386	0.017786	0.013212	0.0046396	0.0077445	0.098578	0.0073181	0.0095765	0.023511
0.0028786	0.0063638	0.00079835	4.9579e-05	1.9866e-05	0.012796	0.011699	0.0068429	0.014145	0.015179	0.013982	0.0077333	0.081198	0.0058955	0.0025953	0.028254
0.0030703	0.0064589	0.00057495	4.111e-05	2.0077e-05	0.012995	0.010431	0.011433	0.008206	0.0175	0.020644	0.007992	0.057296	0.0031184	0.0030718	0.029368
0.0032578	0.00654	0.00034005	3.3381e-05	2.0226e-05	0.012709	0.0086944	0.01418	0.002334	0.020262	0.030882	0.0078273	0.041361	0.00029485	0.0073499	0.026931
0.0034394	0.0066085	0.00010729	2.6394e-05	2.0313e-05	0.011715	0.0064773	0.014274	0.001526	0.023524	0.044004	0.0063585	0.03493	0.002487	0.010442	0.022005
0.0036134	0.0066657	0.00011282	2.0123e-05	2.0335e-05	0.009809	0.0038638	0.011735	0.0030401	0.027213	0.049073	0.0010157	0.033021	0.0019086	0.012789	0.015114
0.0037783	0.0067126	0.0003129	1.4522e-05	2.0293e-05	0.006899	0.00097609	0.0070636	0.0029175	0.030862	0.041546	0.010608	0.032467	0.0013391	0.014726	0.0073058
0.0039329	0.0067504	0.00048841	9.5261e-06	2.0185e-05	0.0030889	0.0020698	0.0010374	0.0019766	0.033316	0.027438	0.015194	0.03194	0.0060107	0.016546	0.00030574
0.0040762	0.0067797	0.00063721	5.0572e-06	2.0013e-05	0.0013348	0.0051402	0.0053915	0.00078953	0.033021	0.013529	0.08647	0.030856	0.011401	0.018517	0.0068635
0.0042074	0.0068012	0.00075907	1.0254e-06	1.9777e-05	0.0059134	0.0080223	0.011317	0.00011405	0.02915	0.0025444	0.068691	0.029173	0.018013	0.020842	0.01243
0.0043261	0.0068154	0.00085508	2.6636e-06	1.9478e-05	0.0096165	0.010377	0.016095	0.00044287	0.022228	0.0053762	0.047488	0.02741	0.026456	0.023587	0.018284
0.0044325	0.0068227	0.00092722	6.1044e-06	1.9117e-05	0.010772	0.01177	0.019473	0.00016579	0.013504	0.010667	0.030803	0.025759	0.035857	0.0266	0.026115
0.0045269	0.0068231	0.00097807	9.3864e-06	1.8697e-05	0.0084665	0.011773	0.02146	0.00059067	0.0044659	0.013818	0.018984	0.024149	0.041399	0.029501	0.03537
0.0046103	0.0068167	0.0010105	1.2592e-05	1.8219e-05	0.0039887	0.010106	0.022207	0.0016363	0.0033746	0.015249	0.011467	0.022356	0.035698	0.031844	0.043342
0.0046842	0.0068034	0.0010272	1.5791e-05	1.7684e-05	0.0002944	0.0068845	0.021948	0.0027612	0.0091492	0.015304	0.0078712	0.020389	0.020857	0.032687	0.048603
0.0047503	0.0067831	0.0010312	1.9043e-05	1.7096e-05	0.0029744	0.0026298	0.020884	0.0037363	0.012753	0.014402	0.0078928	0.018881	0.0086027	0.030256	0.052216
0.0048111	0.0067556	0.0010248	2.239e-05	1.6455e-05	0.0038925	0.0018486	0.019221	0.0043773	0.014477	0.013031	0.011206	0.018545	0.0028011	0.023776	0.056571
0.0048692	0.0067205	0.0010105	2.5862e-05	1.5762e-05	0.0035187	0.0057349	0.016981	0.0045601	0.0147	0.011604	0.017279	0.020077	0.00083051	0.014885	0.06345
0.0049275	0.0066778	0.00099016	2.9474e-05	1.5021e-05	0.0024435	0.0084336	0.014249	0.0042379	0.013745	0.010318	0.025276	0.023578	0.0069148	0.0067161	0.072237
0.004989	0.0066271	0.00096553	3.3227e-05	1.4232e-05	0.001117	0.0096921	0.011152	0.0034444	0.011821	0.0092291	0.033992	0.028766	0.014653	0.0026054	0.078808
0.0050565	0.0065682	0.00093805	3.7113e-05	1.3396e-05	0.00017959	0.0095945	0.0079122	0.0023211	0.0091554	0.0084153	0.041935	0.034855	0.019193	0.0064306	0.075783
0.0051321	0.0065012	0.00090884	4.1114e-05	1.2516e-05	0.001298	0.0084568	0.0047189	0.0011017	0.0060942	0.0080098	0.047721	0.04072	0.015205	0.020227	0.051368
0.0052172	0.0064261	0.00087883	4.5208e-05	1.1591e-05	0.00218	0.0066841	0.001741	8.0962e-05	0.0031104	0.008133	0.050489	0.045158	0.0015767	0.019422	0.0072559
0.0053112	0.0063431	0.00084869	4.9369e-05	1.0625e-05	0.0028196	0.0046429	0.00086642	0.00056483	0.00068054	0.0085079	0.050154	0.046837	0.020041	0.0071758	0.0097902
0.0054114	0.0062526	0.00081892	5.3573e-05	9.6185e-06	0.0032367	0.0025942	0.0029273	0.00072854	0.00088793	0.0084924	0.0473	0.045456	0.033046	0.0051777	0.012548
0.0055117	0.0061553	0.00078985	5.7797e-05	8.5746e-06	0.0034604	0.00069722	0.0043866	0.00042339	0.0015601	0.0068835	0.042841	0.042149	0.038097	0.0079341	0.011999
0.0056017	0.0060522	0.00076168	6.2027e-05	7.496e-06	0.0035198	0.0010372	0.0052721	0.00023043	0.0015513	0.002731	0.037686	0.038023	0.035426	0.011644	0.0078229
0.0055847	0.0061462	0.00075251	6.2486e-05	7.2979e-06	0.0033557	0.0021119	0.0056599	0.00073495	0.0014033	0.0025417	0.033539	0.035814	0.027054	0.015287	2.3606e-05
0.0047354	0.0044884	0.00043444	7.2708e-05	1.8997e-06	0.0025995	0.0056147	0.0042721	0.0021018	0.00014581	0.0064566	0.02922	0.018333	0.0060118	0.013817	0.013732
0.004562	0.0045413	0.0004367	7.7427e-05	1.6212e-06	0.0022274	0.0057439	0.0052867	0.0014626	0.00086557	0.007603	0.027117	0.01735	0.0040374	0.016262	0.019159
0.0043036	0.0043772	0.00042072	8.6e-05	2.2524e-06	0.0018961	0.0065631	0.0088794	5.6284e-05	0.0014615	0.0089113	0.025238	0.015182	0.011059	0.017645	0.019733
0.0038881	0.0042156	0.00040542	9.4697e-05	2.8837e-06	0.0015182	0.0071618	0.014333	0.0027358	0.0011448	0.0073868	0.024545	0.013416	0.011529	0.0179	0.018347
0.0032979	0.0040598	0.00039068	0.00010353	3.5111e-06	0.0011115	0.0072671	0.019266	0.0058022	0.0009841	0.005037	0.025457	0.012129	0.0072758	0.016938	0.015757
0.0025392	0.0039136	0.00037638	0.00011249	4.1307e-06	0.00070158	0.0065982	0.02027	0.0076862	0.0056318	0.0032945	0.028518	0.011337	0.0019315	0.014709	0.01224
0.0016466	0.0037807	0.00036239	0.00012161	4.7385e-06	0.00031639	0.0049971	0.016326	0.0077468	0.012079	0.0027531	0.034009	0.010962	0.0024252	0.011379	0.0085006
0.00068677	0.0036651	0.00034857	0.00013087	5.3303e-06	1.7212e-05	0.0025608	0.010019	0.0087616	0.017495	0.0033576	0.040765	0.010909	0.0052076	0.006996	0.0049689
0.00025023	0.0035706	0.00033479	0.00014026	5.9019e-06	0.00027717	0.00029026	0.0048078	0.014306	0.018503	0.0048564	0.0443	0.011109	0.0060323	0.0017048	0.002814
0.0010662	0.0035007	0.00032092	0.00014979	6.4491e-06	0.0004494	0.0029116	0.0022852	0.024267	0.013827	0.0069672	0.036688	0.011513	0.0053607	0.0039132	0.0029049
0.0016665	0.0034583	0.00030685	0.00015941	6.968e-06	0.00053043	0.0046846	0.0019357	0.034255	0.0048589	0.0094127	0.010466	0.012107	0.0049399	0.0083388	0.0047907
0.0019603	0.0034453	0.00029247	0.00016912	7.4548e-06	0.00052646	0.005282	0.0025392	0.03804	0.0056854	0.012002	0.030224	0.012912	0.0067986	0.0081976	0.0076487
0.0018645	0.0034626	0.00027769	0.00017885	7.9062e-06	0.00045148	0.0047372	0.0034854	0.031785	0.015805	0.014605	0.044542	0.01398	0.011298	0.001644	0.010255
0.0013235	0.0035096	0.00026242	0.00018857	8.3191e-06	0.00032428	0.0033495	0.0047889	0.018603	0.024533	0.01728	0.025787	0.015372	0.016003	0.015817	0.011777
0.00038241	0.0035841	0.00024656	0.00019822	8.691e-06	0.00016524	0.0015294	0.0066423	0.0066601	0.031437	0.020183	0.020532	0.01717	0.01696	0.019386	0.011996
0.00077964	0.003682	0.00023006	0.00020773	9.0199e-06	7.0737e-06	0.00033148	0.0090139	0.0010074	0.036039	0.023436	0.017318	0.019488	0.012944	0.015805	0.0098639
0.0019141	0.0037978	0.00021285	0.00021703	9.3043e-06	0.00017844	0.0019557	0.011417	0.00075293	0.037814	0.026525	0.010117	0.022419	0.0076417	0.011922	0.0057694
0.0028145	0.0039243	0.00019487	0.00022604	9.5432e-06	0.00033857	0.0031865	0.012893	0.0030948	0.036577	0.028275	0.0049005	0.025968	0.0032459	0.0093884	0.0010183
0.0033819	0.0040532	0.00017606	0.00023468	9.7361e-06	0.00048107	0.0039923	0.012167	0.006081	0.03291	0.027749	0.0029134	0.030035	0.00047594	0.0089431	0.0027436
0.0036211	0.0041758	0.00015639	0.00024288	9.8834e-06	0.00060281	0.0044258	0.0079033	0.0089305	0.02806	0.025198	0.0032324	0.034414	0.0036248	0.0099561	0.0025676
0.0035991	0.0042832	0.00013583	0.00025055	9.9854e-06	0.00070292	0.0045852	0.0010607	0.011528	0.023447	0.019653	0.004972	0.038774	0.0075295	0.010874	0.0034348
0.0033999	0.0043676	0.00011437	0.00025762	1.0043e-05	0.0007818	0.0045855	0.015615	0.014092	0.01995	0.013608	0.0078161	0.042632	0.014323	0.010959	0.015329
0.0030961	0.0044222	9.199e-05	0.00026401	1.0058e-05	0.00084047	0.0045319	0.035732	0.017088	0.017666	0.017647	0.011873	0.045239	0.023504	0.010322	0.030294
0.0027376	0.0044424	6.8726e-05	0.00026966	1.0032e-05	0.00087991	0.0044906	0.058209	0.021193	0.016127	0.022526	0.017509	0.045569	0.030161	0.009358	0.043773
0.0023564	0.0044256	4.4613e-05	0.00027451	9.9667e-06	0.00090063	0.0044517	0.074942	0.027468	0.014779	0.022553	0.025512	0.042093	0.027957	0.0081628	0.051826
0.0019719	0.0043716	1.972e-05	0.00027851	9.864e-06	0.00090306	0.0043041	0.072447	0.037511	0.013239	0.021011	0.035701	0.033022	0.014648	0.0063136	0.053079
0.0015966	0.0042823	5.8601e-06	0.00028163	9.726e-06	0.00088775	0.0038523	0.050561	0.053062	0.011339	0.020054	0.043397	0.01762	0.0047401	0.0031552	0.049309
0.0012392	0.0041614	3.2001e-05	0.00028382	9.5547e-06	0.00085574	0.0028654	0.028411	0.073309	0.0090751	0.019637	0.037933	0.0017451	0.02041	0.001362	0.04343
0.00090592	0.0040143	5.8552e-05	0.00028507	9.352e-06	0.0008087	0.0011743	0.013272	0.089456	0.0065328	0.019268	0.0089699	0.018766	0.025039	0.0054344	0.037461
0.00060102	0.0038469	8.5335e-05	0.00028536	9.1197e-06	0.00074901	0.0012184	0.004692	0.08433	0.0038607	0.018576	0.044671	0.02801	0.018639	0.0046162	0.031842
0.00032673	0.0036654	0.00011216	0.0002847	8.8591e-06	0.00068037	0.0040026	0.00030204	0.04934	0.0012542	0.017451	0.10048	0.031659	0.0076504	0.0038397	0.026597
8.3669e-05	0.0034763	0.00013885	0.00028309	8.5716e-06	0.0006064	0.0065651	0.0018366	0.0018112	0.0010648	0.015893	0.092373	0.035442	0.0012889	0.0091973	0.021913
0.00012888	0.0032847	0.00016526	0.00028054	8.2582e-06	0.00053053	0.0082376	0.0032061	0.030751	0.0028941	0.014001	0.054736	0.038789	0.0059027	0.0023217	0.017985
0.00031259	0.0030953	0.00019129	0.00027708	7.9194e-06	0.00045582	0.0086286	0.0048351	0.038962	0.0041045	0.011777	0.043445	0.037789	0.0074352	0.010479	0.014855
0.00046975	0.002912	0.00021687	0.00027272	7.5559e-06	0.00038467	0.0077511	0.0072732	0.032029	0.0046715	0.0093995	0.024863	0.032255	0.0083449	0.024785	0.012395
0.00060299	0.0027377	0.0002421	0.00026751	7.1678e-06	0.0003188	0.0059217	0.010667	0.021781	0.004668	0.0069901	0.012755	0.024918	0.010695	0.030872	0.010386
0.00071507	0.0025744	0.0002672	0.00026148	6.7552e-06	0.00025928	0.0035845	0.014897	0.014097	0.004248	0.0044976	0.0075747	0.018121	0.015333	0.018201	0.0085971
0.00080869	0.002423	0.0002926	0.00025466	6.318e-06	0.00020669	0.0011665	0.019689	0.0097763	0.0039498	0.0018177	0.0060804	0.012941	0.021844	0.0035684	0.0068581
0.00088639	0.0022839	0.00031888	0.0002471	5.8562e-06	0.00016124	0.0010043	0.024655	0.0078722	0.0049526	0.0012643	0.0056053	0.0095507	0.029163	0.012315	0.0050487
0.00095044	0.002157	0.00034684	0.00023884	5.3699e-06	0.00012294	0.0027448	0.029297	0.0073674	0.0073205	0.0051541	0.004363	0.0076958	0.03641	0.015147	0.0030185
0.0010029	0.0020415	0.00037738	0.00022994	4.8591e-06	9.1783e-05	0.0039645	0.033015	0.0075949	0.0063152	0.010732	0.0013295	0.0069947	0.043457	0.015982	0.00052247
0.0010455	0.0019363	0.00041142	0.00022042	4.3242e-06	6.7854e-05	0.0046929	0.035168	0.0081499	0.0011137	0.019158	0.0036154	0.0069085	0.050451	0.016902	0.0026612
0.0010796	0.0018401	0.00044971	0.00021034	3.766e-06	5.1302e-05	0.0050158	0.035221	0.0087644	0.0081315	0.030189	0.0094675	0.0069141	0.056238	0.018712	0.0064775
0.0011066	0.0017514	0.00049252	0.00019974	3.1856e-06	4.2302e-05	0.0050437	0.032976	0.0092242	0.0087701	0.033284	0.014357	0.0064486	0.058182	0.02181	0.010568
0.0011275	0.0016685	0.00053911	0.00018866	2.5844e-06	4.0951e-05	0.0048879	0.028777	0.0092974	0.0039022	0.02173	0.015897	0.0054467	0.054479	0.026439	0.013953
0.0011429	0.0015897	0.00058699	0.00017714	1.9647e-06	4.7123e-05	0.0046467	0.023516	0.0086908	0.0036224	0.035213	0.012454	0.004778	0.046481	0.032716	0.014945
0.0011536	0.0015131	0.00063054	0.00016523	1.329e-06	6.0354e-05	0.0043957	0.018278	0.0074419	0.011779	0.043346	0.0053512	0.0061758	0.037169	0.040558	0.013449
0.0011601	0.0014368	0.00065894	0.00015295	6.8058e-07	7.9828e-05	0.0041755	0.013779	0.0058286	0.018939	0.042845	0.001357	0.01096	0.027774	0.049493	0.010651
0.0011627	0.001359	0.00065276	0.00014036	2.3073e-08	0.00010422	0.0039711	0.010016	0.0043039	0.023653	0.034489	0.0040695	0.016476	0.018426	0.058325	0.0084891
0.0011618	0.0012778	0.00057867	0.00012748	6.3926e-07	0.00013165	0.0036819	0.0064959	0.0032899	0.02471	0.021331	0.0022782	0.012889	0.0093595	0.064895	0.006946
0.0011577	0.0011911	0.00038188	0.00011435	1.3018e-06	0.00015972	0.0031216	0.0027378	0.0029832	0.022855	0.0068369	0.0030764	0.0007276	0.0015349	0.067048	0.0044684
0.0011506	0.001097	2.3573e-05	0.000101	1.9594e-06	0.00018547	0.002035	0.0012783	0.003205	0.020013	0.0057616	0.010295	0.0064357	0.0035847	0.06367	0.00065064
0.0011407	0.00099351	0.00076465	8.7459e-05	2.607e-06	0.00020538	0.00019298	0.0050914	0.0035612	0.017404	0.014341	0.017493	0.0059382	0.0032278	0.055617	0.005163
0.0011283	0.00087867	0.0020119	7.376e-05	3.2391e-06	0.00021534	0.0024267	0.0081162	0.0034538	0.015403	0.018745	0.02326	0.0026648	0.0027459	0.045003	0.0044596
0.0011134	0.00075062	0.0039519	5.9932e-05	3.8503e-06	0.00021072	0.005549	0.0099663	0.0024989	0.014012	0.020333	0.026959	0.00065449	0.0062333	0.03393	0.00055021
0.0010964	0.00060762	0.006741	4.6002e-05	4.4355e-06	0.00018665	0.0086943	0.010588	0.00063008	0.01316	0.020088	0.028625	0.0032612	0.0041438	0.023671	0.007394
0.0010774	0.00044811	0.010394	3.1998e-05	4.9897e-06	0.00013866	0.011364	0.010184	0.0018564	0.01274	0.01849	0.028668	0.0050037	0.00085488	0.014196	0.01631
0.0010568	0.00027081	0.014628	1.7948e-05	5.5084e-06	6.3789e-05	0.01321	0.0090583	0.0045612	0.012623	0.016062	0.027737	0.0059932	0.0040423	0.0037825	0.030468
0.0010346	7.4802e-05	0.018616	3.8774e-06	5.9876e-06	3.6763e-05	0.01413	0.007503	0.007004	0.012658	0.01349	0.02639	0.0064033	0.0012253	0.0096621	0.04949
0.0010113	0.00014042	0.020612	1.0185e-05	6.4242e-06	0.0001567	0.014242	0.0057803	0.0087627	0.012703	0.01131	0.024924	0.0064363	0.0055233	0.024517	0.053307
0.00098706	0.00037481	0.017445	2.4212e-05	6.8156e-06	0.00028394	0.01377	0.0041089	0.0096205	0.012604	0.0096961	0.023394	0.0060558	0.012157	0.035456	0.0072138
0.00096216	0.00062777	0.0060564	3.8175e-05	7.1602e-06	0.00040187	0.012924	0.0026244	0.0096135	0.012195	0.0085913	0.021637	0.0049796	0.016123	0.038568	0.071627
0.00093686	0.00089807	0.010216	5.2044e-05	7.4572e-06	0.00049282	0.011844	0.001396	0.008926	0.01127	0.0078124	0.019412	0.0034987	0.016614	0.035651	0.094866
0.00091144	0.0011839	0.02185	6.5787e-05	7.7066e-06	0.00054205	0.010609	0.00040884	0.0078207	0.0095353	0.0071216	0.016335	0.0026455	0.014152	0.030007	0.055528
0.00088613	0.0014828	0.02464	7.9372e-05	7.9094e-06	0.00054164	0.0092648	0.00038864	0.0065382	0.0067296	0.0062658	0.012196	0.003199	0.010162	0.023625	0.022226
0.00086115	0.001792	0.021723	9.2763e-05	8.0674e-06	0.00049149	0.0078622	0.0010434	0.0052622	0.0028117	0.004958	0.0072672	0.0043394	0.0061583	0.017198	0.010701
0.00083667	0.0021081	0.016806	0.00010592	8.183e-06	0.0003989	0.0064788	0.001574	0.0041168	0.0019012	0.0029383	0.002061	0.0039053	0.0031682	0.010985	0.0088028
0.00081286	0.0024275	0.012012	0.00011881	8.2593e-06	0.0002774	0.0052207	0.0019728	0.0031633	0.0067364	0.00014079	0.0029413	7.5351e-05	0.0013799	0.0053657	0.0094589
0.00078979	0.0027453	0.0083027	0.00013139	8.2999e-06	0.00014443	0.0041993	0.0022222	0.002458	0.011063	0.0032089	0.0074165	0.011252	0.00053959	0.00057569	0.010219
0.00076751	0.0030545	0.0059155	0.0001436	8.3089e-06	1.7758e-05	0.0034928	0.0023123	0.0021024	0.014415	0.0066391	0.011075	0.013596	0.00027412	0.0032087	0.010035
0.00074599	0.0033411	0.0046676	0.0001554	8.2904e-06	8.9224e-05	0.0031066	0.0022484	0.0022574	0.01653	0.0094693	0.013664	0.0098993	5.8812e-05	0.0059824	0.0086833
0.00072515	0.0035761	0.0041823	0.00016675	8.2488e-06	0.0001725	0.0029489	0.0020422	0.0031785	0.017303	0.011034	0.015074	0.0047464	0.00058431	0.0077442	0.0066362
0.00070482	0.0036984	0.0041064	0.00017758	8.1884e-06	0.00023524	0.0028509	0.0016993	0.0052366	0.01676	0.011185	0.015195	2.2501e-05	0.0019652	0.0086766	0.0045746
0.00068477	0.0035936	0.0042022	0.00018783	8.1135e-06	0.00027317	0.0026104	0.0012184	0.0088337	0.015409	0.0097941	0.014106	0.0029996	0.0042782	0.0090169	0.0029383
0.00066467	0.0030688	0.0043362	0.00019745	8.0281e-06	0.00025142	0.0020469	0.00060582	0.014177	0.014569	0.007011	0.011979	0.0047685	0.0074578	0.0088301	0.0018477
0.00064414	0.0018914	0.0044239	0.00020638	7.936e-06	0.0001084	0.0011147	0.00010978	0.020754	0.015772	0.0032847	0.0090467	0.0059927	0.011355	0.0081658	0.001456
0.0006227	0.00010424	0.0043677	0.00021456	7.8405e-06	0.00013225	0.00010143	0.00087289	0.02658	0.020113	0.00044122	0.0056111	0.0069778	0.015968	0.0070246	0.0020379
0.0005998	0.0028253	0.0040216	0.00022193	7.7447e-06	0.00017212	0.0014666	0.0015996	0.028168	0.027882	0.0029395	0.0022165	0.0077722	0.021611	0.0059694	0.0039086
0.00057485	0.0057656	0.0032196	0.00022843	7.6513e-06	0.00049853	0.0028769	0.0021806	0.023716	0.03756	0.0036579	0.00057818	0.0084452	0.027362	0.0053926	0.007363
0.00054715	0.0082081	0.0019086	0.00023401	7.5625e-06	0.0016861	0.0042796	0.0025002	0.022043	0.044518	0.0046691	0.0026857	0.0090141	0.029356	0.0054316	0.012585
[truncated: 358,448 more rows]
