# Supplementary material for: Filopodia rotate and coil by actively generating twist in their actin shaft
Source: Nat Commun. 2022 Mar 28;13:1636. doi: 10.1038/s41467-022-28961-x (PMC8960877; doi:10.1038/s41467-022-28961-x)
Supplement: Supplementary file 16 — Source Data [file 41467_2022_28961_MOESM16_ESM.zip › data_twist Figure 6E.csv]

0.010684	0.047763	0.00062847	0.016393	1.7534e-05	0.0040615	0.00059539	6.0233e-08
0.0059322	0.048633	0.00084498	0.016118	1.9511e-05	0.0041437	0.00053264	5.7871e-08
0.00077114	0.047716	0.0010325	0.01581	1.3017e-05	0.0042924	0.00056308	5.758e-08
0.006028	0.037839	0.0015856	0.015483	6.4494e-06	0.0044265	0.00060895	5.7152e-08
0.0099553	0.0018956	0.0023866	0.015134	1.6769e-07	0.0045456	0.00067454	5.6585e-08
0.013681	0.14299	0.0033343	0.014763	6.811e-06	0.0046493	0.00076514	5.5882e-08
0.0067805	0.2506	0.0042791	0.014369	1.3457e-05	0.0047376	0.00088743	5.5044e-08
0.011649	0.19073	0.0050345	0.013953	2.0084e-05	0.0048106	0.0010494	5.4074e-08
0.011942	0.16061	0.0054024	0.013517	2.667e-05	0.0048686	0.0012603	5.2974e-08
0.024904	0.1322	0.0052281	0.013065	3.3193e-05	0.004912	0.0015304	5.1745e-08
0.0014727	0.10717	0.0044471	0.0126	3.9632e-05	0.0049414	0.0018691	5.0393e-08
0.0093998	0.084617	0.0031621	0.012127	4.5968e-05	0.0049576	0.0022815	4.8919e-08
0.001254	0.064309	0.00167	0.011653	5.2182e-05	0.0049614	0.0027598	4.7327e-08
0.0099755	0.046546	0.00054954	0.011187	5.8256e-05	0.0049537	0.0032689	4.5621e-08
0.016708	0.031905	0.00042147	0.010739	6.4175e-05	0.0049356	0.0037229	4.3805e-08
0.019328	0.020572	0.0015184	0.010325	6.9921e-05	0.0049081	0.0039628	4.1883e-08
0.018821	0.011801	0.0034253	0.0099608	7.5481e-05	0.0048725	0.0037568	3.9861e-08
0.015913	0.0042435	0.0054667	0.0096692	8.0843e-05	0.0048299	0.0028779	3.7742e-08
0.012711	0.002892	0.006676	0.0094694	8.5993e-05	0.0047815	0.0012462	3.5533e-08
0.01088	0.0084154	0.0064621	0.0093891	9.0922e-05	0.0047284	0.00089744	3.3238e-08
0.010593	0.0094644	0.0052263	0.0094589	9.562e-05	0.0046719	0.0030065	3.0863e-08
0.010208	0.0035145	0.0038139	0.0097092	0.00010008	0.0046131	0.0045459	2.8414e-08
0.0071142	0.0093735	0.0026149	0.010167	0.00010429	0.004553	0.005311	2.5896e-08
0.005209	0.024964	0.0017108	0.010846	0.00010826	0.0044928	0.0054078	2.3316e-08
0.016346	0.035856	0.0010954	0.011742	0.00011197	0.0044334	0.0050757	2.068e-08
0.008002	0.036442	0.00067696	0.012826	0.00011542	0.0043757	0.0045427	1.7994e-08
0.016802	0.028079	0.00027276	0.014072	0.00011861	0.0043206	0.0039644	1.5264e-08
0.00046713	0.017705	0.00022683	0.015583	0.00012154	0.0042688	0.0034241	1.2498e-08
0.018116	0.010536	0.00079571	0.017865	0.00012421	0.004221	0.0029561	9.7018e-09
0.028695	0.0064012	0.0012947	0.022122	0.00012662	0.0041778	0.0025671	6.8822e-09
0.032823	0.0036176	0.0015182	0.029886	0.00012877	0.0041395	0.0022511	4.046e-09
0.034082	0.00121	0.0012886	0.041109	0.00013067	0.0041066	0.0019977	1.2e-09
0.034674	0.0010095	0.00056364	0.051861	0.00013233	0.0040794	0.0017962	1.6489e-09
0.035059	0.0030589	0.00048662	0.05585	0.00013373	0.004058	0.0016367	4.4938e-09
0.034388	0.0050109	0.0014946	0.050634	0.0001349	0.0040424	0.0015108	7.3278e-09
0.030973	0.0069699	0.0021096	0.040169	0.00013583	0.0040325	0.001412	1.0144e-08
0.023021	0.009212	0.002178	0.029395	0.00013654	0.0040282	0.001335	1.2936e-08
0.01193	0.011759	0.0017921	0.020549	0.00013702	0.0040292	0.0012756	1.5697e-08
0.00088734	0.014511	0.0011961	0.013728	0.00013728	0.0040351	0.0012301	1.842e-08
0.0078197	0.017088	0.00064661	0.0084717	0.00013734	0.0040455	0.0011956	2.1098e-08
0.012762	0.017521	0.00029378	0.0043845	0.00013719	0.0040597	0.0011694	2.3726e-08
0.013453	0.015394	0.00016466	0.001243	0.00013685	0.0040771	0.0011496	2.6297e-08
0.010504	0.011962	0.00023816	0.0010144	0.00013631	0.004097	0.0011344	2.8804e-08
0.0051124	0.0064201	0.0005311	0.0023384	0.0001356	0.0041187	0.0011223	3.1242e-08
0.00084213	0.0021559	0.0011167	0.0026133	0.0001347	0.0041412	0.0011123	3.3604e-08
0.0059308	0.012875	0.0020607	0.0017331	0.00013363	0.0041638	0.0011033	3.5886e-08
0.009776	0.020177	0.0033513	0.00031497	0.00013239	0.0041856	0.0010946	3.8081e-08
0.012504	0.019396	0.0047841	0.0033913	0.00013099	0.0042055	0.0010857	4.0185e-08
0.013704	0.014269	0.005922	0.0072001	0.00012942	0.0042229	0.0010762	4.2191e-08
0.010707	0.010034	0.0061756	0.011345	0.0001277	0.0042366	0.0010657	4.4096e-08
0.0028518	0.0077351	0.0049995	0.015425	0.00012583	0.004246	0.001054	4.5895e-08
0.032115	0.0068487	0.0021734	0.019121	0.0001238	0.00425	0.0010409	4.7583e-08
0.06827	0.0070276	0.0018056	0.022243	0.00012162	0.004248	0.0010263	4.9157e-08
0.040716	0.0082475	0.0056789	0.024726	0.0001193	0.0042393	0.0010103	5.0612e-08
0.05099	0.009437	0.0077619	0.026598	0.00011682	0.004223	0.00099283	5.1945e-08
0.12506	0.010045	0.0078967	0.027934	0.0001142	0.0041986	0.00097389	5.3153e-08
0.12496	0.0097309	0.0086664	0.028822	0.00011143	0.0041656	0.00095354	5.4233e-08
0.087422	0.011076	0.01321	0.029336	0.00010851	0.0041234	0.00093185	5.5183e-08
0.060688	0.0074807	0.021491	0.029522	0.00010545	0.0040718	0.00090889	5.5999e-08
0.044376	0.0038964	0.030119	0.029406	0.00010223	0.0040103	0.00088474	5.6681e-08
0.0339	0.0023943	0.035632	0.028998	9.8865e-05	0.0039389	0.00085947	5.7226e-08
0.03282	0.0024309	0.036834	0.028313	9.535e-05	0.0038572	0.00083317	5.7633e-08
0.042523	0.0027439	0.034517	0.027379	9.1685e-05	0.0037653	0.00080591	5.7901e-08
0.053997	0.0035532	0.030146	0.026242	8.787e-05	0.0036633	0.00077777	5.803e-08
0.058012	0.0065176	0.024951	0.024959	8.3906e-05	0.0035512	0.0007488	5.8019e-08
0.032259	0.013652	0.019624	0.023597	7.9793e-05	0.0034292	0.00071909	5.7868e-08
0.0017937	0.026134	0.014672	0.022204	7.5532e-05	0.0032978	0.00068867	5.7578e-08
0.020945	0.043048	0.010298	0.020847	7.1126e-05	0.0031572	0.00065763	5.7149e-08
0.021799	0.059874	0.006601	0.019584	6.6578e-05	0.003008	0.00062599	5.6583e-08
0.010835	0.069265	0.0036471	0.018433	6.189e-05	0.0028506	0.00059383	5.588e-08
0.0035532	0.067453	0.0014108	0.017407	5.7068e-05	0.0026858	0.00056119	5.5043e-08
0.0081782	0.056405	0.00030271	0.01651	5.2116e-05	0.0025142	0.00052811	5.4073e-08
0.0051257	0.040683	0.0018885	0.015741	4.7042e-05	0.0023366	0.00049464	5.2972e-08
0.0087897	0.025277	0.0038755	0.015091	4.1851e-05	0.0021538	0.00046083	5.1744e-08
0.013776	0.012703	0.0066608	0.014553	3.6552e-05	0.0019668	0.00042672	5.0392e-08
0.020496	0.0036468	0.010091	0.014117	3.1154e-05	0.0017765	0.00039236	4.8918e-08
0.028285	0.0021336	0.013681	0.01377	2.5668e-05	0.0015838	0.0003578	4.7326e-08
0.030932	0.0052196	0.016642	0.013505	2.0104e-05	0.0013899	0.00032308	4.562e-08
0.032588	0.0063113	0.018319	0.013313	1.4476e-05	0.0011957	0.00028825	4.3805e-08
0.025084	0.0060731	0.018493	0.013185	8.7947e-06	0.0010024	0.00025335	4.1883e-08
0.005867	0.0050062	0.016918	0.013115	3.0757e-06	0.00081101	0.00021844	3.9861e-08
0.026033	0.003557	0.013211	0.013095	2.6666e-06	0.00062266	0.00018356	3.7743e-08
0.057501	0.0020625	0.0077116	0.013119	8.4164e-06	0.00043846	0.00014876	3.5534e-08
0.057012	0.00072187	0.0016397	0.013183	1.4157e-05	0.00025949	0.0001141	3.3239e-08
0.027746	0.00037827	0.0037814	0.013279	1.9872e-05	8.6814e-05	7.9625e-05	3.0864e-08
0.0092449	0.0012216	0.0078324	0.013404	2.5544e-05	7.8519e-05	4.5388e-05	2.8415e-08
0.0071124	0.0018135	0.010348	0.013553	3.1153e-05	0.0002355	1.1443e-05	2.5897e-08
0.01436	0.0021235	0.011468	0.013724	3.6682e-05	0.00038316	2.2155e-05	2.3317e-08
0.026428	0.0022843	0.011425	0.013911	4.2111e-05	0.00052057	5.5351e-05	2.0681e-08
0.042486	0.002607	0.010448	0.014113	4.7421e-05	0.00064685	8.8088e-05	1.7995e-08
0.05572	0.0036522	0.0087474	0.014326	5.2594e-05	0.0007612	0.00012031	1.5266e-08
0.053271	0.006094	0.0065495	0.01455	5.7608e-05	0.00086286	0.00015196	1.2499e-08
0.036098	0.010052	0.0041071	0.014782	6.2447e-05	0.00095112	0.00018298	9.7031e-09
0.024448	0.014384	0.0017931	0.01502	6.7089e-05	0.0010254	0.00021331	6.8834e-09
0.020054	0.019243	0.00015901	0.015263	7.1517e-05	0.0010851	0.00024289	4.0471e-09
0.020328	0.024997	0.0016219	0.01551	7.5712e-05	0.0011298	0.00027166	1.201e-09
0.018982	0.031744	0.0026233	0.015759	7.9655e-05	0.001159	0.00029956	1.6479e-09
0.012188	0.039702	0.0032997	0.01601	8.3331e-05	0.0011726	0.00032654	4.4929e-09
0.0010795	0.04946	0.0037788	0.016261	8.6722e-05	0.0011701	0.00035251	7.3271e-09
0.010092	0.061348	0.0040269	0.01651	8.9813e-05	0.0011515	0.00037744	1.0144e-08
0.01787	0.072218	0.0037629	0.016757	9.2588e-05	0.0011167	0.00040124	1.2936e-08
0.02189	0.073241	0.0024818	0.017	9.5034e-05	0.0010658	0.00042385	1.5697e-08
0.022776	0.059322	0.00014523	0.017237	9.7139e-05	0.00099872	0.00044521	1.842e-08
0.021399	0.038881	0.0037501	0.017466	9.889e-05	0.00091578	0.00046525	2.1099e-08
0.018272	0.023839	0.00679	0.017685	0.00010028	0.00081723	0.00048389	2.3727e-08
0.013673	0.016055	0.0076063	0.017893	0.00010129	0.00070344	0.00050107	2.6297e-08
0.0076656	0.010853	0.0064633	0.018086	0.00010193	0.00057486	0.0005167	2.8805e-08
0.00028806	0.0050994	0.0046293	0.018262	0.00010218	0.00043206	0.00053073	3.1243e-08
0.0077768	0.00075998	0.0028077	0.01842	0.00010205	0.00027566	0.00054308	3.3606e-08
0.014014	0.0050309	0.0012638	0.018556	0.00010152	0.0001064	0.00055367	3.5887e-08
0.015522	0.0074083	0.00010274	0.018668	0.0001006	7.4875e-05	0.00056245	3.8083e-08
0.012238	0.0083131	0.0007406	0.018754	9.9283e-05	0.00026719	0.00056936	4.0186e-08
0.0053923	0.008174	0.0013398	0.018813	9.7582e-05	0.00046956	0.00057435	4.2193e-08
0.0052544	0.007368	0.0016179	0.018843	9.5495e-05	0.00068088	0.0005774	4.4098e-08
0.016732	0.0061559	0.0013529	0.018843	9.303e-05	0.00089996	0.00057848	4.5897e-08
0.01791	0.0046313	0.00032463	0.018813	9.0195e-05	0.0011255	0.00057762	4.7585e-08
0.013413	0.0027406	0.0013557	0.018754	8.6998e-05	0.0013563	0.00057488	4.9159e-08
0.077488	0.00037579	0.003052	0.018665	8.345e-05	0.0015908	0.00057035	5.0614e-08
0.033041	0.0025589	0.0036634	0.01855	7.9566e-05	0.0018276	0.00056418	5.1948e-08
0.013986	0.005974	0.0025565	0.018409	7.5358e-05	0.0020652	0.00055657	5.3156e-08
0.0063	0.0094681	0.00016886	0.018247	7.0842e-05	0.0023019	0.00054782	5.4236e-08
0.0038012	0.012542	0.0025942	0.018065	6.6036e-05	0.0025361	0.00053831	5.5185e-08
0.00040248	0.015267	0.0047498	0.017866	6.0957e-05	0.0027664	0.00052855	5.6002e-08
0.0066912	0.018151	0.0055782	0.017653	5.5625e-05	0.002991	0.00051918	5.6683e-08
0.012474	0.021663	0.0052333	0.017428	5.0061e-05	0.0032086	0.00051099	5.7228e-08
0.016216	0.026186	0.0041835	0.017191	4.4284e-05	0.0034177	0.00050501	5.7636e-08
0.016731	0.03193	0.0029161	0.016942	3.8318e-05	0.003617	0.00050246	5.7904e-08
0.015518	0.034631	0.002263	0.016703	4.0246e-05	0.0037204	0.00044435	5.5649e-08
0.027366	0.054897	0.0050325	0.015032	6.258e-05	0.0044587	0.00013212	7.236e-08
0.023294	0.054292	0.0050107	0.014422	6.2833e-05	0.0045332	5.3858e-05	7.0941e-08
0.014974	0.054064	0.0049241	0.013787	5.4488e-05	0.0046712	6.3592e-05	7.1517e-08
0.0072674	0.051045	0.0052741	0.013155	4.5965e-05	0.0047929	8.6347e-05	7.192e-08
0.0036639	0.043846	0.0059274	0.012527	3.729e-05	0.004898	0.00012724	7.215e-08
0.006077	0.02357	0.006719	0.011902	2.8487e-05	0.0049864	0.00019282	7.2206e-08
0.02153	0.24436	0.0074283	0.011279	1.9581e-05	0.0050581	0.00029119	7.2089e-08
0.029989	0.25613	0.0078073	0.010661	1.0595e-05	0.0051133	0.00043237	7.1797e-08
0.021222	0.19668	0.0076035	0.010049	1.5539e-06	0.0051526	0.00062782	7.1333e-08
0.035954	0.15136	0.0066368	0.0094444	7.5184e-06	0.0051764	0.00089029	7.0697e-08
0.00085612	0.11779	0.0048305	0.0088507	1.6599e-05	0.0051856	0.0012321	6.989e-08
0.0091588	0.089959	0.0023686	0.0082725	2.5664e-05	0.0051811	0.0016619	6.8915e-08
0.00057752	0.064978	0.00031761	0.0077159	3.4693e-05	0.005164	0.002178	6.7774e-08
0.011297	0.042652	0.0023477	0.0071892	4.3662e-05	0.0051354	0.0027556	6.647e-08
0.020066	0.023604	0.0029113	0.006703	5.255e-05	0.0050966	0.0033233	6.5006e-08
0.023932	0.0083398	0.0017348	0.0062735	6.1338e-05	0.0050489	0.0037296	6.3385e-08
0.02301	0.0031121	0.00093038	0.0059187	7.0005e-05	0.0049936	0.0037235	6.1611e-08
0.019291	0.011655	0.0041745	0.0056607	7.8533e-05	0.0049322	0.0029935	5.9689e-08
0.015552	0.018333	0.0064222	0.0055241	8.6902e-05	0.004866	0.0013697	5.7623e-08
0.014256	0.022119	0.0066921	0.0055415	9.5095e-05	0.0047964	0.00089824	5.5419e-08
0.014195	0.020839	0.0053782	0.005751	0.0001031	0.0047246	0.0031376	5.3081e-08
0.013226	0.011886	0.0036503	0.0061944	0.00011089	0.0046521	0.0046881	5.0615e-08
0.0099704	0.0048064	0.0021853	0.0069143	0.00011846	0.0045799	0.005315	4.8027e-08
0.0025674	0.02428	0.0010889	0.0079483	0.00012579	0.0045092	0.0051977	4.5323e-08
0.0061549	0.03882	0.0003015	0.0093194	0.00013287	0.0044411	0.0046613	4.251e-08
0.0043959	0.041706	0.00032407	0.011022	0.00013969	0.0043765	0.0039718	3.9595e-08
0.0016967	0.033112	0.00093656	0.013022	0.00014623	0.0043163	0.0032907	3.6585e-08
0.00022273	0.019812	0.0015563	0.015299	0.00015249	0.0042612	0.0026953	3.3486e-08
0.013371	0.0083077	0.0020582	0.018046	0.00015846	0.0042119	0.0022106	3.0306e-08
0.02461	6.5182e-05	0.0022357	0.021979	0.00016412	0.0041688	0.0018341	2.7054e-08
0.030756	0.005796	0.0018926	0.028611	0.00016946	0.0041323	0.001551	2.3737e-08
0.033605	0.010112	0.00095811	0.039206	0.00017449	0.0041028	0.0013432	2.0362e-08
0.035353	0.013322	0.00039176	0.051946	0.00017919	0.0040803	0.0011935	1.6938e-08
0.037084	0.015832	0.0017216	0.060549	0.00018356	0.004065	0.0010872	1.3474e-08
0.038097	0.018069	0.0025536	0.059273	0.00018759	0.0040567	0.0010126	9.9765e-09
0.035048	0.020325	0.0026682	0.049472	0.00019128	0.0040553	0.00096068	6.4554e-09
0.024924	0.02308	0.0021617	0.037001	0.00019462	0.0040604	0.00092485	2.9188e-09
0.01092	0.026182	0.0012778	0.026042	0.00019761	0.0040715	0.00090023	6.2477e-10
0.0016321	0.02937	0.00030154	0.017509	0.00020025	0.0040883	0.00088329	4.1669e-09
0.010412	0.031203	0.00053028	0.010966	0.00020253	0.00411	0.0008715	7.699e-09
0.015046	0.031591	0.0010905	0.0059006	0.00020446	0.004136	0.000863	1.1212e-08
0.015698	0.030031	0.0013498	0.0020366	0.00020602	0.0041655	0.00085648	1.4699e-08
0.012671	0.026897	0.0012983	0.00068855	0.00020723	0.0041977	0.00085101	1.815e-08
0.0077295	0.020654	0.00086901	0.0021954	0.00020807	0.0042316	0.00084594	2.1557e-08
0.0022502	0.0095333	6.4863e-05	0.002316	0.00020855	0.0042662	0.0008408	2.4913e-08
0.0034681	0.0057672	0.0016012	0.00090056	0.00020866	0.0043007	0.00083531	2.8208e-08
0.0089983	0.01803	0.0036941	0.0021015	0.00020841	0.0043339	0.00082926	3.1436e-08
0.013742	0.020463	0.0060334	0.0065633	0.00020779	0.004365	0.00082252	3.4587e-08
0.016899	0.016507	0.008046	0.012152	0.00020681	0.0043928	0.00081503	3.7656e-08
0.015544	0.012899	0.0090425	0.018374	0.00020547	0.0044165	0.00080675	4.0634e-08
0.0020778	0.011626	0.0084468	0.024679	0.00020377	0.004435	0.00079768	4.3513e-08
0.033779	0.011897	0.0060169	0.030581	0.0002017	0.0044475	0.00078782	4.6288e-08
0.094025	0.012955	0.0021545	0.035732	0.00019927	0.0044531	0.00077719	4.8952e-08
0.095873	0.014944	0.0020237	0.039942	0.00019648	0.0044511	0.00076582	5.1497e-08
0.0035638	0.01693	0.0048456	0.04316	0.00019333	0.0044406	0.00075374	5.3919e-08
0.10067	0.017542	0.0054259	0.045423	0.00018982	0.0044211	0.00074097	5.621e-08
0.13889	0.017149	0.005255	0.046819	0.00018597	0.004392	0.00072754	5.8367e-08
0.11959	0.019701	0.0074598	0.047451	0.00018176	0.0043528	0.00071351	6.0382e-08
0.088171	0.0069653	0.013446	0.047423	0.00017721	0.0043031	0.00069889	6.2252e-08
0.05821	0.0027593	0.02117	0.046834	0.00017232	0.0042427	0.00068373	6.3973e-08
0.034701	0.0059153	0.027246	0.045791	0.00016709	0.0041713	0.00066805	6.5539e-08
0.025408	0.0063076	0.029705	0.04441	0.00016154	0.0040889	0.00065189	6.6947e-08
0.035045	0.0055863	0.028531	0.04279	0.00015566	0.0039953	0.00063528	6.8194e-08
0.049531	0.0037289	0.024853	0.041036	0.00014947	0.0038908	0.00061825	6.9276e-08
0.051798	0.00025133	0.019853	0.039247	0.00014297	0.0037754	0.00060083	7.0192e-08
0.019617	0.0078689	0.014326	0.037509	0.00013618	0.0036495	0.00058304	7.0939e-08
0.044092	0.020562	0.0087872	0.035886	0.00012911	0.0035134	0.00056493	7.1514e-08
0.061417	0.038637	0.0036035	0.034421	0.00012176	0.0033675	0.0005465	7.1918e-08
0.054033	0.057708	0.0010078	0.03313	0.00011415	0.0032124	0.0005278	7.2148e-08
0.037476	0.071173	0.004883	0.032011	0.0001063	0.0030487	0.00050885	7.2205e-08
0.010708	0.075509	0.0079481	0.031053	9.8223e-05	0.0028772	0.00048967	7.2087e-08
0.011143	0.069983	0.01033	0.030239	8.993e-05	0.0026985	0.00047029	7.1796e-08
0.014248	0.057143	0.012435	0.02955	8.1443e-05	0.0025135	0.00045073	7.1332e-08
0.023089	0.042449	0.014887	0.028967	7.278e-05	0.0023232	0.00043102	7.0696e-08
0.030369	0.029414	0.018293	0.028472	6.396e-05	0.0021285	0.00041119	6.9889e-08
0.037163	0.019622	0.02255	0.02805	5.5005e-05	0.0019304	0.00039125	6.8915e-08
0.046816	0.013056	0.027026	0.027689	4.5936e-05	0.0017301	0.00037123	6.7774e-08
0.055509	0.0090779	0.030661	0.027376	3.6776e-05	0.0015286	0.00035116	6.647e-08
0.054591	0.0069873	0.032415	0.027106	2.7547e-05	0.001327	0.00033106	6.5006e-08
0.034798	0.0062038	0.03163	0.026871	1.8276e-05	0.0011266	0.00031095	6.3385e-08
0.0053466	0.0062674	0.027829	0.026669	8.9852e-06	0.00092847	0.00029086	6.1612e-08
0.053907	0.0067135	0.020955	0.026493	2.9896e-07	0.00073386	0.00027081	5.969e-08
0.08378	0.0071974	0.0121	0.026341	9.5508e-06	0.00054393	0.00025083	5.7624e-08
0.074083	0.007506	0.0030656	0.02621	1.8744e-05	0.00035984	0.00023095	5.542e-08
0.048689	0.0075778	0.0047213	0.026096	2.7853e-05	0.00018273	0.00021119	5.3082e-08
0.035811	0.0074314	0.010507	0.025997	3.6851e-05	1.3732e-05	0.00019158	5.0616e-08
0.036652	0.00715	0.014101	0.025911	4.5711e-05	0.00014609	0.00017215	4.8028e-08
0.046598	0.006781	0.015608	0.025836	5.4407e-05	0.0002957	0.00015292	4.5324e-08
0.06153	0.0064601	0.015283	0.02577	6.2913e-05	0.00043411	0.00013394	4.2512e-08
0.076412	0.0064749	0.013468	0.025711	7.1203e-05	0.00056041	0.00011523	3.9596e-08
0.083296	0.0079218	0.010565	0.025658	7.9252e-05	0.00067375	9.6816e-05	3.6586e-08
0.069143	0.011727	0.0070337	0.025611	8.7035e-05	0.00077333	7.8744e-05	3.3487e-08
0.042024	0.018174	0.0033734	0.025567	9.4528e-05	0.00085845	6.1042e-05	3.0308e-08
0.01567	0.02507	0.000136	0.025526	0.00010171	0.00092848	4.3745e-05	2.7055e-08
0.0033741	0.032626	0.0022728	0.025487	0.00010855	0.00098286	2.6887e-05	2.3738e-08
0.014939	0.041234	0.003609	0.025449	0.00011504	0.0010211	1.0503e-05	2.0363e-08
0.025771	0.050455	0.003907	0.025411	0.00012114	0.0010429	5.3723e-06	1.6939e-08
0.022406	0.059804	0.003447	0.025373	0.00012685	0.001048	2.0705e-05	1.3474e-08
0.0078996	0.06923	0.002595	0.025333	0.00013215	0.001036	3.5461e-05	9.9773e-09
0.0084372	0.078104	0.0015694	0.025291	0.00013701	0.001007	4.9607e-05	6.4561e-09
0.019645	0.08213	0.00025033	0.025245	0.00014143	0.00096095	6.3109e-05	2.9194e-09
0.025161	0.075253	0.0014821	0.025193	0.00014538	0.0008979	7.5934e-05	6.2443e-10
0.02622	0.058976	0.0035052	0.025133	0.00014886	0.00081805	8.8049e-05	4.1667e-09
0.024075	0.042316	0.0053851	0.025065	0.00015186	0.00072168	9.9422e-05	7.699e-09
0.019548	0.031925	0.0062833	0.024985	0.00015436	0.00060915	0.00011002	1.1213e-08
0.013077	0.027256	0.0058881	0.024891	0.00015636	0.00048095	0.0001198	1.4699e-08
0.0050051	0.023676	0.0045954	0.02478	0.00015785	0.00033763	0.00012874	1.8151e-08
0.0037486	0.01762	0.0030865	0.02465	0.00015882	0.00017987	0.00013679	2.1558e-08
0.011323	0.0095101	0.0015857	0.024496	0.00015929	8.4278e-06	0.00014391	2.4914e-08
0.014391	0.0018459	0.00021618	0.024317	0.00015924	0.00017583	0.00015005	2.8209e-08
0.011715	0.0037317	0.00091063	0.02411	0.00015867	0.00037194	0.00015516	3.1437e-08
0.004638	0.0068735	0.0018706	0.02387	0.00015759	0.00057886	0.00015919	3.4589e-08
0.0050602	0.0080712	0.002678	0.023596	0.000156	0.00079543	0.00016208	3.7658e-08
0.016999	0.0079546	0.0032389	0.023286	0.00015391	0.0010204	0.00016375	4.0635e-08
0.028207	0.0069642	0.0032672	0.022938	0.00015133	0.0012525	0.00016416	4.3515e-08
0.022967	0.0053496	0.0023968	0.022551	0.00014826	0.0014902	0.00016323	4.6291e-08
0.042973	0.0030127	0.00048625	0.022126	0.00014472	0.0017321	0.0001609	4.8954e-08
0.20663	0.00012888	0.0020937	0.021663	0.00014071	0.0019767	0.00015711	5.15e-08
0.030405	0.0041595	0.0040303	0.021164	0.00013626	0.0022223	0.00015183	5.3921e-08
0.011702	0.0090301	0.0040525	0.020632	0.00013137	0.0024674	0.00014503	5.6213e-08
0.00058023	0.014126	0.0015585	0.020071	0.00012607	0.0027102	0.00013676	5.8369e-08
0.0030116	0.018303	0.0027809	0.019485	0.00012037	0.0029491	0.00012708	6.0385e-08
0.0057235	0.021538	0.0070749	0.018878	0.00011429	0.0031824	0.00011616	6.2255e-08
0.0093608	0.024776	0.009661	0.018257	0.00010784	0.0034085	0.00010426	6.3975e-08
0.014973	0.028812	0.010301	0.017624	0.00010106	0.0036259	9.1806e-05	6.5541e-08
0.020205	0.034209	0.0095481	0.016985	9.3962e-05	0.0038329	7.9411e-05	6.6949e-08
0.025062	0.040553	0.008142	0.016343	8.6565e-05	0.0040284	6.7954e-05	6.8196e-08
0.029214	0.042965	0.0072993	0.015733	8.698e-05	0.0041275	5.0931e-07	6.6943e-08
0.04639	0.061254	0.011153	0.015693	8.6755e-05	0.0047653	0.00035642	7.5915e-08
0.042573	0.057669	0.010553	0.014666	8.5866e-05	0.0048378	0.00047842	7.4997e-08
0.032724	0.056993	0.0098096	0.013596	7.6301e-05	0.0049714	0.00053127	7.6025e-08
0.023927	0.057986	0.0096388	0.012534	6.6496e-05	0.0050881	0.00058093	7.6869e-08
0.022666	0.062516	0.009877	0.011484	5.6479e-05	0.0051874	0.00062212	7.7528e-08
0.031731	0.073171	0.010276	0.010448	4.6274e-05	0.0052692	0.00064752	7.8e-08
0.054087	0.15034	0.010534	0.009429	3.591e-05	0.0053334	0.00064727	7.8284e-08
0.056706	0.1819	0.010315	0.0084294	2.5411e-05	0.0053804	0.0006085	7.838e-08
0.022082	0.17722	0.0093064	0.0074522	1.4805e-05	0.0054105	0.00051504	7.8287e-08
0.049403	0.1558	0.0072693	0.0065009	4.1174e-06	0.0054244	0.00034756	7.8005e-08
0.0070247	0.12846	0.0041353	0.0055797	6.6249e-06	0.005423	8.4789e-05	7.7536e-08
0.0073394	0.099592	0.00017839	0.0046939	1.7396e-05	0.0054072	0.00029361	7.6879e-08
0.0013731	0.071109	0.0038226	0.0038516	2.817e-05	0.0053781	0.00080091	7.6038e-08
0.015396	0.043808	0.0064931	0.0030623	3.8921e-05	0.005337	0.001431	7.5013e-08
0.026956	0.018285	0.0065956	0.0023369	4.9625e-05	0.0052853	0.0021341	7.3807e-08
0.032271	0.004579	0.0038006	0.0016915	6.0256e-05	0.0052243	0.0027744	7.2424e-08
0.030441	0.023282	0.0012915	0.0011445	7.079e-05	0.0051556	0.0030827	7.0866e-08
0.024283	0.036465	0.006549	0.00071895	8.1204e-05	0.0050806	0.002679	6.9138e-08
0.018394	0.044407	0.0093833	0.0004467	9.1475e-05	0.0050008	0.0012802	6.7243e-08
0.016039	0.046554	0.0086466	0.00036531	0.00010158	0.0049176	0.0009084	6.5186e-08
0.014238	0.041671	0.0055761	0.00051906	0.0001115	0.0048327	0.0030921	6.2972e-08
0.010069	0.027158	0.0023347	0.00095976	0.0001212	0.0047472	0.0044556	6.0606e-08
0.004486	0.0028521	4.8102e-05	0.0017471	0.00013068	0.0046626	0.0047572	5.8094e-08
0.0021057	0.024445	0.0015547	0.002948	0.00013991	0.0045801	0.0042665	5.5442e-08
0.0007386	0.044377	0.0024301	0.0046342	0.00014887	0.0045008	0.0034114	5.2657e-08
0.0053301	0.048299	0.0029541	0.006873	0.00015755	0.0044258	0.0025084	4.9745e-08
0.029256	0.0369	0.0033158	0.0097144	0.00016592	0.0043559	0.001727	4.6713e-08
0.0039818	0.01908	0.0035097	0.013183	0.00017398	0.0042921	0.0011274	4.3569e-08
0.0098336	0.0032254	0.0033763	0.017341	0.0001817	0.004235	0.00070965	4.0319e-08
0.02169	0.0080705	0.0027065	0.02243	0.00018907	0.0041851	0.0004459	3.6973e-08
0.033853	0.015671	0.0013914	0.029253	0.00019608	0.004143	0.00030009	3.3537e-08
0.041793	0.020807	0.00044485	0.039056	0.00020271	0.0041089	0.00023776	3.0021e-08
0.04434	0.024335	0.0023628	0.051833	0.00020896	0.004083	0.00023031	2.6432e-08
0.046942	0.027009	0.0037175	0.063631	0.00021481	0.0040654	0.00025616	2.2779e-08
0.050037	0.029484	0.0040172	0.06762	0.00022025	0.0040559	0.00029997	1.9072e-08
0.04512	0.032399	0.0032787	0.061038	0.00022528	0.0040546	0.00035127	1.5319e-08
0.027569	0.036385	0.0019047	0.048094	0.00022988	0.0040609	0.00040333	1.1529e-08
0.0071291	0.041187	0.0002915	0.034762	0.00023404	0.0040745	0.00045206	7.711e-09
0.0082958	0.046031	0.0012521	0.023754	0.00023777	0.0040948	0.00049523	3.8746e-09
0.017525	0.048292	0.0025102	0.015256	0.00024105	0.0041213	0.00053181	2.8824e-11
0.021313	0.049653	0.0033449	0.0087551	0.00024387	0.0041532	0.0005616	3.817e-09
0.020415	0.049766	0.0036966	0.0038614	0.00024624	0.0041896	0.00058485	7.6537e-09
0.015485	0.047478	0.0035084	0.00047382	0.00024815	0.0042297	0.00060211	1.1472e-08
0.0086955	0.041747	0.0026553	0.001264	0.00024959	0.0042724	0.00061408	1.5262e-08
0.0016171	0.02922	0.00096173	0.0010483	0.00025057	0.0043168	0.00062151	1.9016e-08
0.0061949	0.0090778	0.0016736	0.0014791	0.00025107	0.0043619	0.00062514	2.2724e-08
0.014609	0.011702	0.005121	0.0065708	0.00025111	0.0044064	0.00062565	2.6377e-08
0.022662	0.02332	0.0088937	0.014191	0.00025067	0.0044494	0.00062365	2.9967e-08
0.028845	0.025139	0.012212	0.023894	0.00024975	0.0044897	0.0006197	3.3485e-08
0.030599	0.023924	0.014245	0.034849	0.00024836	0.0045262	0.00061423	3.6921e-08
0.018919	0.023651	0.014398	0.046023	0.0002465	0.0045581	0.00060763	4.0269e-08
0.016549	0.024692	0.012488	0.056434	0.00024416	0.0045841	0.0006002	4.352e-08
0.084903	0.026683	0.0089151	0.065332	0.00024136	0.0046035	0.00059215	4.6666e-08
0.15887	0.029187	0.0046271	0.072273	0.00023808	0.0046153	0.00058368	4.97e-08
0.057874	0.031583	0.0011933	0.077106	0.00023434	0.0046188	0.0005749	5.2614e-08
0.054303	0.033346	0.00011136	0.079907	0.00023015	0.0046132	0.00056591	5.5401e-08
0.13055	0.035069	0.0014135	0.080922	0.00022549	0.004598	0.00055675	5.8055e-08
0.14354	0.040653	0.0029435	0.080458	0.00022039	0.0045726	0.00054747	6.0569e-08
0.1222	0.0033992	0.0020108	0.07886	0.00021485	0.0045365	0.00053809	6.2937e-08
0.084746	0.024446	0.0019058	0.076469	0.00020887	0.0044895	0.00052861	6.5153e-08
0.045506	0.028454	0.0067611	0.073602	0.00020246	0.0044313	0.00051904	6.7212e-08
0.020164	0.027338	0.009984	0.070533	0.00019564	0.0043617	0.00050937	6.911e-08
0.019974	0.02403	0.010281	0.06747	0.00018842	0.0042807	0.00049961	7.0841e-08
0.048422	0.018984	0.0078377	0.064565	0.0001808	0.0041884	0.00048976	7.2401e-08
0.076277	0.011885	0.0034716	0.061919	0.00017281	0.0040849	0.00047981	7.3787e-08
0.04251	0.0014541	0.0019234	0.059579	0.00016445	0.0039704	0.00046978	7.4995e-08
0.12016	0.014007	0.0076245	0.057558	0.00015574	0.0038453	0.00045966	7.6022e-08
0.1006	0.034867	0.013067	0.055833	0.00014671	0.0037099	0.00044947	7.6867e-08
0.072634	0.057605	0.017863	0.054365	0.00013736	0.0035649	0.00043921	7.7526e-08
0.054374	0.07733	0.021763	0.053109	0.00012772	0.0034107	0.0004289	7.7998e-08
0.020832	0.090561	0.024663	0.052021	0.00011781	0.0032482	0.00041856	7.8283e-08
0.012955	0.091624	0.02666	0.051062	0.00010765	0.0030779	0.00040818	7.8379e-08
0.020312	0.080087	0.02817	0.050199	9.7271e-05	0.0029008	0.0003978	7.8286e-08
0.029716	0.065401	0.029914	0.049406	8.6687e-05	0.0027176	0.00038741	7.8004e-08
0.040777	0.052298	0.032799	0.048663	7.5929e-05	0.0025295	0.00037704	7.7535e-08
0.051041	0.042768	0.036854	0.047958	6.5023e-05	0.0023374	0.0003667	7.6879e-08
0.062348	0.036649	0.041467	0.047281	5.3996e-05	0.0021423	0.00035639	7.6037e-08
0.074863	0.032724	0.045267	0.046627	4.2876e-05	0.0019454	0.00034614	7.5013e-08
0.075201	0.030255	0.046722	0.045992	3.1693e-05	0.0017478	0.00033594	7.3807e-08
0.046313	0.028943	0.044743	0.045376	2.0476e-05	0.0015506	0.00032582	7.2424e-08
0.02799	0.028486	0.038735	0.044776	9.2554e-06	0.0013551	0.00031578	7.0867e-08
0.11821	0.028501	0.028936	0.044194	1.9387e-06	0.0011625	0.00030583	6.9138e-08
0.15132	0.028509	0.016863	0.043629	1.3075e-05	0.00097386	0.00029598	6.7243e-08
0.12011	0.028125	0.0045885	0.043081	2.4124e-05	0.00079049	0.00028625	6.5187e-08
0.09746	0.027158	0.006294	0.04255	3.5053e-05	0.00061351	0.00027665	6.2973e-08
0.089561	0.025598	0.014827	0.042036	4.5833e-05	0.00044408	0.00026719	6.0607e-08
0.091341	0.023585	0.020512	0.041538	5.6432e-05	0.00028329	0.00025788	5.8095e-08
0.098305	0.021419	0.023164	0.041055	6.6821e-05	0.00013221	0.00024874	5.5444e-08
0.10486	0.019448	0.022903	0.040587	7.6969e-05	8.1353e-06	0.00023978	5.2658e-08
0.11036	0.018154	0.020153	0.040132	8.6848e-05	0.0001368	0.00023103	4.9746e-08
0.10923	0.019572	0.015577	0.039689	9.6429e-05	0.00025289	0.00022249	4.6714e-08
0.089708	0.026317	0.0099837	0.039258	0.00010569	0.00035558	0.0002142	4.357e-08
0.050841	0.039824	0.0042431	0.038837	0.00011459	0.00044413	0.00020615	4.032e-08
0.019398	0.050116	0.00079664	0.038426	0.00012312	0.00051785	0.00019838	3.6974e-08
0.00077193	0.060256	0.0044524	0.038022	0.00013124	0.00057617	0.0001909	3.3538e-08
0.017145	0.071486	0.0063041	0.037626	0.00013894	0.00061857	0.00018372	3.0022e-08
0.032702	0.081188	0.0063308	0.037236	0.0001462	0.00064465	0.00017687	2.6433e-08
0.032275	0.08803	0.0049434	0.036851	0.00015298	0.00065409	0.00017036	2.278e-08
0.013081	0.092978	0.0027703	0.036469	0.00015928	0.00064664	0.0001642	1.9073e-08
0.009018	0.094793	0.00029722	0.03609	0.00016508	0.00062217	0.00015839	1.532e-08
0.024428	0.087987	0.0023518	0.035711	0.00017035	0.00058064	0.00015295	1.1529e-08
0.031681	0.072102	0.0052366	0.035331	0.0001751	0.00052211	0.00014788	7.7113e-09
0.032649	0.054471	0.0080193	0.034948	0.00017929	0.00044671	0.00014318	3.8747e-09
0.029368	0.042174	0.010185	0.034558	0.00018293	0.00035469	0.00013884	2.8782e-11
0.023173	0.03704	0.010978	0.034161	0.000186	0.00024641	0.00013487	3.8172e-09
0.014607	0.036341	0.010277	0.033752	0.00018849	0.00012229	0.00013127	7.6541e-09
0.0043612	0.035692	0.008717	0.033328	0.00019041	1.7111e-05	0.00012804	1.1472e-08
0.0057215	0.031749	0.0068525	0.032886	0.00019174	0.00017115	0.00012519	1.5263e-08
0.012914	0.024118	0.0049281	0.032422	0.00019248	0.00033909	0.00012272	1.9017e-08
0.012828	0.014712	0.0030759	0.031933	0.00019264	0.00052008	0.00012068	2.2725e-08
0.0052026	0.0061385	0.0013728	0.031415	0.00019221	0.00071317	0.00011911	2.6379e-08
0.0079286	7.8884e-05	0.00028945	0.030864	0.0001912	0.00091731	0.00011808	2.9969e-08
0.024867	0.0038145	0.0019598	0.030276	0.00018961	0.0011314	0.00011768	3.3486e-08
0.042487	0.0055118	0.0034247	0.02965	0.00018744	0.0013541	0.00011805	3.6923e-08
0.058077	0.0056317	0.0042855	0.028981	0.00018472	0.0015841	0.00011936	4.0271e-08
0.045443	0.0043755	0.0039563	0.028269	0.00018144	0.0018201	0.00012182	4.3522e-08
0.079643	0.0018476	0.0020389	0.027512	0.00017761	0.0020604	0.0001257	4.6669e-08
0.35358	0.0022498	0.001307	0.026711	0.00017325	0.0023036	0.00013132	4.9702e-08
0.014831	0.0078835	0.0044629	0.025865	0.00016838	0.0025479	0.00013905	5.2616e-08
0.0024261	0.014991	0.0053812	0.024977	0.00016301	0.0027918	0.0001493	5.5404e-08
0.0028803	0.023428	0.0023319	0.024049	0.00015715	0.0030334	0.00016254	5.8057e-08
0.0065565	0.029108	0.0042846	0.023085	0.00015082	0.0032711	0.00017927	6.0571e-08
0.0072032	0.032459	0.011527	0.02209	0.00014404	0.0035032	0.00019998	6.2939e-08
0.009155	0.035543	0.016548	0.021068	0.00013684	0.003728	0.00022516	6.5155e-08
0.015796	0.040175	0.018531	0.020025	0.00012923	0.0039438	0.00025523	6.7215e-08
0.023376	0.046079	0.01802	0.018966	0.00012123	0.0041491	0.00029045	6.9112e-08
0.035646	0.051933	0.01614	0.017896	0.00011287	0.0043424	0.00033091	7.0843e-08
0.046557	0.052609	0.014784	0.01687	0.00011228	0.0044405	0.00042596	7.0109e-08
0.062122	0.056323	0.016397	0.012508	9.7982e-05	0.0049626	0.00064638	7.6875e-08
0.057649	0.049822	0.015279	0.011312	9.6514e-05	0.0050284	0.00078782	7.6215e-08
0.046408	0.047906	0.013788	0.010036	8.6333e-05	0.0051531	0.00088404	7.7462e-08
0.037469	0.050455	0.012947	0.0087615	7.589e-05	0.0052604	0.00098706	7.8522e-08
0.039342	0.059019	0.01257	0.0074947	6.5211e-05	0.00535	0.001093	7.9393e-08
0.056155	0.071651	0.012377	0.0062414	5.4322e-05	0.0054216	0.0011957	8.0073e-08
0.086832	0.10626	0.012018	0.0050066	4.3252e-05	0.0054754	0.0012862	8.056e-08
0.087618	0.1317	0.01109	0.0037952	3.2026e-05	0.0055116	0.0013513	8.0853e-08
0.011676	0.14143	0.0092303	0.0026119	2.0673e-05	0.0055307	0.0013731	8.0952e-08
0.051003	0.1392	0.0061684	0.0014613	9.2192e-06	0.0055335	0.0013281	8.0855e-08
0.0015982	0.12552	0.0018259	0.00034814	2.3076e-06	0.0055208	0.0011868	8.0563e-08
0.017726	0.10354	0.0033575	0.00072217	1.388e-05	0.0054937	0.00091533	8.0077e-08
0.003342	0.076959	0.0081659	0.0017429	2.5472e-05	0.0054535	0.00048013	7.9399e-08
0.014419	0.048281	0.010766	0.002706	3.7056e-05	0.0054016	0.00014096	7.8529e-08
0.029299	0.02012	0.0093874	0.0036023	4.8606e-05	0.0053393	0.00093373	7.747e-08
0.036093	0.006493	0.003955	0.0044212	6.0095e-05	0.0052682	0.0017972	7.6224e-08
0.033277	0.030975	0.0040891	0.0051465	7.1498e-05	0.0051899	0.0024639	7.4795e-08
0.026359	0.05093	0.011097	0.0057563	8.279e-05	0.005106	0.0024582	7.3185e-08
0.019508	0.063001	0.013504	0.0062239	9.3945e-05	0.0050181	0.0013008	7.14e-08
0.015851	0.0666	0.010359	0.0065163	0.00010494	0.0049276	0.0009216	6.9442e-08
0.012703	0.060739	0.0041908	0.0065923	0.00011575	0.0048362	0.0031995	6.7317e-08
0.0057362	0.043332	0.0015285	0.0064	0.00012635	0.0047452	0.004428	6.503e-08
0.00096537	0.013291	0.0052447	0.0058727	0.00013672	0.0046561	0.0043488	6.2586e-08
0.0022741	0.020991	0.0070685	0.0049249	0.00014684	0.0045701	0.0034256	5.9991e-08
0.013768	0.045839	0.0075659	0.0034491	0.00015669	0.0044883	0.0022422	5.7252e-08
0.023542	0.050802	0.0073102	0.0013195	0.00016624	0.0044118	0.0011694	5.4375e-08
0.085873	0.037331	0.0066336	0.0015908	0.00017548	0.0043415	0.00035897	5.1367e-08
0.016081	0.016508	0.0055997	0.0053765	0.00018439	0.0042782	0.00017141	4.8235e-08
0.0027354	0.0019675	0.0041081	0.010086	0.00019294	0.0042226	0.00046454	4.4987e-08
0.01376	0.014824	0.0020604	0.015712	0.00020114	0.0041752	0.00058137	4.163e-08
0.032398	0.023043	0.00045739	0.022417	0.00020895	0.0041364	0.00057984	3.8174e-08
0.046491	0.028255	0.003078	0.030836	0.00021636	0.0041064	0.00050668	3.4625e-08
0.054045	0.031681	0.005139	0.041708	0.00022337	0.0040855	0.00039596	3.0993e-08
0.06193	0.034261	0.0059122	0.053914	0.00022994	0.0040737	0.00027062	2.7286e-08
0.068759	0.036731	0.0050533	0.062606	0.00023609	0.0040708	0.00014507	2.3514e-08
0.062706	0.039959	0.0029478	0.062296	0.00024178	0.0040766	2.7735e-05	1.9685e-08
0.030223	0.044641	0.00036546	0.053004	0.00024701	0.0040907	7.7044e-05	1.5808e-08
0.0011575	0.05069	0.0021368	0.040134	0.00025178	0.0041127	0.00016748	1.1894e-08
0.015706	0.056893	0.0042509	0.028218	0.00025606	0.0041421	0.00024341	7.9504e-09
0.023291	0.059942	0.0058039	0.01873	0.00025986	0.0041781	0.0003056	3.9881e-09
0.025376	0.062426	0.006678	0.011488	0.00026317	0.0042199	0.00035534	1.6096e-11
0.023011	0.064262	0.0068133	0.0060571	0.00026598	0.0042667	0.00039411	3.9559e-09
0.016738	0.063591	0.0061388	0.0022788	0.00026828	0.0043176	0.00042348	7.9184e-09
0.008612	0.060032	0.0045195	0.00034853	0.00027007	0.0043715	0.00044497	1.1862e-08
0.00022121	0.049677	0.001792	0.00076716	0.00027134	0.0044274	0.00045999	1.5777e-08
0.010021	0.030121	0.0020796	0.0042241	0.0002721	0.0044842	0.0004698	1.9653e-08
0.020827	0.0057393	0.006827	0.011346	0.00027233	0.0045407	0.0004755	2.3483e-08
0.031796	0.01366	0.011763	0.022305	0.00027204	0.0045958	0.00047805	2.7256e-08
0.041412	0.023218	0.015931	0.036464	0.00027122	0.0046484	0.00047822	3.0963e-08
0.046925	0.026535	0.018438	0.052348	0.00026988	0.0046974	0.00047665	3.4596e-08
0.04027	0.028352	0.018794	0.068081	0.00026801	0.0047417	0.00047386	3.8145e-08
0.0087584	0.030463	0.017009	0.081931	0.00026562	0.0047803	0.00047024	4.1602e-08
0.06242	0.032546	0.013593	0.092696	0.0002627	0.0048122	0.00046607	4.496e-08
0.15127	0.033219	0.0093658	0.09983	0.00025926	0.0048366	0.00046157	4.8208e-08
0.066803	0.032973	0.0056159	0.10335	0.0002553	0.0048527	0.00045687	5.1341e-08
0.011179	0.033411	0.0038099	0.1037	0.00025083	0.0048597	0.00045208	5.435e-08
0.094229	0.051169	0.0048585	0.10156	0.00024585	0.0048569	0.00044723	5.7228e-08
0.12603	0.12091	0.0081942	0.0977	0.00024037	0.0048439	0.00044236	5.9969e-08
0.11807	0.024125	0.011771	0.092854	0.00023439	0.0048201	0.00043748	6.2565e-08
0.086655	0.060648	0.013582	0.087635	0.00022794	0.0047853	0.00043257	6.501e-08
0.04447	0.063327	0.013328	0.082498	0.000221	0.0047392	0.00042765	6.7298e-08
0.0087523	0.058065	0.012419	0.077743	0.00021361	0.0046815	0.00042269	6.9425e-08
0.0058525	0.049826	0.012422	0.073536	0.00020576	0.0046123	0.00041769	7.1384e-08
0.0088542	0.04076	0.014158	0.069933	0.00019748	0.0045316	0.00041264	7.3171e-08
0.065506	0.03095	0.017542	0.066918	0.00018877	0.0044394	0.00040756	7.4782e-08
0.20533	0.018841	0.021979	0.064431	0.00017967	0.004336	0.00040243	7.6212e-08
0.19525	0.0018801	0.026709	0.062386	0.00017017	0.0042216	0.00039727	7.746e-08
0.096687	0.021453	0.031111	0.060696	0.00016031	0.0040967	0.00039209	7.852e-08
0.0723	0.049141	0.03483	0.059276	0.00015011	0.0039618	0.0003869	7.9392e-08
0.056846	0.080897	0.037782	0.058052	0.00013958	0.0038173	0.00038172	8.0072e-08
0.024077	0.11295	0.040065	0.056966	0.00012875	0.0036639	0.00037656	8.0559e-08
0.010289	0.12636	0.041823	0.055972	0.00011765	0.0035023	0.00037143	8.0852e-08
0.022034	0.11075	0.043259	0.055036	0.0001063	0.0033333	0.00036634	8.095e-08
0.022569	0.093289	0.044809	0.054135	9.4734e-05	0.0031578	0.00036132	8.0854e-08
0.031932	0.080279	0.047338	0.053256	8.2973e-05	0.0029767	0.00035636	8.0562e-08
0.045844	0.0718	0.050922	0.05239	7.1051e-05	0.0027909	0.00035148	8.0077e-08
0.055911	0.066306	0.054947	0.051533	5.8998e-05	0.0026016	0.00034669	7.9398e-08
0.058812	0.062396	0.057863	0.050683	4.6845e-05	0.0024097	0.00034199	7.8529e-08
0.052288	0.059457	0.057928	0.049843	3.4624e-05	0.0022165	0.00033738	7.747e-08
0.021349	0.057337	0.054079	0.049013	2.237e-05	0.002023	0.00033288	7.6224e-08
0.07331	0.056103	0.046056	0.048197	1.0114e-05	0.0018305	0.00032849	7.4795e-08
0.19927	0.05559	0.034456	0.047396	2.109e-06	0.0016401	0.0003242	7.3186e-08
0.21449	0.055372	0.020766	0.046613	1.4266e-05	0.0014531	0.00032003	7.14e-08
0.17063	0.054916	0.0067319	0.045849	2.6322e-05	0.0012706	0.00031598	6.9443e-08
0.15491	0.053709	0.0062858	0.045106	3.8244e-05	0.0010939	0.00031205	6.7318e-08
0.15087	0.051375	0.017207	0.044383	4.9997e-05	0.00092406	0.00030825	6.503e-08
0.15362	0.047834	0.025121	0.04368	6.155e-05	0.00076223	0.00030459	6.2587e-08
0.15582	0.043381	0.029333	0.042998	7.2867e-05	0.0006095	0.00030107	5.9992e-08
0.1536	0.038841	0.029596	0.042336	8.3919e-05	0.0004669	0.0002977	5.7253e-08
0.14832	0.035353	0.026278	0.041693	9.4671e-05	0.00033542	0.00029449	5.4376e-08
0.14132	0.03643	0.020283	0.041067	0.0001051	0.00021597	0.00029145	5.1368e-08
0.10332	0.047598	0.012795	0.040458	0.00011516	0.00010941	0.00028859	4.8236e-08
0.054175	0.078724	0.0050563	0.039865	0.00012484	1.6513e-05	0.00028593	4.4988e-08
0.039504	0.086941	0.0017531	0.039285	0.0001341	6.2026e-05	0.00028347	4.1631e-08
0.012175	0.094915	0.0066474	0.038718	0.00014293	0.00012559	0.00028123	3.8175e-08
0.023832	0.10373	0.0090723	0.038163	0.00015128	0.00017364	0.00027922	3.4626e-08
0.037751	0.10656	0.0089727	0.037619	0.00015915	0.00020574	0.00027745	3.0994e-08
0.038397	0.10571	0.0068616	0.037083	0.00016651	0.00022153	0.00027593	2.7287e-08
0.017053	0.10375	0.003581	0.036555	0.00017334	0.00022076	0.00027465	2.3515e-08
0.0079065	0.094104	0.00012912	0.036033	0.00017963	0.00020325	0.00027362	1.9685e-08
0.02577	0.075306	0.0039155	0.035516	0.00018534	0.00016892	0.00027284	1.5809e-08
0.033993	0.056174	0.0077863	0.035	0.00019048	0.0001178	0.00027229	1.1894e-08
0.034498	0.043843	0.011459	0.034486	0.00019503	4.9999e-05	0.00027198	7.9506e-09
0.030862	0.039169	0.014397	0.033969	0.00019897	3.4264e-05	0.00027187	3.988e-09
0.024342	0.040206	0.015779	0.033448	0.00020231	0.00013468	0.00027196	1.5885e-11
0.014893	0.043465	0.015269	0.032919	0.00020502	0.00025084	0.00027223	3.9563e-09
0.0035943	0.045304	0.013518	0.032381	0.00020711	0.00038223	0.00027265	7.919e-09
0.0068277	0.043609	0.011221	0.031829	0.00020857	0.00052823	0.00027321	1.1863e-08
0.012756	0.037983	0.0087639	0.03126	0.00020941	0.00068814	0.00027391	1.5778e-08
0.0090755	0.029424	0.006289	0.030671	0.00020961	0.00086113	0.00027476	1.9655e-08
0.0031358	0.020159	0.0038283	0.030059	0.00020919	0.0010463	0.00027579	2.3484e-08
0.022145	0.012305	0.0012559	0.029419	0.00020814	0.0012426	0.00027706	2.7257e-08
0.047172	0.0067463	0.0014545	0.028748	0.00020648	0.0014489	0.00027867	3.0965e-08
0.0728	0.003436	0.0040859	0.028043	0.00020421	0.0016639	0.00028077	3.4597e-08
0.093327	0.0020844	0.0059791	0.0273	0.00020133	0.0018864	0.00028355	3.8147e-08
0.088294	0.0026092	0.0062219	0.026518	0.00019787	0.0021149	0.00028728	4.1604e-08
0.02318	0.005223	0.004061	0.025693	0.00019383	0.002348	0.00029232	4.4962e-08
0.13969	0.0099051	0.00058011	0.024824	0.00018922	0.0025839	0.0002991	4.8211e-08
0.00034139	0.017095	0.0055616	0.02391	0.00018407	0.0028212	0.00030815	5.1344e-08
0.023097	0.026669	0.0078975	0.022951	0.00017838	0.003058	0.00032011	5.4353e-08
0.015731	0.040754	0.0046414	0.021946	0.00017217	0.0032926	0.0003357	5.7231e-08
0.012704	0.045847	0.0040908	0.020898	0.00016547	0.0035233	0.00035576	5.9971e-08
0.0087352	0.045926	0.014332	0.019807	0.00015829	0.0037483	0.00038121	6.2567e-08
0.0084226	0.046279	0.021972	0.018678	0.00015065	0.0039659	0.00041304	6.5012e-08
0.015954	0.048271	0.025545	0.017512	0.00014258	0.0041743	0.00045225	6.7301e-08
0.027506	0.051589	0.025476	0.016315	0.00013409	0.0043721	0.00049984	6.9427e-08
0.046777	0.05478	0.023253	0.015091	0.00012522	0.0045578	0.0005567	7.1386e-08
0.062028	0.051996	0.021577	0.013918	0.00012409	0.0046497	0.00065967	7.0916e-08
0.069937	0.027414	0.020198	0.0072726	0.00010297	0.0051364	0.00083402	7.6759e-08
0.064753	0.01896	0.018632	0.0059889	0.00010115	0.0051925	0.00097764	7.6246e-08
0.052754	0.01748	0.016411	0.0045759	9.0588e-05	0.005305	0.0011029	7.7609e-08
0.044056	0.019479	0.014923	0.0031512	7.9761e-05	0.0053999	0.0012439	7.8785e-08
0.048065	0.026628	0.013964	0.001724	6.8693e-05	0.0054769	0.0013989	7.9771e-08
0.070643	0.039226	0.013208	0.00030312	5.741e-05	0.0055359	0.0015643	8.0565e-08
0.11095	0.066341	0.012258	0.0011027	4.5939e-05	0.0055769	0.0017333	8.1165e-08
0.12035	0.088454	0.010679	0.0024856	3.4308e-05	0.0056004	0.0018954	8.1569e-08
0.012793	0.10322	0.008095	0.0038381	2.2545e-05	0.0056069	0.0020336	8.1777e-08
0.038715	0.10924	0.0041911	0.0051535	1.0677e-05	0.0055974	0.0021233	8.1787e-08
0.02139	0.10523	0.0011156	0.0064257	1.2695e-06	0.0055727	0.0021292	8.1601e-08
0.035573	0.092012	0.0071338	0.0076488	1.3266e-05	0.0055342	0.0020042	8.1218e-08
0.011575	0.071968	0.012239	0.0088177	2.5285e-05	0.0054832	0.0016904	8.064e-08
0.010802	0.046864	0.014097	0.0099265	3.73e-05	0.0054211	0.0011272	7.9867e-08
0.025265	0.018965	0.010683	0.010967	4.9284e-05	0.0053496	0.00027665	7.8902e-08
0.032993	0.0098616	0.0022009	0.011929	6.121e-05	0.0052701	0.0008177	7.7747e-08
0.030854	0.03844	0.0085418	0.012803	7.3053e-05	0.0051845	0.0019113	7.6404e-08
0.026467	0.062999	0.016551	0.013573	8.4786e-05	0.0050944	0.0024203	7.4877e-08
0.022994	0.077729	0.017585	0.014222	9.6384e-05	0.0050013	0.0015332	7.317e-08
0.021523	0.082204	0.011298	0.014725	0.00010782	0.0049069	0.00091489	7.1287e-08
0.01979	0.077894	0.0016638	0.015049	0.00011907	0.0048128	0.0035416	6.9232e-08
0.016237	0.059914	0.0066525	0.015146	0.00013012	0.0047203	0.0046887	6.701e-08
0.011679	0.026515	0.011688	0.014952	0.00014093	0.0046308	0.0040981	6.4627e-08
0.01907	0.013744	0.013707	0.014374	0.00015149	0.0045455	0.002602	6.2088e-08
0.050743	0.043956	0.01364	0.013292	0.00016177	0.0044656	0.0010447	5.94e-08
0.12511	0.051195	0.012362	0.011559	0.00017176	0.004392	0.00016368	5.6568e-08
0.20389	0.037597	0.01037	0.0090161	0.00018142	0.0043256	0.0009323	5.3601e-08
0.042744	0.015634	0.0078135	0.0055326	0.00019075	0.0042671	0.0013233	5.0504e-08
0.0054111	0.003955	0.0046935	0.0010379	0.00019972	0.004217	0.0014416	4.7285e-08
0.0017441	0.017508	0.0010867	0.0044072	0.00020832	0.004176	0.0013866	4.3952e-08
0.020335	0.025994	0.0026648	0.010671	0.00021653	0.0041442	0.0012346	4.0514e-08
0.040945	0.031272	0.0059444	0.01784	0.00022432	0.0041219	0.0010386	3.6978e-08
0.057863	0.034804	0.0079212	0.026466	0.0002317	0.0041092	0.00083175	3.3353e-08
0.078705	0.037516	0.0078721	0.036963	0.00023864	0.004106	0.00063319	2.9648e-08
0.096819	0.040059	0.0056788	0.047525	0.00024513	0.0041121	0.0004528	2.5871e-08
0.09617	0.043337	0.0021227	0.053273	0.00025115	0.0041273	0.00029468	2.2032e-08
0.028893	0.048064	0.0016839	0.050462	0.0002567	0.0041512	0.00015955	1.8139e-08
0.0095482	0.054429	0.0050483	0.041188	0.00026176	0.0041832	4.6298e-05	1.4204e-08
0.022967	0.060634	0.007676	0.030386	0.00026633	0.0042227	4.7094e-05	1.0233e-08
0.026267	0.064207	0.009441	0.021048	0.00027039	0.004269	0.000123	6.2387e-09
0.026649	0.067508	0.010253	0.013787	0.00027394	0.0043213	0.00018387	2.2289e-09
0.023973	0.070423	0.010055	0.0083273	0.00027697	0.0043786	0.000232	1.7863e-09
0.018703	0.071938	0.0087759	0.0045045	0.00027947	0.0044401	0.00026954	5.7971e-09
0.011147	0.07113	0.0062906	0.0025837	0.00028143	0.0045047	0.00029838	9.794e-09
0.0019652	0.064717	0.0024811	0.0033117	0.00028286	0.0045713	0.00032021	1.3767e-08
0.008452	0.049757	0.002586	0.0078179	0.00028375	0.0046387	0.00033646	1.7707e-08
0.021038	0.028011	0.0084627	0.017222	0.00028408	0.0047059	0.00034835	2.1605e-08
0.036379	0.0067053	0.01424	0.031847	0.00028387	0.0047717	0.00035688	2.545e-08
0.053209	0.0080327	0.018807	0.050431	0.00028311	0.0048349	0.00036289	2.9234e-08
0.065313	0.016012	0.021279	0.070212	0.00028179	0.0048944	0.00036702	3.2948e-08
0.061479	0.020454	0.021351	0.087995	0.00027992	0.0049492	0.00036979	3.6582e-08
0.027356	0.023234	0.019317	0.10152	0.0002775	0.0049983	0.00037158	4.0129e-08
0.042797	0.023655	0.015886	0.10991	0.00027453	0.0050407	0.00037267	4.3578e-08
0.11881	0.019709	0.011824	0.11334	0.00027101	0.0050754	0.00037326	4.6923e-08
0.072206	0.010886	0.0081495	0.1126	0.00026694	0.0051017	0.00037349	5.0154e-08
0.030209	0.0051477	0.0060092	0.10877	0.00026233	0.0051189	0.00037343	5.3265e-08
0.050061	0.01512	0.0064188	0.10298	0.00025718	0.0051263	0.00037313	5.6247e-08
0.08978	0.17956	0.009742	0.096247	0.00025151	0.0051234	0.00037263	5.9094e-08
0.08915	0.13837	0.015259	0.089355	0.00024531	0.0051097	0.00037193	6.1799e-08
0.067668	0.11107	0.021396	0.082837	0.00023861	0.0050849	0.00037104	6.4354e-08
0.034945	0.096837	0.026728	0.077003	0.00023139	0.0050486	0.00036997	6.6755e-08
0.0017461	0.084387	0.030828	0.071981	0.00022369	0.0050007	0.00036872	6.8995e-08
0.023794	0.072106	0.034094	0.067779	0.00021552	0.0049412	0.00036731	7.1068e-08
0.039308	0.060691	0.037195	0.064331	0.00020687	0.0048699	0.00036573	7.2971e-08
0.047428	0.050397	0.040449	0.061533	0.00019779	0.004787	0.00036403	7.4697e-08
0.044682	0.039227	0.043699	0.059268	0.00018827	0.0046927	0.00036221	7.6244e-08
0.12184	0.023898	0.046491	0.057421	0.00017834	0.0045873	0.0003603	7.7607e-08
0.078583	0.0024089	0.048457	0.055891	0.00016803	0.004471	0.00035832	7.8783e-08
0.056059	0.026101	0.049554	0.05459	0.00015735	0.0043443	0.00035631	7.9769e-08
0.042663	0.07045	0.050188	0.053449	0.00014632	0.0042078	0.00035428	8.0563e-08
0.021613	0.14221	0.051011	0.052416	0.00013497	0.0040619	0.00035226	8.1163e-08
0.0034732	0.19422	0.052451	0.051452	0.00012334	0.0039075	0.00035027	8.1568e-08
0.023898	0.14836	0.054424	0.050528	0.00011144	0.0037453	0.00034833	8.1776e-08
0.016727	0.1217	0.056702	0.049628	9.9302e-05	0.003576	0.00034646	8.1787e-08
0.013156	0.10835	0.059607	0.048739	8.6962e-05	0.0034007	0.00034466	8.1601e-08
0.02675	0.10041	0.063009	0.047857	7.445e-05	0.0032202	0.00034296	8.1218e-08
0.045207	0.094823	0.066224	0.046979	6.1796e-05	0.0030356	0.00034135	8.064e-08
0.048492	0.090531	0.067601	0.046106	4.9036e-05	0.0028479	0.00033984	7.9867e-08
0.026149	0.087088	0.065509	0.045239	3.6204e-05	0.0026584	0.00033844	7.8902e-08
0.023376	0.084394	0.059388	0.044382	2.3334e-05	0.0024681	0.00033715	7.7747e-08
0.14785	0.08242	0.049689	0.043537	1.0461e-05	0.0022783	0.00033597	7.6404e-08
0.28614	0.081182	0.037386	0.042707	2.3772e-06	0.0020901	0.0003349	7.4878e-08
0.26829	0.080535	0.023609	0.041895	1.5146e-05	0.0019047	0.00033395	7.3171e-08
0.22997	0.080073	0.0093381	0.041102	2.7809e-05	0.0017235	0.0003331	7.1288e-08
0.19736	0.079174	0.0046227	0.040329	4.033e-05	0.0015475	0.00033238	6.9233e-08
0.18313	0.077122	0.017299	0.039576	5.2673e-05	0.0013779	0.00033177	6.7011e-08
0.18537	0.073324	0.027406	0.038845	6.4802e-05	0.0012159	0.00033128	6.4628e-08
0.19107	0.067507	0.03359	0.038135	7.6683e-05	0.0010625	0.00033092	6.2089e-08
0.18975	0.060133	0.034965	0.037444	8.828e-05	0.00091892	0.00033069	5.9401e-08
0.18182	0.053346	0.031615	0.036773	9.9562e-05	0.00078602	0.00033059	5.657e-08
0.14374	0.054277	0.024604	0.036121	0.00011049	0.00066477	0.00033064	5.3602e-08
0.042152	0.075323	0.015521	0.035485	0.00012105	0.00055604	0.00033085	5.0505e-08
0.082944	0.15493	0.0060181	0.034865	0.00013119	0.0004606	0.00033122	4.7286e-08
0.0056151	0.13899	0.0024154	0.03426	0.00014089	0.00037916	0.00033177	4.3954e-08
0.015125	0.13261	0.0085485	0.033668	0.00015012	0.00031236	0.00033251	4.0515e-08
0.031465	0.12456	0.011632	0.033088	0.00015887	0.00026072	0.00033344	3.6979e-08
0.042324	0.11198	0.011619	0.032519	0.00016709	0.0002247	0.00033458	3.3354e-08
0.040242	0.10291	0.0090801	0.031959	0.00017478	0.00020466	0.00033593	2.9648e-08
0.019399	0.08602	0.0050027	0.031407	0.0001819	0.00020088	0.00033749	2.5872e-08
0.0058922	0.058482	0.00033036	0.030861	0.00018845	0.00021352	0.00033928	2.2032e-08
0.024025	0.035348	0.0043969	0.03032	0.00019439	0.00024267	0.00034128	1.814e-08
0.032285	0.025852	0.0090652	0.029783	0.00019973	0.00028832	0.00034349	1.4204e-08
0.032856	0.02593	0.013459	0.029248	0.00020445	0.00035036	0.00034589	1.0234e-08
0.029349	0.030987	0.017194	0.028712	0.00020853	0.0004286	0.00034847	6.2387e-09
0.022875	0.038118	0.019415	0.028175	0.00021196	0.00052272	0.0003512	2.2287e-09
0.013263	0.044533	0.01946	0.027633	0.00021475	0.00063234	0.00035407	1.7866e-09
0.0019983	0.048288	0.017798	0.027085	0.00021688	0.00075695	0.00035704	5.7977e-09
0.0072565	0.048461	0.015264	0.026527	0.00021835	0.00089596	0.0003601	9.7947e-09
0.01051	0.045329	0.012408	0.025957	0.00021917	0.0010487	0.00036322	1.3768e-08
0.0031686	0.039595	0.0093852	0.025373	0.00021932	0.0012142	0.00036641	1.7709e-08
0.012129	0.032789	0.0061723	0.02477	0.00021883	0.0013918	0.00036968	2.1606e-08
0.035237	0.026499	0.002701	0.024146	0.00021768	0.0015803	0.00037308	2.5452e-08
0.067735	0.021648	0.0010065	0.023498	0.00021589	0.0017787	0.00037669	2.9236e-08
0.10329	0.018472	0.0046281	0.022821	0.00021347	0.0019856	0.00038065	3.295e-08
0.13068	0.017008	0.0073983	0.022113	0.00021042	0.0021999	0.00038515	3.6584e-08
0.14144	0.017463	0.0081271	0.02137	0.00020676	0.00242	0.00039048	4.0131e-08
0.15012	0.020366	0.0057338	0.020588	0.00020251	0.0026444	0.00039699	4.358e-08
0.057021	0.026624	5.6164e-05	0.019764	0.00019767	0.0028717	0.00040516	4.6925e-08
0.025667	0.035943	0.0066582	0.018895	0.00019226	0.0031	0.00041557	5.0157e-08
0.049095	0.04969	0.010239	0.017977	0.00018631	0.0033277	0.00042895	5.3267e-08
0.034423	0.077389	0.0068115	0.017008	0.00017982	0.003553	0.00044617	5.625e-08
0.021476	0.071548	0.0037687	0.015985	0.00017283	0.0037741	0.00046822	5.9097e-08
0.011442	0.060712	0.01668	0.014909	0.00016534	0.0039893	0.00049626	6.1801e-08
0.0078392	0.050624	0.026716	0.013777	0.00015738	0.0041968	0.00053157	6.4357e-08
0.015409	0.043209	0.031667	0.012592	0.00014898	0.0043949	0.00057557	6.6757e-08
0.031225	0.039533	0.031845	0.011356	0.00014016	0.004582	0.00062976	6.8997e-08
0.054161	0.035736	0.029116	0.010071	0.00013094	0.0047566	0.00069565	7.1071e-08
0.070018	0.026549	0.02711	0.0088432	0.00012947	0.0048392	0.00079389	7.0749e-08
0.069962	0.033451	0.022278	0.00098566	0.00010466	0.0052994	0.00097692	7.6181e-08
0.065013	0.044148	0.02034	0.00041594	0.00010258	0.0053442	0.001111	7.5758e-08
0.053372	0.044938	0.017501	0.0020062	9.1768e-05	0.0054427	0.0012549	7.7183e-08
0.044876	0.043859	0.015509	0.003627	8.0684e-05	0.0055235	0.0014214	7.8422e-08
0.04922	0.041531	0.014117	0.0052659	6.9361e-05	0.0055863	0.0016114	7.9472e-08
0.074361	0.070163	0.012947	0.0069099	5.7824e-05	0.0056311	0.0018241	8.033e-08
0.12381	0.008007	0.011539	0.0085457	4.6103e-05	0.0056581	0.0020569	8.0995e-08
0.15298	0.039938	0.0094129	0.010161	3.4223e-05	0.0056679	0.0023031	8.1465e-08
0.047653	0.066053	0.0062835	0.011743	2.2213e-05	0.0056612	0.0025506	8.1739e-08
0.01912	0.077075	0.0017307	0.013283	1.01e-05	0.0056389	0.002778	8.1816e-08
0.03862	0.078847	0.0042673	0.01477	2.0885e-06	0.0056022	0.0029503	8.1695e-08
0.046068	0.072135	0.010674	0.016194	1.4325e-05	0.0055525	0.0030136	8.1378e-08
0.016556	0.056087	0.015428	0.017549	2.6582e-05	0.0054913	0.0028889	8.0865e-08
0.0060237	0.033513	0.015859	0.018826	3.8834e-05	0.00542	0.0024727	8.0157e-08
0.015779	0.0087769	0.0099941	0.020017	5.1052e-05	0.0053403	0.0016544	7.9256e-08
0.019743	0.016233	0.001413	0.021117	6.3212e-05	0.0052541	0.00037792	7.8164e-08
0.023671	0.041261	0.014035	0.022118	7.5285e-05	0.0051629	0.001196	7.6883e-08
0.028629	0.064615	0.02184	0.023013	8.7247e-05	0.0050685	0.002405	7.5418e-08
0.032831	0.082559	0.020502	0.023793	9.9071e-05	0.0049724	0.0019616	7.377e-08
0.05463	0.090127	0.010784	0.024444	0.00011073	0.0048764	0.00089728	7.1945e-08
0.064681	0.087488	0.0019305	0.024946	0.00012221	0.0047819	0.0040781	6.9947e-08
0.06876	0.071195	0.012259	0.025262	0.00013347	0.0046903	0.0050898	6.778e-08
0.063993	0.038748	0.018172	0.025337	0.0001445	0.0046028	0.003697	6.545e-08
0.070146	0.0043016	0.020164	0.02509	0.00015527	0.0045207	0.0014647	6.2963e-08
0.13184	0.039107	0.019485	0.024407	0.00016577	0.0044449	0.00044293	6.0323e-08
0.31044	0.050104	0.017226	0.023151	0.00017596	0.0043763	0.0016646	5.7538e-08
0.29312	0.038482	0.013978	0.021173	0.00018583	0.0043158	0.0022587	5.4615e-08
0.093048	0.017226	0.0099397	0.018338	0.00019535	0.0042639	0.0024116	5.156e-08
0.0037487	0.0022265	0.0052151	0.014551	0.00020452	0.0042211	0.0022995	4.8381e-08
0.017798	0.01584	9.5226e-05	0.0098369	0.0002133	0.0041879	0.0020522	4.5085e-08
0.0032212	0.024365	0.0047865	0.0043435	0.00022169	0.0041644	0.0017529	4.1681e-08
0.015406	0.029789	0.0085707	0.0017989	0.00022966	0.0041507	0.0014498	3.8176e-08
0.041133	0.033707	0.010315	0.0087806	0.0002372	0.004147	0.0011679	3.458e-08
0.075435	0.036951	0.0093775	0.017275	0.0002443	0.0041529	0.00091787	3.09e-08
0.12334	0.039844	0.0059152	0.027452	0.00025093	0.0041684	0.00070262	2.7145e-08
0.17367	0.043148	0.0010745	0.036835	0.0002571	0.004193	0.00052073	2.3326e-08
0.021275	0.047373	0.0037701	0.040706	0.00026278	0.0042264	0.00036891	1.945e-08
0.022358	0.052839	0.0078432	0.037267	0.00026797	0.0042679	0.00024328	1.5527e-08
0.02849	0.057972	0.010875	0.029696	0.00027265	0.0043169	0.00013996	1.1567e-08
0.027486	0.060821	0.012786	0.021812	0.00027681	0.0043727	5.5382e-05	7.5786e-09
0.028066	0.063504	0.013505	0.015314	0.00028045	0.0044344	1.361e-05	3.5723e-09
0.028865	0.066628	0.012973	0.010366	0.00028356	0.0045011	6.9734e-05	4.4266e-10
0.02777	0.070119	0.011116	0.0069033	0.00028613	0.0045717	0.00011531	4.4565e-09
0.023884	0.072199	0.0078219	0.0052958	0.00028815	0.0046454	0.0001523	8.4596e-09
0.018817	0.070254	0.0030325	0.006583	0.00028963	0.0047209	0.00018237	1.2442e-08
0.012051	0.061689	0.0030652	0.012417	0.00029055	0.0047971	0.00020689	1.6395e-08
0.00028737	0.046939	0.0098152	0.024416	0.00029091	0.0048729	0.000227	2.0308e-08
0.019844	0.030451	0.01608	0.042626	0.0002907	0.0049472	0.00024363	2.4173e-08
0.045897	0.016845	0.020632	0.064201	0.00028994	0.0050188	0.00025752	2.7979e-08
0.06615	0.0072048	0.02267	0.084141	0.0002886	0.0050866	0.00026926	3.1718e-08
0.063864	0.00050857	0.022134	0.098483	0.0002867	0.0051495	0.00027931	3.538e-08
0.030746	0.0035368	0.019631	0.10626	0.00028424	0.0052066	0.000288	3.8957e-08
0.030612	0.0036053	0.016075	0.10858	0.0002812	0.0052569	0.00029558	4.244e-08
0.089056	0.0018283	0.012222	0.10699	0.00027761	0.0052994	0.00030225	4.5821e-08
0.09215	0.012243	0.0088676	0.10274	0.00027346	0.0053335	0.00030811	4.9092e-08
0.074356	0.027212	0.0068243	0.096827	0.00026875	0.0053583	0.00031327	5.2244e-08
0.0018918	0.044483	0.0068811	0.090083	0.00026349	0.0053733	0.00031779	5.5271e-08
0.048852	0.1123	0.0095947	0.083171	0.00025769	0.0053779	0.00032171	5.8164e-08
0.058203	0.12296	0.014999	0.076568	0.00025135	0.0053716	0.00032508	6.0917e-08
0.046744	0.11621	0.022425	0.070572	0.00024448	0.0053541	0.00032793	6.3524e-08
0.025292	0.10618	0.030705	0.065331	0.0002371	0.0053251	0.00033029	6.5977e-08
0.00064288	0.09478	0.03868	0.06088	0.00022921	0.0052844	0.00033222	6.8272e-08
0.024694	0.083661	0.045643	0.05718	0.00022083	0.0052319	0.00033375	7.0402e-08
0.051043	0.074345	0.051374	0.054151	0.00021197	0.0051675	0.00033493	7.2362e-08
0.073372	0.067362	0.055849	0.05169	0.00020266	0.0050914	0.00033581	7.4148e-08
0.084413	0.060199	0.058922	0.049693	0.0001929	0.0050037	0.00033644	7.5756e-08
0.08082	0.050142	0.060396	0.04806	0.00018271	0.0049046	0.00033686	7.7181e-08
0.037749	0.037033	0.060171	0.046704	0.00017213	0.0047944	0.00033714	7.842e-08
0.0012993	0.020531	0.058563	0.045551	0.00016116	0.0046735	0.0003373	7.947e-08
0.013185	0.018144	0.05654	0.044541	0.00014984	0.0045425	0.00033739	8.0329e-08
0.0011668	0.13522	0.05551	0.043631	0.00013819	0.0044019	0.00033745	8.0994e-08
0.0033043	0.33684	0.056495	0.042784	0.00012624	0.0042524	0.00033751	8.1464e-08
0.021188	0.19283	0.059358	0.041976	0.00011401	0.0040948	0.0003376	8.1738e-08
0.015918	0.14	0.063179	0.041191	0.00010153	0.0039297	0.00033773	8.1815e-08
0.0016144	0.12789	0.067359	0.040419	8.8846e-05	0.0037582	0.00033793	8.1695e-08
0.0031905	0.12239	0.07117	0.039651	7.5979e-05	0.0035813	0.00033821	8.1378e-08
0.030877	0.11725	0.073603	0.038887	6.2964e-05	0.0033998	0.00033858	8.0865e-08
0.056648	0.11161	0.073037	0.038124	4.9838e-05	0.0032151	0.00033905	8.0157e-08
0.046038	0.10683	0.068413	0.037364	3.6635e-05	0.0030281	0.00033961	7.9256e-08
0.022272	0.10313	0.060128	0.036609	2.3391e-05	0.0028401	0.00034028	7.8164e-08
0.17867	0.10026	0.04946	0.035861	1.0143e-05	0.0026522	0.00034106	7.6884e-08
0.32109	0.098039	0.037565	0.035122	3.0705e-06	0.0024658	0.00034194	7.5418e-08
0.30788	0.096363	0.024995	0.034395	1.6213e-05	0.0022819	0.00034292	7.3771e-08
0.29105	0.095117	0.011814	0.033682	2.9248e-05	0.0021019	0.00034401	7.1946e-08
0.20006	0.093937	0.0018739	0.032983	4.2135e-05	0.001927	0.0003452	6.9948e-08
0.15745	0.092171	0.01541	0.032301	5.4839e-05	0.0017584	0.0003465	6.7781e-08
0.15238	0.08887	0.027322	0.031634	6.7322e-05	0.0015971	0.00034792	6.5451e-08
0.16571	0.082911	0.035624	0.030984	7.9547e-05	0.0014443	0.00034944	6.2964e-08
0.16604	0.073512	0.038607	0.03035	9.1479e-05	0.0013012	0.00035108	6.0324e-08
0.12613	0.061522	0.03579	0.029732	0.00010308	0.0011686	0.00035285	5.754e-08
0.034704	0.055633	0.028241	0.029128	0.00011432	0.0010475	0.00035475	5.4616e-08
0.14893	0.097087	0.017956	0.028537	0.00012517	0.00093876	0.00035679	5.1561e-08
0.086254	0.28596	0.0070194	0.027959	0.00013559	0.00084318	0.00035898	4.8382e-08
0.019878	0.18252	0.0027795	0.027392	0.00014555	0.00076144	0.00036134	4.5086e-08
0.013439	0.14134	0.010023	0.026836	0.00015502	0.00069417	0.00036387	4.1682e-08
0.030284	0.11052	0.013825	0.026289	0.00016399	0.00064187	0.00036658	3.8177e-08
0.040246	0.095968	0.014054	0.02575	0.00017241	0.00060499	0.00036949	3.4581e-08
0.037671	0.070546	0.011369	0.025218	0.00018027	0.00058388	0.00037262	3.0901e-08
0.019974	0.029011	0.0068338	0.024692	0.00018755	0.00057878	0.00037595	2.7146e-08
0.0028341	0.0023227	0.0015016	0.024171	0.00019423	0.00058986	0.00037952	2.3326e-08
0.019538	0.011937	0.0039429	0.023653	0.00020029	0.00061718	0.0003833	1.945e-08
0.027112	0.0056306	0.0092401	0.023137	0.00020571	0.00066071	0.00038731	1.5527e-08
0.027399	0.0067156	0.014174	0.022623	0.00021049	0.00072033	0.00039154	1.1567e-08
0.024012	0.018391	0.018497	0.022109	0.00021461	0.00079583	0.00039598	7.5786e-09
0.017779	0.028859	0.021462	0.021593	0.00021806	0.00088689	0.00040061	3.5721e-09
0.0087727	0.037415	0.022178	0.021073	0.00022084	0.0009931	0.00040541	4.4299e-10
0.00054027	0.042687	0.020869	0.020549	0.00022294	0.0011139	0.00041037	4.457e-09
0.0063359	0.044546	0.018368	0.020018	0.00022435	0.0012488	0.00041546	8.4603e-09
0.0047585	0.04382	0.015321	0.019478	0.00022509	0.001397	0.00042066	1.2443e-08
0.0056693	0.041668	0.011918	0.018926	0.00022516	0.0015577	0.00042598	1.6396e-08
0.022615	0.039715	0.0081378	0.018361	0.00022454	0.0017299	0.00043143	2.031e-08
0.048151	0.038388	0.0039439	0.017779	0.00022326	0.0019127	0.00043703	2.4174e-08
0.088266	0.037428	0.00057484	0.017177	0.00022132	0.002105	0.00044288	2.798e-08
0.13651	0.036701	0.0049938	0.016551	0.00021873	0.0023054	0.00044908	3.1719e-08
0.16187	0.036642	0.0083983	0.015897	0.00021551	0.0025127	0.00045581	3.5382e-08
0.13236	0.03812	0.0094196	0.015212	0.00021165	0.0027254	0.00046335	3.8959e-08
0.12398	0.042097	0.0067725	0.014489	0.00020719	0.0029419	0.00047204	4.2442e-08
0.039943	0.050242	0.00019346	0.013724	0.00020213	0.0031608	0.00048235	4.5823e-08
0.053667	0.065171	0.0074447	0.01291	0.0001965	0.0033804	0.00049487	4.9094e-08
0.058837	0.092616	0.011822	0.012043	0.00019031	0.0035988	0.00051034	5.2246e-08
0.047527	0.16036	0.0082673	0.011115	0.00018358	0.0038143	0.00052965	5.5273e-08
0.030543	0.10092	0.0036855	0.010122	0.00017634	0.0040252	0.00055386	5.8166e-08
0.015666	0.066776	0.018738	0.0090584	0.0001686	0.0042296	0.00058424	6.092e-08
0.0091424	0.035433	0.030782	0.0079213	0.00016039	0.0044258	0.00062221	6.3526e-08
0.015039	0.013953	0.036778	0.0067084	0.00015173	0.0046121	0.0006694	6.5979e-08
0.032219	0.0015223	0.036922	0.0054198	0.00014264	0.0047869	0.0007276	6.8274e-08
0.055648	0.014472	0.033454	0.0040574	0.00013316	0.0049488	0.00079878	7.0404e-08
0.069809	0.029574	0.031025	0.0027551	0.00013144	0.0050206	0.00088492	7.0172e-08
0.0635	0.12394	0.022555	0.0059516	0.00010447	0.005448	0.0011038	7.5385e-08
0.06021	0.14644	0.020357	0.0075709	0.00010222	0.0054808	0.0012215	7.5016e-08
0.050487	0.15748	0.017077	0.0094543	9.1227e-05	0.0055644	0.0013763	7.647e-08
0.042564	0.16722	0.014772	0.011396	7.9969e-05	0.0056302	0.0015584	7.774e-08
0.044699	0.15633	0.013127	0.013378	6.8476e-05	0.005678	0.0017707	7.8822e-08
0.068023	0.29771	0.011697	0.015382	5.6775e-05	0.0057081	0.0020157	7.9715e-08
0.12291	0.14849	0.0099854	0.01739	4.4894e-05	0.0057207	0.0022947	8.0416e-08
0.1846	0.074617	0.0074565	0.019381	3.2859e-05	0.0057166	0.0026068	8.0923e-08
0.09123	0.058007	0.0038623	0.021338	2.07e-05	0.0056967	0.0029471	8.1234e-08
0.0062342	0.05809	0.0011363	0.023241	8.4427e-06	0.005662	0.0033027	8.1351e-08
0.048745	0.056349	0.0074868	0.025073	3.8855e-06	0.0056138	0.0036479	8.1271e-08
0.049306	0.046695	0.013734	0.026818	1.6257e-05	0.0055537	0.0039348	8.0995e-08
0.020798	0.032292	0.01739	0.02846	2.8646e-05	0.0054832	0.0040807	8.0525e-08
0.0065846	0.016489	0.015747	0.029984	4.1024e-05	0.0054039	0.0039531	7.986e-08
0.0073335	4.5339e-05	0.0072148	0.031379	5.3365e-05	0.0053176	0.0033653	7.9003e-08
0.0089343	0.017549	0.0065184	0.032637	6.5642e-05	0.005226	0.002114	7.7956e-08
0.0075362	0.036375	0.019749	0.033753	7.783e-05	0.0051309	0.00015439	7.672e-08
0.037608	0.057167	0.025851	0.034727	8.9903e-05	0.0050339	0.001929	7.5301e-08
0.072339	0.076738	0.0213	0.035558	0.00010183	0.0049367	0.0022662	7.3699e-08
0.1452	0.088788	0.0084076	0.036248	0.0001136	0.0048408	0.0010831	7.192e-08
0.16748	0.089517	0.0063866	0.036794	0.00012518	0.0047477	0.0045456	6.9968e-08
0.17106	0.078028	0.017688	0.03718	0.00013654	0.0046586	0.0051067	6.7847e-08
0.15339	0.048779	0.023806	0.037374	0.00014766	0.0045747	0.0025123	6.5563e-08
0.14815	0.0055045	0.02551	0.037319	0.00015852	0.0044971	0.00048026	6.3121e-08
0.18572	0.032823	0.024257	0.036934	0.00016909	0.0044267	0.0024895	6.0527e-08
0.25052	0.048399	0.021213	0.036112	0.00017936	0.0043643	0.0034364	5.7787e-08
0.18865	0.040222	0.016955	0.034731	0.00018931	0.0043105	0.0036446	5.4908e-08
0.10741	0.020985	0.011669	0.032664	0.0001989	0.0042659	0.0034412	5.1896e-08
0.0127	0.0024622	0.0055513	0.029802	0.00020813	0.0042308	0.0030508	4.876e-08
0.020029	0.010722	0.00086754	0.026099	0.00021698	0.0042056	0.0026053	4.5506e-08
0.027258	0.019091	0.0066626	0.021595	0.00022542	0.0041904	0.0021733	4.2142e-08
0.028234	0.02465	0.010748	0.01638	0.00023344	0.0041852	0.0017852	3.8677e-08
0.0076835	0.029132	0.012132	0.010407	0.00024102	0.00419	0.0014506	3.5119e-08
0.049749	0.033175	0.010325	0.0031744	0.00024816	0.0042045	0.0011687	3.1476e-08
0.074696	0.036732	0.0057862	0.0061262	0.00025483	0.0042285	0.00093419	2.7757e-08
0.014261	0.04023	4.0487e-05	0.016978	0.00026102	0.0042616	0.00074012	2.3972e-08
0.067572	0.043722	0.0056283	0.025826	0.00026672	0.0043033	0.00057969	2.0128e-08
0.063233	0.047607	0.010181	0.028679	0.00027191	0.0043531	0.0004468	1.6237e-08
0.042813	0.050778	0.013468	0.025894	0.0002766	0.0044101	0.00033634	1.2306e-08
0.035292	0.052016	0.015449	0.020773	0.00028076	0.0044737	0.00024411	8.3452e-09
0.039064	0.052803	0.016066	0.015864	0.00028439	0.004543	0.0001667	4.3646e-09
0.046385	0.054803	0.015251	0.011981	0.00028749	0.0046171	0.00010139	3.7341e-10
0.052839	0.059091	0.012921	0.0092983	0.00029003	0.0046949	4.5977e-05	3.6186e-09
0.057953	0.063339	0.0089713	0.0083509	0.00029203	0.0047755	1.3136e-06	7.6019e-09
0.06259	0.065335	0.0034097	0.010514	0.00029347	0.0048576	4.1927e-05	1.1567e-08
0.064537	0.062949	0.0034555	0.017993	0.00029435	0.0049403	7.7037e-05	1.5504e-08
0.057536	0.056318	0.010753	0.032645	0.00029466	0.0050223	0.0001076	1.9404e-08
0.037072	0.048086	0.017132	0.053283	0.00029441	0.0051025	0.00013438	2.3257e-08
0.0056016	0.04058	0.021311	0.074046	0.00029358	0.0051798	0.000158	2.7054e-08
0.021174	0.034025	0.022642	0.088113	0.00029218	0.0052531	0.00017895	3.0786e-08
0.024941	0.02729	0.021353	0.093634	0.00029021	0.0053214	0.00019761	3.4443e-08
0.001102	0.021344	0.018315	0.093508	0.00028767	0.0053836	0.00021429	3.8018e-08
0.043749	0.019036	0.014624	0.090921	0.00028456	0.0054389	0.00022921	4.1501e-08
0.093411	0.022215	0.011008	0.087264	0.00028088	0.0054863	0.00024255	4.4884e-08
0.12458	0.030727	0.0080712	0.082822	0.00027664	0.0055251	0.00025446	4.816e-08
0.117	0.042862	0.0063483	0.077709	0.00027184	0.0055545	0.00026506	5.1319e-08
0.047524	0.057426	0.0063585	0.072181	0.00026648	0.005574	0.00027445	5.4354e-08
0.005444	0.084239	0.0085533	0.066576	0.00026057	0.005583	0.00028272	5.7258e-08
0.02804	0.098335	0.013186	0.061207	0.00025412	0.005581	0.00028996	6.0025e-08
0.027753	0.102	0.020116	0.056302	0.00024714	0.0055678	0.00029626	6.2647e-08
0.01758	0.10028	0.028691	0.051984	0.00023964	0.0055428	0.00030171	6.5118e-08
0.00089623	0.095334	0.037853	0.048298	0.00023162	0.0055061	0.0003064	6.7432e-08
0.023677	0.089317	0.046503	0.045221	0.00022311	0.0054574	0.00031042	6.9584e-08
0.051201	0.085006	0.0538	0.042696	0.00021412	0.0053968	0.00031385	7.1568e-08
0.068984	0.083	0.059207	0.040644	0.00020467	0.0053242	0.00031679	7.3379e-08
0.057095	0.079689	0.062425	0.038984	0.00019476	0.0052398	0.00031932	7.5014e-08
0.0086648	0.074576	0.063313	0.037634	0.00018442	0.0051438	0.00032152	7.6468e-08
0.046863	0.075347	0.061907	0.036525	0.00017368	0.0050365	0.00032346	7.7738e-08
0.064163	0.097421	0.058701	0.035594	0.00016255	0.0049184	0.00032521	7.8821e-08
0.04974	0.16189	0.054969	0.034792	0.00015107	0.0047898	0.00032682	7.9714e-08
0.016432	0.26396	0.052658	0.03408	0.00013924	0.0046515	0.00032834	8.0414e-08
0.0033335	0.19395	0.053406	0.033427	0.00012711	0.004504	0.00032982	8.0922e-08
0.0087777	0.11293	0.057325	0.032808	0.0001147	0.0043481	0.00033129	8.1234e-08
0.0042538	0.11906	0.063103	0.032207	0.00010204	0.0041846	0.00033278	8.135e-08
0.013076	0.1198	0.069143	0.031613	8.9161e-05	0.0040146	0.00033431	8.127e-08
0.023181	0.12532	0.073791	0.03102	7.61e-05	0.0038389	0.0003359	8.0995e-08
0.035425	0.12714	0.075442	0.030425	6.2889e-05	0.0036586	0.00033756	8.0524e-08
0.11654	0.1234	0.072789	0.029825	4.9562e-05	0.0034749	0.00033931	7.986e-08
0.1078	0.11768	0.065891	0.029223	3.6157e-05	0.003289	0.00034114	7.9003e-08
0.043567	0.11276	0.056239	0.028617	2.2709e-05	0.0031019	0.00034305	7.7956e-08
0.11773	0.10893	0.045682	0.028011	9.257e-06	0.0029151	0.00034506	7.6721e-08
0.27718	0.10568	0.035211	0.027406	4.1615e-06	0.0027297	0.00034717	7.5301e-08
0.2863	0.10268	0.024734	0.026804	1.7508e-05	0.0025471	0.00034937	7.37e-08
0.34002	0.099787	0.013551	0.026207	3.0744e-05	0.0023683	0.00035166	7.1921e-08
0.17889	0.096872	0.0011254	0.025617	4.3831e-05	0.0021948	0.00035404	6.9969e-08
0.090173	0.093565	0.012288	0.025036	5.6731e-05	0.0020277	0.00035652	6.7848e-08
0.061694	0.088997	0.025275	0.024464	6.9405e-05	0.0018682	0.00035911	6.5564e-08
0.056776	0.081536	0.035437	0.0239	8.1816e-05	0.0017173	0.00036179	6.3122e-08
0.034841	0.068554	0.040247	0.023347	9.3927e-05	0.0015762	0.00036458	6.0528e-08
0.02829	0.044802	0.03844	0.022802	0.0001057	0.0014458	0.00036749	5.7788e-08
0.16222	0.002974	0.03085	0.022267	0.00011711	0.0013271	0.00037052	5.4909e-08
0.13806	0.07045	0.019804	0.021739	0.0001281	0.0012209	0.00037368	5.1897e-08
0.072133	0.15701	0.0078369	0.021219	0.00013867	0.001128	0.00037699	4.8761e-08
0.018154	0.13323	0.0029762	0.020706	0.00014876	0.001049	0.00038045	4.5507e-08
0.0072775	0.11031	0.01107	0.020199	0.00015835	0.00098445	0.00038407	4.2143e-08
0.020413	0.098057	0.015493	0.019697	0.00016742	0.00093494	0.00038788	3.8678e-08
0.029369	0.069913	0.01608	0.019199	0.00017594	0.00090083	0.00039189	3.512e-08
0.029409	0.019444	0.01346	0.018705	0.00018388	0.00088242	0.00039612	3.1477e-08
0.017404	0.022334	0.0087669	0.018213	0.00019122	0.00087993	0.00040057	2.7758e-08
6.2713e-05	0.041653	0.0030907	0.017722	0.00019794	0.00089347	0.00040526	2.3972e-08
0.01346	0.033482	0.0028393	0.017233	0.00020403	0.00092306	0.0004102	2.0129e-08
0.019159	0.0086827	0.0085814	0.016744	0.00020947	0.00096863	0.0004154	1.6237e-08
0.01787	0.0022296	0.013925	0.016254	0.00021424	0.00103	0.00042088	1.2306e-08
0.012776	0.0056429	0.018611	0.015762	0.00021834	0.0011069	0.00042662	8.3452e-09
0.0063049	0.014792	0.022073	0.015268	0.00022175	0.0011991	0.00043262	4.3644e-09
0.00040517	0.022962	0.023441	0.01477	0.00022448	0.0013059	0.0004389	3.7312e-10
0.0045961	0.028718	0.022621	0.014267	0.00022651	0.001427	0.00044543	3.6191e-09
0.0038301	0.031936	0.020361	0.013757	0.00022784	0.0015616	0.00045221	7.6026e-09
0.0047433	0.032983	0.017274	0.01324	0.00022849	0.001709	0.00045924	1.1568e-08
0.018864	0.034818	0.013633	0.012713	0.00022844	0.0018683	0.00046653	1.5505e-08
0.035847	0.039398	0.0094676	0.012174	0.0002277	0.0020386	0.0004741	1.9405e-08
0.063299	0.04522	0.0047934	0.01162	0.00022628	0.0022188	0.00048199	2.3258e-08
0.11321	0.050113	0.00025741	0.011047	0.00022419	0.0024078	0.00049027	2.7055e-08
0.17732	0.053335	0.0052179	0.010453	0.00022144	0.0026043	0.00049906	3.0787e-08
0.18977	0.055774	0.0090483	0.0098316	0.00021805	0.002807	0.00050854	3.4445e-08
0.1369	0.058997	0.010248	0.0091775	0.00021402	0.0030143	0.00051895	3.802e-08
0.11919	0.064638	0.0074003	0.0084842	0.00020937	0.0032248	0.00053062	4.1503e-08
0.085825	0.073948	0.00039092	0.0077441	0.00020413	0.0034368	0.00054401	4.4886e-08
0.069344	0.090356	0.007771	0.0069491	0.0001983	0.0036487	0.00055967	4.8162e-08
0.061561	0.14255	0.012534	0.0060901	0.00019191	0.0038586	0.00057832	5.1321e-08
0.053938	0.33283	0.0089827	0.0051578	0.00018498	0.0040649	0.00060083	5.4356e-08
0.038327	0.11997	0.0036976	0.0041431	0.00017754	0.0042658	0.00062825	5.7261e-08
0.021434	0.039208	0.020187	0.0030373	0.0001696	0.0044594	0.00066185	6.0027e-08
0.011722	0.016094	0.033717	0.0018331	0.00016118	0.0046441	0.00070307	6.2649e-08
0.014738	0.051329	0.040395	0.00052496	0.00015232	0.0048183	0.00075362	6.512e-08
0.028641	0.07265	0.040274	0.00089018	0.00014304	0.0049802	0.00081541	6.7434e-08
0.049078	0.084268	0.035935	0.0024124	0.00013337	0.0051286	0.00089059	6.9586e-08
0.062176	0.099848	0.033036	0.0038722	0.00013147	0.0051892	0.00096142	6.9407e-08
0.054684	0.1609	0.021159	0.013503	0.00010329	0.0055703	0.0012297	7.4471e-08
0.054083	0.21562	0.01887	0.015487	0.00010094	0.0055917	0.0013283	7.4132e-08
0.047015	0.2274	0.01537	0.017835	8.9834e-05	0.0056604	0.0014893	7.5592e-08
0.040068	0.27733	0.012924	0.020283	7.847e-05	0.0057113	0.0016797	7.6871e-08
0.037513	0.4097	0.011147	0.022809	6.6875e-05	0.0057445	0.0019039	7.7964e-08
0.052014	0.25689	0.0095519	0.025385	5.5078e-05	0.0057602	0.0021669	7.8869e-08
0.10243	0.13925	0.0075729	0.027985	4.3106e-05	0.005759	0.0024737	7.9585e-08
0.22473	0.078298	0.0048588	0.030578	3.0986e-05	0.0057418	0.0028292	8.0108e-08
0.15002	0.054037	0.00097828	0.033133	1.8746e-05	0.0057094	0.0032367	8.0439e-08
0.039942	0.044318	0.0044492	0.035618	6.4121e-06	0.0056633	0.0036958	8.0576e-08
0.058561	0.033815	0.010746	0.037998	5.9874e-06	0.0056049	0.0041979	8.0518e-08
0.054896	0.022171	0.016131	0.04024	1.8426e-05	0.0055357	0.0047173	8.0267e-08
0.032386	0.012558	0.017961	0.042314	3.0877e-05	0.0054573	0.0051963	7.9822e-08
0.029965	0.0040672	0.013706	0.044189	4.3313e-05	0.0053716	0.0055181	7.9186e-08
0.049275	0.0047328	0.0025897	0.045844	5.5707e-05	0.0052803	0.0054687	7.8358e-08
0.0699	0.015279	0.012429	0.047264	6.8035e-05	0.0051851	0.004711	7.7341e-08
0.045521	0.028843	0.024607	0.048443	8.0269e-05	0.0050877	0.0028782	7.6139e-08
0.044562	0.045839	0.027576	0.049388	9.2383e-05	0.0049899	0.00012545	7.4752e-08
0.13014	0.064736	0.019493	0.050113	0.00010435	0.0048931	0.0013076	7.3186e-08
0.34339	0.078564	0.00432	0.050643	0.00011615	0.0047988	0.0026438	7.1444e-08
0.27815	0.084603	0.01116	0.051002	0.00012776	0.0047083	0.0034524	6.9529e-08
0.24796	0.079357	0.022261	0.051211	0.00013914	0.0046229	0.0032409	6.7447e-08
0.21946	0.055264	0.027914	0.051279	0.00015029	0.0045437	0.00059842	6.5202e-08
0.2008	0.013346	0.029136	0.051194	0.00016117	0.0044714	0.003781	6.28e-08
0.19554	0.027787	0.027427	0.050915	0.00017176	0.0044071	0.005215	6.0247e-08
0.16175	0.047703	0.023872	0.050379	0.00018203	0.0043512	0.0054176	5.7549e-08
0.05677	0.043366	0.018929	0.049493	0.00019198	0.0043045	0.0049975	5.4712e-08
0.066318	0.026348	0.012728	0.048132	0.00020158	0.0042672	0.0043475	5.1744e-08
0.023976	0.0089796	0.0055478	0.046165	0.0002108	0.0042396	0.0036677	4.865e-08
0.0077345	0.0035981	0.0018378	0.043465	0.00021963	0.0042221	0.0030464	4.544e-08
0.033285	0.011672	0.0082336	0.039932	0.00022805	0.0042146	0.0025127	4.212e-08
0.059803	0.017321	0.01237	0.035504	0.00023605	0.0042171	0.0020687	3.8699e-08
0.00028333	0.022391	0.013275	0.03007	0.00024361	0.0042294	0.0017051	3.5184e-08
0.00074233	0.027272	0.010673	0.02324	0.00025071	0.0042514	0.0014088	3.1585e-08
0.032162	0.031632	0.0053215	0.014228	0.00025733	0.0042827	0.0011669	2.7909e-08
0.10647	0.035387	0.0011287	0.0027501	0.00026348	0.0043229	0.00096802	2.4167e-08
0.13194	0.038212	0.0071167	0.0090762	0.00026912	0.0043714	0.00080289	2.0366e-08
0.096548	0.040542	0.011884	0.017067	0.00027426	0.0044276	0.00066421	1.6516e-08
0.066527	0.041546	0.01525	0.019434	0.00027889	0.0044908	0.00054634	1.2626e-08
0.055691	0.040868	0.017207	0.017981	0.00028298	0.0045603	0.00044504	8.7061e-09
0.06712	0.039307	0.01771	0.015402	0.00028654	0.0046352	0.00035713	4.765e-09
0.084235	0.039472	0.016678	0.013093	0.00028955	0.0047144	0.00028018	8.1238e-10
0.10425	0.042994	0.014012	0.011576	0.00029202	0.004797	0.00021237	3.1422e-09
0.125	0.047792	0.0096211	0.01161	0.00029393	0.0048821	0.00015226	7.0891e-09
0.14305	0.052221	0.0035697	0.01494	0.00029528	0.0049683	9.8725e-05	1.1019e-08
0.15258	0.054312	0.0037222	0.024233	0.00029606	0.0050548	5.0881e-05	1.4922e-08
0.1526	0.053991	0.011188	0.040946	0.00029628	0.0051402	7.995e-06	1.879e-08
0.1449	0.053384	0.017314	0.061251	0.00029593	0.0052236	3.0524e-05	2.2612e-08
0.12242	0.053442	0.020829	0.075925	0.000295	0.0053037	6.5165e-05	2.638e-08
0.088343	0.053088	0.021312	0.079495	0.0002935	0.0053796	9.633e-05	3.0084e-08
0.066692	0.049709	0.019271	0.075696	0.00029143	0.0054502	0.00012435	3.3715e-08
0.072024	0.043094	0.015773	0.070768	0.00028879	0.0055145	0.00014952	3.7266e-08
0.098223	0.037091	0.012021	0.067175	0.00028558	0.0055716	0.00017207	4.0726e-08
0.13752	0.036058	0.0086764	0.064393	0.0002818	0.0056207	0.00019222	4.4089e-08
0.16436	0.040669	0.0061739	0.061461	0.00027746	0.0056609	0.00021015	4.7345e-08
0.15133	0.048662	0.0048231	0.05798	0.00027255	0.0056917	0.00022604	5.0488e-08
0.092521	0.059078	0.0049155	0.054038	0.0002671	0.0057124	0.00024006	5.3508e-08
0.034109	0.071531	0.0067504	0.049914	0.00026109	0.0057223	0.00025237	5.64e-08
0.00023532	0.081276	0.010588	0.045896	0.00025455	0.0057212	0.00026314	5.9156e-08
0.011007	0.08763	0.016509	0.042189	0.00024748	0.0057087	0.00027251	6.1769e-08
0.010154	0.091001	0.024214	0.038912	0.00023988	0.0056843	0.00028064	6.4234e-08
0.0023248	0.092226	0.032931	0.036108	0.00023178	0.005648	0.00028767	6.6544e-08
0.026959	0.092434	0.041529	0.033768	0.00022319	0.0055995	0.00029376	6.8693e-08
0.047797	0.094216	0.048891	0.031851	0.00021411	0.0055389	0.00029904	7.0677e-08
0.038868	0.098054	0.054145	0.030301	0.00020457	0.0054662	0.00030364	7.2491e-08
0.0060546	0.091931	0.056843	0.029055	0.00019459	0.0053816	0.00030768	7.413e-08
0.065014	0.079534	0.056887	0.028054	0.00018417	0.0052851	0.00031126	7.5591e-08
0.092836	0.069303	0.054464	0.027242	0.00017336	0.0051772	0.00031448	7.6869e-08
0.095189	0.069189	0.05021	0.026575	0.00016215	0.0050583	0.00031743	7.7962e-08
0.064609	0.082603	0.045533	0.026011	0.00015059	0.0049288	0.00032018	7.8868e-08
0.024499	0.12638	0.04263	0.025515	0.00013869	0.0047894	0.00032279	7.9583e-08
0.0009047	0.15264	0.043525	0.025065	0.00012649	0.0046407	0.00032531	8.0107e-08
0.0070863	0.046496	0.048602	0.024639	0.000114	0.0044836	0.00032778	8.0438e-08
0.017065	0.078255	0.056415	0.024225	0.00010127	0.0043189	0.00033025	8.0575e-08
0.038534	0.084903	0.064427	0.023811	8.8322e-05	0.0041477	0.00033273	8.0518e-08
0.10671	0.097107	0.069892	0.023392	7.519e-05	0.0039709	0.00033524	8.0267e-08
0.24035	0.10845	0.070708	0.022963	6.1907e-05	0.0037896	0.0003378	7.9822e-08
0.2947	0.11546	0.066314	0.022524	4.851e-05	0.0036051	0.00034042	7.9186e-08
0.22076	0.11542	0.058155	0.022073	3.5035e-05	0.0034185	0.0003431	7.8358e-08
0.062848	0.11169	0.04851	0.021613	2.1517e-05	0.0032311	0.00034586	7.7342e-08
0.066107	0.10799	0.039247	0.021143	7.996e-06	0.0030443	0.00034869	7.6139e-08
0.21058	0.10488	0.030924	0.020666	5.491e-06	0.0028593	0.0003516	7.4753e-08
0.1989	0.10151	0.02294	0.020184	1.8905e-05	0.0026774	0.00035458	7.3187e-08
0.33633	0.097456	0.014152	0.0197	3.2208e-05	0.0024999	0.00035765	7.1444e-08
0.17978	0.092691	0.0036008	0.019214	4.536e-05	0.002328	0.00036079	6.953e-08
0.032657	0.087019	0.0088272	0.018729	5.8322e-05	0.002163	0.00036402	6.7448e-08
0.027808	0.079725	0.021981	0.018245	7.1057e-05	0.0020061	0.00036734	6.5203e-08
0.062441	0.068863	0.033353	0.017764	8.3526e-05	0.0018583	0.00037075	6.2801e-08
0.094295	0.049926	0.039825	0.017285	9.5691e-05	0.0017208	0.00037426	6.0248e-08
0.12411	0.012234	0.039298	0.016809	0.00010752	0.0015945	0.00037787	5.755e-08
0.17244	0.067805	0.032124	0.016337	0.00011897	0.0014802	0.00038159	5.4713e-08
0.14359	0.20318	0.020786	0.015866	0.00013001	0.0013789	0.00038543	5.1745e-08
0.076986	0.03503	0.0082397	0.015398	0.00014061	0.0012912	0.00038941	4.8652e-08
0.0065423	0.073086	0.0031606	0.014932	0.00015073	0.0012177	0.00039353	4.5441e-08
0.010295	0.092671	0.011752	0.014466	0.00016035	0.001159	0.00039781	4.2121e-08
0.013352	0.077115	0.016572	0.014002	0.00016943	0.0011156	0.00040227	3.87e-08
0.016964	0.033032	0.017471	0.013537	0.00017796	0.0010877	0.00040692	3.5185e-08
0.018132	0.011155	0.015078	0.013071	0.0001859	0.0010756	0.00041179	3.1586e-08
0.011848	0.038229	0.010475	0.012604	0.00019323	0.0010794	0.0004169	2.791e-08
0.0012233	0.040673	0.0047143	0.012135	0.00019994	0.0010993	0.00042226	2.4167e-08
0.0074024	0.037376	0.0014246	0.011664	0.00020601	0.0011351	0.00042789	2.0366e-08
0.009628	0.0012283	0.0074476	0.01119	0.00021141	0.0011867	0.00043383	1.6516e-08
0.0045848	0.0075959	0.013073	0.010712	0.00021615	0.0012539	0.00044008	1.2626e-08
0.0047914	0.0045842	0.018007	0.01023	0.00022019	0.0013364	0.00044667	8.7061e-09
0.013501	0.004516	0.02175	0.0097439	0.00022355	0.0014337	0.00045362	4.7649e-09
0.017779	0.010986	0.023606	0.009252	0.0002262	0.0015453	0.00046094	8.1211e-10
0.012209	0.01399	0.023308	0.0087538	0.00022816	0.0016707	0.00046865	3.1426e-09
0.0025286	0.01454	0.021358	0.0082482	0.00022941	0.0018089	0.00047677	7.0897e-09
0.021421	0.01381	0.018335	0.007734	0.00022995	0.0019594	0.00048533	1.102e-08
0.038542	0.020326	0.014527	0.0072093	0.0002298	0.0021211	0.00049435	1.4923e-08
0.053363	0.033361	0.010076	0.0066719	0.00022895	0.0022931	0.00050388	1.8791e-08
0.083857	0.047119	0.0051171	0.0061188	0.00022742	0.0024741	0.00051399	2.2613e-08
0.15073	0.057419	0.00020136	0.0055464	0.00022521	0.0026631	0.00052477	2.6381e-08
0.22818	0.06415	0.0054069	0.0049498	0.00022233	0.0028588	0.00053635	3.0085e-08
0.2155	0.069178	0.0094293	0.0043232	0.0002188	0.0030596	0.00054891	3.3717e-08
0.15535	0.074561	0.010734	0.0036595	0.00021464	0.0032641	0.00056271	3.7267e-08
0.13376	0.081863	0.0078462	0.0029501	0.00020985	0.0034708	0.00057806	4.0728e-08
0.10806	0.091511	0.00077688	0.0021851	0.00020447	0.003678	0.00059539	4.4091e-08
0.082489	0.10056	0.0075163	0.0013532	0.00019849	0.0038841	0.00061523	4.7347e-08
0.066548	0.099135	0.012461	0.00044204	0.00019196	0.0040872	0.00063828	5.049e-08
0.057609	0.07559	0.0092065	0.00056166	0.00018489	0.0042856	0.00066535	5.351e-08
0.044316	0.11954	0.0034661	0.0016714	0.0001773	0.0044775	0.00069744	5.6402e-08
0.027811	0.071274	0.020575	0.0029003	0.00016922	0.0046613	0.00073576	5.9158e-08
0.016131	0.059432	0.034941	0.0042603	0.00016066	0.0048352	0.00078171	6.1771e-08
0.014545	0.089128	0.041911	0.0057614	0.00015167	0.0049976	0.00083693	6.4236e-08
0.022503	0.11082	0.041405	0.0074105	0.00014225	0.0051471	0.00090331	6.6546e-08
0.038122	0.078912	0.036266	0.009211	0.00013245	0.0052823	0.000983	6.8695e-08
0.05116	0.034103	0.032989	0.01095	0.00013044	0.0053321	0.0010386	6.8544e-08
0.047395	0.17558	0.018433	0.021864	0.00010181	0.0056521	0.0013618	7.3475e-08
0.049064	0.17114	0.016256	0.024398	9.9428e-05	0.0056635	0.0014423	7.3147e-08
0.044356	0.16935	0.012744	0.027438	8.8274e-05	0.0057184	0.0016078	7.4597e-08
0.038988	0.17929	0.010268	0.03064	7.6866e-05	0.0057556	0.0018025	7.5867e-08
0.031633	0.20816	0.0083563	0.033975	6.5231e-05	0.0057753	0.0020315	7.6955e-08
0.027065	0.16392	0.0066014	0.037407	5.3397e-05	0.005778	0.0023011	7.7857e-08
0.041368	0.10263	0.0043126	0.040891	4.1391e-05	0.0057643	0.002619	7.8572e-08
0.29123	0.060402	0.0014783	0.044377	2.924e-05	0.0057354	0.0029941	7.9097e-08
0.23732	0.038707	0.0024617	0.047811	1.6971e-05	0.0056923	0.0034371	7.9432e-08
0.091504	0.025491	0.0080556	0.051131	4.6125e-06	0.0056365	0.0039597	7.9575e-08
0.080614	0.014123	0.01374	0.054272	7.8098e-06	0.0055695	0.0045729	7.9527e-08
0.072083	0.0059902	0.017542	0.05717	2.0268e-05	0.0054931	0.005283	7.9287e-08
0.055942	0.0013137	0.016863	0.059762	3.2737e-05	0.0054088	0.0060818	7.8856e-08
0.061612	0.0018923	0.0097548	0.061996	4.5188e-05	0.0053186	0.0069236	7.8235e-08
0.088821	0.0057413	0.00341	0.063832	5.7596e-05	0.0052241	0.0076768	7.7426e-08
0.12614	0.0119	0.018179	0.065251	6.9933e-05	0.0051271	0.0080318	7.643e-08
0.15524	0.021235	0.027479	0.066253	8.2175e-05	0.0050292	0.0074161	7.525e-08
0.1914	0.033845	0.02641	0.066866	9.4295e-05	0.0049321	0.0053067	7.3889e-08
0.21639	0.049085	0.015295	0.067139	0.00010627	0.0048372	0.00365	7.235e-08
0.092761	0.063991	0.00074529	0.067137	0.00011807	0.0047458	0.0095656	7.0636e-08
0.22505	0.074086	0.015466	0.066938	0.00012967	0.0046592	0.0034052	6.8753e-08
0.23797	0.075143	0.025362	0.066621	0.00014105	0.0045784	0.0028619	6.6703e-08
0.19374	0.057137	0.030058	0.06625	0.00015218	0.0045045	0.0064044	6.4493e-08
0.1635	0.017483	0.03073	0.065869	0.00016304	0.0044382	0.0082439	6.2128e-08
0.14259	0.025509	0.028748	0.06548	0.00017361	0.0043802	0.0081479	5.9613e-08
0.095452	0.049139	0.02498	0.065051	0.00018387	0.004331	0.0072014	5.6954e-08
0.00023387	0.047761	0.019701	0.064495	0.00019379	0.0042911	0.0060578	5.4158e-08
0.032898	0.032425	0.012962	0.063678	0.00020335	0.0042608	0.0049929	5.1232e-08
0.02593	0.015912	0.0051195	0.062422	0.00021253	0.0042403	0.0040906	4.8182e-08
0.014349	0.0039495	0.002819	0.060508	0.00022132	0.0042297	0.0033577	4.5016e-08
0.019917	0.0037445	0.0094401	0.057704	0.0002297	0.004229	0.0027735	4.1742e-08
0.030033	0.0093896	0.013357	0.053775	0.00023764	0.0042382	0.0023105	3.8367e-08
0.057412	0.014851	0.01369	0.04846	0.00024513	0.0042569	0.0019426	3.49e-08
0.041647	0.020368	0.010414	0.041359	0.00025216	0.004285	0.0016472	3.1349e-08
0.0012704	0.025353	0.0045581	0.031887	0.00025872	0.0043221	0.0014066	2.7722e-08
0.067906	0.029282	0.0021321	0.019776	0.00026478	0.0043677	0.001207	2.4028e-08
0.10843	0.031735	0.0081667	0.0063666	0.00027034	0.0044213	0.0010382	2.0277e-08
0.10768	0.032761	0.012871	0.0049222	0.00027539	0.0044822	0.00089283	1.6477e-08
0.091639	0.032121	0.016125	0.011577	0.00027991	0.0045497	0.00076551	1.2637e-08
0.091398	0.029938	0.017953	0.013926	0.0002839	0.004623	0.00065256	8.7661e-09
0.12058	0.0265	0.018318	0.014099	0.00028735	0.0047012	0.00055135	4.8745e-09
0.15196	0.025057	0.017128	0.01373	0.00029026	0.0047833	0.00046005	9.7123e-10
0.18792	0.027055	0.014278	0.013655	0.00029261	0.0048684	0.00037732	2.9344e-09
0.22459	0.030792	0.0096909	0.014892	0.0002944	0.0049554	0.0003022	6.833e-09
0.2479	0.035139	0.0034798	0.019544	0.00029562	0.0050433	0.00023391	1.0715e-08
0.2505	0.039124	0.0038438	0.030454	0.00029629	0.0051308	0.00017186	1.4571e-08
0.24415	0.043108	0.011071	0.047731	0.00029638	0.005217	0.00011553	1.8393e-08
0.23993	0.047835	0.016604	0.063927	0.0002959	0.0053006	6.4493e-05	2.217e-08
0.22884	0.053715	0.019259	0.068629	0.00029485	0.0053807	1.835e-05	2.5893e-08
0.19884	0.059334	0.018875	0.061801	0.00029323	0.0054562	2.3252e-05	2.9554e-08
0.16603	0.061361	0.016199	0.052582	0.00029103	0.005526	6.0639e-05	3.3144e-08
0.15407	0.05667	0.012404	0.046885	0.00028827	0.0055892	9.4118e-05	3.6654e-08
0.16812	0.048074	0.0087277	0.044481	0.00028494	0.0056449	0.00012398	4.0076e-08
0.19492	0.042276	0.0057019	0.043251	0.00028105	0.0056924	0.0001505	4.3401e-08
0.20541	0.042232	0.0036131	0.041825	0.0002766	0.0057308	0.00017396	4.6622e-08
0.17771	0.047289	0.0025994	0.039811	0.00027159	0.0057594	0.00019461	4.973e-08
0.12472	0.055058	0.0027846	0.037325	0.00026604	0.0057777	0.00021271	5.2719e-08
0.065391	0.062731	0.0043443	0.034629	0.00025995	0.0057852	0.00022851	5.558e-08
0.024781	0.069786	0.0075016	0.031961	0.00025332	0.0057814	0.00024226	5.8308e-08
0.0039476	0.076403	0.012431	0.029485	0.00024617	0.0057659	0.00025418	6.0895e-08
0.0024294	0.082712	0.019066	0.027289	0.00023851	0.0057384	0.00026451	6.3336e-08
0.0093301	0.088087	0.026891	0.025408	0.00023034	0.0056988	0.00027346	6.5624e-08
0.032649	0.092585	0.034881	0.023839	0.00022169	0.0056469	0.00028122	6.7754e-08
0.03489	0.10032	0.041725	0.022555	0.00021257	0.0055827	0.00028797	6.972e-08
0.0033247	0.11578	0.046269	0.021522	0.00020299	0.0055062	0.0002939	7.1519e-08
0.056024	0.094065	0.047839	0.020697	0.00019297	0.0054175	0.00029914	7.3145e-08
0.093579	0.064194	0.046351	0.020042	0.00018254	0.005317	0.00030383	7.4595e-08
0.10715	0.036591	0.042209	0.019521	0.0001717	0.0052049	0.00030809	7.5866e-08
0.096717	0.018393	0.036325	0.019098	0.00016048	0.0050817	0.00031201	7.6954e-08
0.062346	0.0058833	0.030365	0.018746	0.00014892	0.0049479	0.00031568	7.7856e-08
0.022795	0.021255	0.026781	0.018441	0.00013702	0.0048041	0.00031917	7.8571e-08
0.0056859	0.12483	0.027833	0.018165	0.00012482	0.0046512	0.00032254	7.9096e-08
0.02317	0.010108	0.034096	0.017904	0.00011235	0.0044899	0.00032583	7.9431e-08
0.036692	0.030646	0.043911	0.017646	9.9637e-05	0.0043212	0.00032908	7.9575e-08
0.053322	0.045095	0.053677	0.017382	8.6711e-05	0.0041462	0.00033232	7.9527e-08
0.093515	0.057237	0.059644	0.017106	7.3605e-05	0.0039659	0.00033557	7.9287e-08
0.1884	0.068875	0.059755	0.016815	6.0352e-05	0.0037816	0.00033884	7.8856e-08
0.31214	0.078921	0.054609	0.016508	4.6989e-05	0.0035944	0.00034214	7.8235e-08
0.21238	0.086668	0.046712	0.016182	3.3549e-05	0.0034057	0.00034549	7.7426e-08
0.013483	0.090575	0.038496	0.01584	2.007e-05	0.0032167	0.00034889	7.6431e-08
0.0252	0.091303	0.031392	0.015482	6.5894e-06	0.0030289	0.00035233	7.5251e-08
0.064934	0.091095	0.02549	0.01511	6.8555e-06	0.0028436	0.00035584	7.389e-08
0.11495	0.090036	0.019943	0.014727	2.0226e-05	0.002662	0.0003594	7.235e-08
0.19405	0.087205	0.013495	0.014334	3.3484e-05	0.0024856	0.00036302	7.0637e-08
0.2075	0.082315	0.0050483	0.013933	4.6591e-05	0.0023155	0.00036671	6.8753e-08
0.029421	0.075472	0.0058012	0.013525	5.9507e-05	0.0021531	0.00037047	6.6704e-08
0.060219	0.06639	0.018237	0.013113	7.2196e-05	0.0019995	0.00037429	6.4494e-08
0.11432	0.053904	0.029929	0.012697	8.4618e-05	0.0018559	0.00037819	6.2129e-08
0.14034	0.034803	0.037517	0.012277	9.6736e-05	0.0017231	0.00038218	5.9614e-08
0.15103	0.0034427	0.038244	0.011855	0.00010851	0.0016023	0.00038624	5.6955e-08
0.17054	0.044853	0.031841	0.011431	0.00011992	0.0014943	0.00039041	5.4159e-08
0.16476	0.091108	0.02069	0.011003	0.00013091	0.0013997	0.00039468	5.1233e-08
0.12028	0.042051	0.0080548	0.010573	0.00014146	0.0013194	0.00039906	4.8183e-08
0.016193	0.031845	0.0034542	0.01014	0.00015154	0.0012538	0.00040357	4.5017e-08
0.02642	0.062422	0.01213	0.0097038	0.0001611	0.0012035	0.00040823	4.1743e-08
0.01691	0.051454	0.017061	0.0092634	0.00017014	0.0011688	0.00041304	3.8368e-08
0.0053922	0.019973	0.018145	0.0088186	0.00017862	0.0011499	0.00041804	3.4901e-08
0.0064393	0.0096477	0.016016	0.0083689	0.00018651	0.0011471	0.00042323	3.135e-08
0.0038156	0.028418	0.011677	0.0079141	0.00019379	0.0011605	0.00042866	2.7723e-08
0.00076462	0.028379	0.0060935	0.0074535	0.00020045	0.0011899	0.00043434	2.4029e-08
0.0034662	0.0061291	8.8633e-06	0.0069869	0.00020646	0.0012353	0.0004403	2.0277e-08
0.00035087	0.044245	0.0061376	0.0065139	0.0002118	0.0012964	0.00044659	1.6477e-08
0.010012	0.031351	0.011942	0.006034	0.00021648	0.0013729	0.00045323	1.2637e-08
0.025414	0.0036484	0.017054	0.005547	0.00022046	0.0014645	0.00046025	8.7662e-09
0.041364	0.0088887	0.020992	0.0050523	0.00022376	0.0015706	0.00046772	4.8744e-09
0.048085	0.014628	0.023186	0.0045493	0.00022635	0.0016905	0.00047565	9.7098e-10
0.025773	0.010368	0.023301	0.0040374	0.00022824	0.0018237	0.00048412	2.9348e-09
0.019411	0.00039557	0.021666	0.0035156	0.00022942	0.0019692	0.00049316	6.8336e-09
0.05636	0.013442	0.018743	0.0029824	0.00022989	0.0021263	0.00050283	1.0716e-08
0.072594	0.00023898	0.014818	0.002436	0.00022967	0.0022938	0.00051322	1.4572e-08
0.078922	0.024795	0.010181	0.0018738	0.00022875	0.0024708	0.0005244	1.8394e-08
0.11737	0.045908	0.0050835	0.0012924	0.00022714	0.002656	0.00053648	2.2171e-08
0.20816	0.059305	0.00030558	0.00068725	0.00022486	0.0028482	0.00054959	2.5894e-08
0.27806	0.06735	0.0055446	5.2499e-05	0.0002219	0.0030459	0.00056391	2.9556e-08
0.22997	0.073339	0.0095797	0.00061916	0.0002183	0.0032478	0.00057963	3.3146e-08
0.17133	0.07999	0.010944	0.0013368	0.00021406	0.0034523	0.00059703	3.6656e-08
0.1421	0.089091	0.0081919	0.0021114	0.00020919	0.0036578	0.00061646	4.0078e-08
0.11219	0.10201	0.0014156	0.0029557	0.00020373	0.0038626	0.00063834	4.3403e-08
0.08558	0.11909	0.0066937	0.0038846	0.00019768	0.004065	0.0006632	4.6624e-08
0.068805	0.13518	0.011763	0.0049147	0.00019108	0.0042633	0.00069169	4.9732e-08
0.059357	0.12276	0.0092382	0.0060638	0.00018393	0.0044556	0.0007246	5.2721e-08
0.049196	0.12343	0.0026455	0.0073507	0.00017627	0.0046404	0.00076287	5.5582e-08
0.034736	0.17518	0.019505	0.0087943	0.00016812	0.0048158	0.00080762	5.831e-08
0.021704	0.24149	0.033972	0.010412	0.0001595	0.0049803	0.00086015	6.0897e-08
0.015743	0.28686	0.04085	0.012221	0.00015044	0.0051323	0.00092198	6.3338e-08
0.018167	0.28129	0.039986	0.014233	0.00014096	0.0052705	0.00099487	6.5626e-08
0.029035	0.24215	0.034362	0.016456	0.00013109	0.0053936	0.0010808	6.7755e-08
0.04182	0.20187	0.030974	0.018621	0.00012904	0.0054342	0.0011241	6.7613e-08
0.04152	0.13367	0.014895	0.031318	0.00010066	0.0056779	0.0015012	7.2392e-08
0.044776	0.1245	0.013013	0.034618	9.8302e-05	0.0056816	0.001568	7.2061e-08
0.042777	0.1185	0.0096265	0.03862	8.7165e-05	0.0057247	0.0017386	7.3489e-08
0.040289	0.11702	0.0071106	0.042874	7.5773e-05	0.0057502	0.0019366	7.4739e-08
0.030939	0.11817	0.0049502	0.047333	6.4154e-05	0.0057585	0.0021668	7.5809e-08
0.00014145	0.097964	0.0028864	0.05194	5.2335e-05	0.0057502	0.0024357	7.6697e-08
0.060469	0.067493	0.00050072	0.056618	4.0344e-05	0.0057263	0.0027513	7.7399e-08
0.32967	0.041454	0.0023464	0.061275	2.8206e-05	0.0056879	0.0031244	7.7916e-08
0.37276	0.022544	0.0064179	0.065804	1.5951e-05	0.0056364	0.0035693	7.8244e-08
0.17568	0.01077	0.01158	0.070088	3.6033e-06	0.0055732	0.0041047	7.8384e-08
0.12716	0.0029568	0.015895	0.074004	8.8084e-06	0.0055001	0.0047556	7.8335e-08
0.1111	0.0016318	0.017249	0.077435	2.1258e-05	0.0054187	0.0055537	7.8098e-08
0.10002	0.003433	0.013663	0.080279	3.3717e-05	0.0053308	0.006538	7.7672e-08
0.10895	0.0039478	0.0040368	0.082464	4.6161e-05	0.0052381	0.0077495	7.706e-08
0.13799	0.0051615	0.0099203	0.083953	5.8562e-05	0.0051425	0.0092117	7.6261e-08
0.16884	0.0083526	0.022539	0.084758	7.0893e-05	0.0050456	0.010854	7.5279e-08
0.16665	0.014138	0.027562	0.084931	8.3129e-05	0.004949	0.012314	7.4116e-08
0.10774	0.022582	0.022501	0.084569	9.5243e-05	0.0048542	0.012653	7.2774e-08
0.021265	0.033607	0.0096051	0.083799	0.00010721	0.0047626	0.012746	7.1256e-08
0.062307	0.046931	0.0057249	0.082763	0.000119	0.0046753	0.020649	6.9568e-08
0.16025	0.060426	0.018519	0.081611	0.00013059	0.0045935	0.013939	6.7711e-08
0.2211	0.067454	0.02657	0.080479	0.00014196	0.0045182	0.011142	6.5691e-08
0.11106	0.055795	0.030094	0.079477	0.00015309	0.0044501	0.012637	6.3513e-08
0.079766	0.019053	0.030276	0.078673	0.00016394	0.00439	0.011977	6.1182e-08
0.065866	0.025566	0.028225	0.078087	0.00017449	0.0043384	0.010055	5.8704e-08
0.033067	0.052119	0.024522	0.077676	0.00018473	0.0042958	0.0081179	5.6084e-08
0.011616	0.052628	0.019237	0.077333	0.00019462	0.0042624	0.006502	5.333e-08
0.033837	0.037941	0.012348	0.076882	0.00020415	0.0042386	0.0052373	5.0446e-08
0.032635	0.021796	0.0042909	0.07609	0.0002133	0.0042245	0.0042659	4.7441e-08
0.02963	0.010363	0.0037383	0.074659	0.00022205	0.00422	0.0035237	4.4322e-08
0.040811	0.0031575	0.010182	0.072238	0.00023038	0.0042252	0.0029541	4.1096e-08
0.056173	0.0022726	0.013623	0.068444	0.00023827	0.0042398	0.0025122	3.7772e-08
0.047283	0.0077836	0.013337	0.062872	0.00024571	0.0042638	0.0021634	3.4356e-08
0.034977	0.013528	0.0095653	0.055114	0.00025268	0.0042966	0.0018818	3.0857e-08
0.015578	0.018747	0.0035392	0.044836	0.00025916	0.004338	0.0016485	2.7284e-08
0.032913	0.022698	0.0030117	0.032121	0.00026514	0.0043875	0.0014499	2.3645e-08
0.08548	0.024919	0.0087513	0.018112	0.00027062	0.0044444	0.0012768	1.995e-08
0.11072	0.025174	0.013123	0.0053336	0.00027557	0.0045081	0.0011226	1.6206e-08
0.1173	0.023643	0.016074	0.0040242	0.00028	0.0045779	0.0009833	1.2423e-08
0.13722	0.020323	0.017658	0.0094829	0.00028388	0.004653	0.000856	8.6106e-09
0.19064	0.016022	0.01785	0.012323	0.00028722	0.0047324	0.00073901	4.7772e-09
0.22838	0.013817	0.016554	0.013982	0.00029001	0.0048153	0.00063121	9.323e-10
0.26538	0.014557	0.013669	0.015436	0.00029224	0.0049006	0.00053187	2.9149e-09
0.28453	0.017174	0.0091421	0.017921	0.00029391	0.0049872	0.00044047	6.755e-09
0.26895	0.020967	0.0031233	0.023795	0.00029501	0.0050741	0.00035662	1.0579e-08
0.23852	0.025449	0.0038131	0.035605	0.00029554	0.0051603	0.00027996	1.4377e-08
0.22173	0.030745	0.010398	0.051264	0.0002955	0.0052445	0.00021016	1.8141e-08
0.2261	0.037397	0.015051	0.06029	0.00029489	0.0053257	0.00014686	2.1861e-08
0.23829	0.045706	0.016753	0.054688	0.0002937	0.005403	8.9726e-05	2.5528e-08
0.22959	0.054985	0.015592	0.041052	0.00029195	0.0054751	3.8389e-05	2.9134e-08
0.19882	0.062124	0.012484	0.030344	0.00028963	0.0055412	7.5235e-06	3.267e-08
0.18544	0.061902	0.0086249	0.025702	0.00028674	0.0056003	4.8389e-05	3.6127e-08
0.18977	0.053331	0.0051646	0.024729	0.00028329	0.0056516	8.4591e-05	3.9497e-08
0.2009	0.043309	0.0025016	0.024794	0.00027928	0.0056943	0.00011651	4.2772e-08
0.19847	0.038741	0.00078956	0.024624	0.00027472	0.0057276	0.00014453	4.5944e-08
0.17074	0.041351	4.2236e-05	0.023923	0.00026962	0.0057509	0.00016902	4.9005e-08
0.12934	0.047542	0.00027784	0.022799	0.00026397	0.0057635	0.00019035	5.1948e-08
0.082421	0.053694	0.0015917	0.021455	0.00025779	0.0057651	0.00020885	5.4766e-08
0.042241	0.059325	0.0041827	0.020064	0.00025108	0.0057551	0.00022488	5.7452e-08
0.013108	0.065863	0.0082944	0.01874	0.00024387	0.0057333	0.00023874	5.9999e-08
0.00051502	0.073634	0.014049	0.01755	0.00023615	0.0056992	0.00025073	6.2402e-08
0.012883	0.08074	0.021181	0.016521	0.00022794	0.0056528	0.00026112	6.4655e-08
0.030541	0.086119	0.028809	0.015657	0.00021925	0.005594	0.00027017	6.6752e-08
0.01705	0.09322	0.035436	0.014949	0.00021011	0.0055226	0.00027809	6.8688e-08
0.022451	0.13745	0.039458	0.014379	0.00020052	0.0054388	0.00028508	7.0459e-08
0.071823	0.073412	0.039733	0.013928	0.0001905	0.0053428	0.00029132	7.206e-08
0.091167	0.032595	0.036025	0.013575	0.00018007	0.0052348	0.00029696	7.3487e-08
0.0922	0.0018507	0.029006	0.013298	0.00016926	0.0051152	0.00030214	7.4737e-08
0.081236	0.024698	0.020135	0.013077	0.00015808	0.0049845	0.00030695	7.5808e-08
0.053087	0.047833	0.011723	0.012897	0.00014655	0.0048433	0.00031148	7.6695e-08
0.015597	0.054141	0.0067875	0.012744	0.00013471	0.0046923	0.00031582	7.7398e-08
0.013762	0.093965	0.007969	0.012606	0.00012258	0.0045323	0.00032001	7.7915e-08
0.031278	0.041292	0.015747	0.012471	0.00011018	0.0043643	0.0003241	7.8243e-08
0.042142	0.0029578	0.027716	0.012331	9.7551e-05	0.0041892	0.00032814	7.8384e-08
0.053698	0.014234	0.038876	0.012179	8.4716e-05	0.0040082	0.00033214	7.8335e-08
0.085726	0.025159	0.044967	0.012011	7.1709e-05	0.0038225	0.00033613	7.8098e-08
0.14188	0.035115	0.044787	0.011823	5.8562e-05	0.0036333	0.00034011	7.7672e-08
0.17562	0.04383	0.040141	0.011613	4.531e-05	0.003442	0.00034411	7.706e-08
0.13288	0.05031	0.033863	0.011381	3.1987e-05	0.0032498	0.00034812	7.6261e-08
0.12063	0.05504	0.027966	0.011128	1.863e-05	0.0030582	0.00035216	7.528e-08
0.28868	0.058377	0.023296	0.010854	5.2734e-06	0.0028686	0.00035623	7.4116e-08
0.21293	0.061206	0.019642	0.010561	8.0442e-06	0.0026823	0.00036032	7.2774e-08
0.028687	0.064103	0.016153	0.010252	2.1286e-05	0.0025007	0.00036445	7.1257e-08
0.023717	0.065484	0.011708	0.0099276	3.4413e-05	0.0023252	0.00036862	6.9568e-08
0.17077	0.063671	0.0052731	0.0095903	4.7389e-05	0.0021571	0.00037282	6.7712e-08
0.081546	0.058373	0.0037054	0.0092417	6.0176e-05	0.0019976	0.00037707	6.5692e-08
0.046407	0.050007	0.01472	0.0088831	7.2735e-05	0.0018478	0.00038137	6.3514e-08
0.11437	0.038578	0.025798	0.0085155	8.503e-05	0.0017088	0.00038571	6.1184e-08
0.13994	0.023226	0.033692	0.0081399	9.7024e-05	0.0015818	0.00039011	5.8705e-08
0.14892	0.0020067	0.035333	0.0077569	0.00010868	0.0014675	0.00039457	5.6086e-08
0.15831	0.024773	0.029881	0.0073666	0.00011997	0.0013667	0.0003991	5.3331e-08
0.18376	0.042807	0.019385	0.0069692	0.00013084	0.0012803	0.0004037	5.0447e-08
0.22064	0.020001	0.0071914	0.0065647	0.00014128	0.0012088	0.00040839	4.7443e-08
0.10363	0.025667	0.0039146	0.0061529	0.00015125	0.0011527	0.00041317	4.4323e-08
0.073795	0.052719	0.012235	0.0057333	0.00016072	0.0011125	0.00041806	4.1097e-08
0.037952	0.053547	0.016969	0.0053058	0.00016966	0.0010883	0.00042308	3.7773e-08
0.019364	0.044995	0.018095	0.0048699	0.00017805	0.0010805	0.00042823	3.4357e-08
0.010682	0.042437	0.016234	0.0044253	0.00018586	0.0010891	0.00043356	3.0858e-08
0.0097475	0.052842	0.012283	0.0039714	0.00019306	0.0011141	0.00043908	2.7285e-08
0.0081524	0.060389	0.0070714	0.0035081	0.00019965	0.0011553	0.00044482	2.3646e-08
0.0044251	0.046003	0.0012134	0.0030348	0.00020559	0.0012126	0.00045083	1.995e-08
0.0046998	0.013355	0.0048404	0.0025514	0.00021088	0.0012857	0.00045715	1.6206e-08
0.020916	0.018903	0.010706	0.0020573	0.00021549	0.0013741	0.00046383	1.2424e-08
0.043662	0.028581	0.015941	0.0015523	0.00021943	0.0014773	0.00047091	8.6107e-09
0.073043	0.035031	0.020044	0.0010358	0.00022268	0.0015948	0.00047848	4.7771e-09
0.10029	0.036764	0.022478	0.00050719	0.00022523	0.0017257	0.00048659	9.3208e-10
0.05619	0.025474	0.022984	3.4332e-05	0.00022708	0.0018694	0.00049534	2.9152e-09
0.076532	0.0056696	0.021675	0.00059001	0.00022823	0.002025	0.0005048	6.7555e-09
0.1391	0.051442	0.01885	0.0011615	0.00022869	0.0021914	0.00051509	1.058e-08
0.1318	0.023107	0.014885	0.0017512	0.00022844	0.0023675	0.00052633	1.4378e-08
0.11773	0.017565	0.010147	0.0023623	0.0002275	0.0025523	0.00053866	1.8142e-08
0.16654	0.044493	0.0050131	0.0029991	0.00022588	0.0027444	0.00055223	2.1862e-08
0.26285	0.057929	0.00033258	0.0036674	0.00022358	0.0029425	0.00056724	2.553e-08
0.28388	0.064725	0.0054666	0.0043743	0.00022062	0.003145	0.00058392	2.9136e-08
0.21375	0.069812	0.009422	0.0051293	0.00021701	0.0033506	0.00060253	3.2671e-08
0.16167	0.075868	0.010858	0.0059436	0.00021277	0.0035576	0.00062339	3.6129e-08
0.12619	0.084508	0.0084155	0.0068313	0.00020791	0.0037644	0.0006469	3.9499e-08
0.096171	0.097113	0.0022212	0.0078087	0.00020245	0.0039692	0.00067351	4.2774e-08
0.074802	0.11495	0.0054447	0.008895	0.00019641	0.0041703	0.00070377	4.5945e-08
0.06297	0.13939	0.010652	0.010112	0.00018981	0.004366	0.00073835	4.9007e-08
0.057279	0.17148	0.0092884	0.011482	0.00018267	0.0045545	0.00077801	5.195e-08
0.051598	0.21872	0.0010092	0.013033	0.00017502	0.0047341	0.00082364	5.4768e-08
0.040607	0.2631	0.016692	0.014789	0.00016688	0.0049033	0.00087631	5.7454e-08
0.027454	0.27328	0.0305	0.016776	0.00015827	0.0050603	0.0009372	6.0001e-08
0.017916	0.25127	0.037069	0.01902	0.00014923	0.0052038	0.0010077	6.2404e-08
0.016216	0.21614	0.03605	0.02154	0.00013977	0.0053326	0.0010894	6.4657e-08
0.023532	0.18225	0.030476	0.024354	0.00012992	0.0054455	0.0011841	6.6754e-08
0.0353	0.15728	0.027379	0.027112	0.00012789	0.0054792	0.0012195	6.6606e-08
0.034598	0.090373	0.011089	0.042016	0.00010044	0.0056321	0.0016448	7.1182e-08
0.0393	0.082704	0.009612	0.04629	9.8179e-05	0.0056309	0.0017041	7.0838e-08
0.041529	0.076493	0.0064157	0.051531	8.712e-05	0.005665	0.0018824	7.2234e-08
0.043352	0.072137	0.0037905	0.057114	7.5801e-05	0.0056815	0.0020855	7.3456e-08
0.036349	0.067138	0.0013069	0.062959	6.4249e-05	0.005681	0.0023174	7.4501e-08
0.030066	0.055475	0.0011767	0.068951	5.2492e-05	0.0056646	0.0025831	7.5366e-08
0.24305	0.038888	0.0036383	0.074938	4.0556e-05	0.0056332	0.0028897	7.605e-08
0.060432	0.023431	0.0062307	0.080737	2.8467e-05	0.0055882	0.0032466	7.6551e-08
0.32397	0.010707	0.0098991	0.08614	1.6254e-05	0.0055309	0.0036672	7.6867e-08
0.24392	0.0022792	0.01389	0.090933	3.9435e-06	0.0054632	0.0041703	7.6998e-08
0.18537	0.0021453	0.016091	0.094918	8.4381e-06	0.0053865	0.0047823	7.6944e-08
0.17289	0.0044413	0.014517	0.097941	2.0863e-05	0.0053028	0.0055401	7.6704e-08
0.1685	0.0049426	0.0082367	0.099912	3.3305e-05	0.0052137	0.0064943	7.628e-08
0.17649	0.004265	0.002697	0.10082	4.5737e-05	0.0051211	0.0077134	7.5672e-08
0.19703	0.0040449	0.015548	0.10075	5.8131e-05	0.0050265	0.0092824	7.4881e-08
0.21351	0.0051147	0.024332	0.099844	7.0461e-05	0.0049317	0.01128	7.391e-08
0.18043	0.0078118	0.024723	0.098287	8.27e-05	0.0048381	0.013668	7.2761e-08
0.065791	0.01251	0.016794	0.0963	9.4822e-05	0.0047472	0.015776	7.1437e-08
0.034466	0.019556	0.003809	0.094095	0.0001068	0.0046601	0.015669	6.994e-08
0.065182	0.030696	0.0094686	0.091865	0.00011861	0.004578	0.014066	6.8275e-08
0.18655	0.045953	0.019662	0.089769	0.00013022	0.0045019	0.019858	6.6446e-08
0.27088	0.058667	0.02569	0.087931	0.0001416	0.0044325	0.016602	6.4457e-08
0.0083977	0.053459	0.028103	0.086439	0.00015274	0.0043707	0.0142	6.2312e-08
0.013555	0.019286	0.027954	0.085337	0.00016361	0.0043169	0.011733	6.0017e-08
0.0259	0.02721	0.026032	0.084622	0.00017418	0.0042716	0.0094261	5.7578e-08
0.0043184	0.056192	0.022628	0.084228	0.00018443	0.0042353	0.007559	5.5e-08
0.025315	0.057112	0.017636	0.084024	0.00019434	0.0042081	0.0061108	5.2289e-08
0.038838	0.041717	0.010987	0.083803	0.00020389	0.0041901	0.0050099	4.9453e-08
0.035013	0.025305	0.0031871	0.083282	0.00021304	0.0041816	0.0041762	4.6497e-08
0.030643	0.014271	0.0044527	0.082094	0.0002218	0.0041824	0.0035421	4.3429e-08
0.030851	0.0077025	0.010326	0.079803	0.00023012	0.0041924	0.0030539	4.0257e-08
0.02909	0.0027826	0.013083	0.075931	0.000238	0.0042114	0.0026702	3.6988e-08
0.029042	0.0023339	0.012202	0.070017	0.00024542	0.0042392	0.0023602	3.3629e-08
0.03091	0.0077746	0.0081673	0.061724	0.00025236	0.0042755	0.0021018	3.019e-08
0.01816	0.012755	0.0023188	0.051006	0.00025882	0.0043198	0.0018793	2.6678e-08
0.018658	0.016429	0.0037345	0.038306	0.00026476	0.0043715	0.0016821	2.3101e-08
0.067661	0.018354	0.0088677	0.024732	0.00027019	0.0044302	0.0015033	1.9469e-08
0.104	0.018243	0.012662	0.012042	0.00027509	0.0044951	0.0013384	1.579e-08
0.13666	0.016373	0.015135	0.0017024	0.00027945	0.0045654	0.001185	1.2073e-08
0.1753	0.012661	0.016369	0.0056389	0.00028327	0.0046405	0.0010417	8.3273e-09
0.24801	0.0082543	0.016352	0.010533	0.00028653	0.0047192	0.00090761	4.5612e-09
0.26902	0.0059516	0.014995	0.013943	0.00028923	0.0048008	0.00078255	7.841e-10
0.27309	0.0061035	0.012211	0.016751	0.00029137	0.0048842	0.00066636	2.9949e-09
0.24881	0.007936	0.0079858	0.020289	0.00029293	0.0049683	0.00055894	6.7667e-09
0.20708	0.01095	0.0025012	0.026961	0.00029393	0.0050521	0.0004602	1.0522e-08
0.172	0.014866	0.0036478	0.038536	0.00029435	0.0051346	0.00036996	1.4252e-08
0.15468	0.019766	0.0092282	0.050517	0.0002942	0.0052146	0.00028797	1.7948e-08
0.15488	0.026103	0.012788	0.051455	0.00029347	0.005291	0.00021393	2.1601e-08
0.1596	0.034434	0.013539	0.038048	0.00029217	0.0053629	0.00014744	2.5201e-08
0.15292	0.044963	0.011778	0.021308	0.0002903	0.0054292	8.8076e-05	2.8741e-08
0.14471	0.055958	0.0084897	0.010978	0.00028786	0.005489	3.5357e-05	3.2212e-08
0.14462	0.061437	0.0048088	0.0075765	0.00028486	0.0055414	1.1213e-05	3.5605e-08
0.1518	0.055636	0.0016986	0.0077564	0.0002813	0.0055856	5.2147e-05	3.8912e-08
0.16049	0.042594	0.00056991	0.0089141	0.00027718	0.0056207	8.7961e-05	4.2125e-08
0.1528	0.033413	0.0019549	0.0099058	0.00027252	0.0056461	0.00011916	4.5237e-08
0.1313	0.032836	0.0025199	0.010448	0.00026731	0.0056611	0.00014625	4.824e-08
0.10832	0.037276	0.0023004	0.010593	0.00026158	0.0056652	0.0001697	5.1127e-08
0.084196	0.041828	0.0012355	0.010473	0.00025532	0.0056579	0.00018997	5.3891e-08
0.057995	0.045945	0.00087848	0.010209	0.00024854	0.0056388	0.00020747	5.6524e-08
0.023218	0.051372	0.0043647	0.0098855	0.00024126	0.0056076	0.0002226	5.9022e-08
0.0013224	0.058678	0.0095393	0.0095558	0.0002335	0.0055639	0.00023572	6.1378e-08
0.006437	0.066312	0.016415	0.0092495	0.00022525	0.0055077	0.00024714	6.3585e-08
0.016371	0.073572	0.024296	0.0089811	0.00021654	0.0054389	0.00025716	6.564e-08
0.00067164	0.083301	0.031478	0.008756	0.00020738	0.0053574	0.00026602	6.7536e-08
0.04946	0.16118	0.035634	0.0085741	0.00019779	0.0052634	0.00027395	6.927e-08
0.070927	0.093802	0.034716	0.0084323	0.00018779	0.0051572	0.00028113	7.0836e-08
0.06937	0.042473	0.028033	0.0083248	0.00017739	0.0050389	0.00028772	7.2232e-08
0.064661	0.047104	0.016639	0.0082442	0.00016662	0.0049091	0.00029386	7.3454e-08
0.056992	0.06416	0.003089	0.008185	0.0001555	0.0047684	0.00029965	7.45e-08
0.039804	0.095755	0.0089468	0.0081405	0.00014405	0.0046173	0.00030517	7.5365e-08
0.010305	0.12896	0.015307	0.0081037	0.00013229	0.0044568	0.00031051	7.6049e-08
0.015121	0.071433	0.013066	0.0080672	0.00012025	0.0042876	0.00031571	7.655e-08
0.029693	0.036768	0.0025956	0.0080243	0.00010797	0.0041108	0.00032081	7.6867e-08
0.040822	0.010884	0.01165	0.0079693	9.5457e-05	0.0039275	0.00032584	7.6998e-08
0.058276	0.00051598	0.023437	0.0078972	8.2755e-05	0.003739	0.00033083	7.6944e-08
0.090708	0.0059154	0.029133	0.0078044	6.989e-05	0.0035464	0.00033579	7.6704e-08
0.12162	0.012337	0.02908	0.0076885	5.6895e-05	0.003351	0.00034073	7.628e-08
0.1294	0.018999	0.025807	0.007548	4.3802e-05	0.0031544	0.00034566	7.5672e-08
0.11177	0.024371	0.021767	0.0073827	3.0647e-05	0.0029579	0.00035059	7.4881e-08
0.099424	0.027615	0.018303	0.007193	1.7462e-05	0.0027629	0.00035551	7.391e-08
0.30674	0.029203	0.015789	0.00698	4.2842e-06	0.0025709	0.00036043	7.2761e-08
0.36334	0.030214	0.013904	0.0067452	8.8514e-06	0.0023832	0.00036535	7.1437e-08
0.090635	0.032145	0.011947	0.0064903	2.1908e-05	0.0022014	0.00037028	6.9941e-08
0.0073959	0.035292	0.0090407	0.006217	3.485e-05	0.0020267	0.00037521	6.8276e-08
0.021028	0.037341	0.0043327	0.0059271	4.764e-05	0.0018604	0.00038015	6.6447e-08
0.15727	0.035995	0.0027212	0.005622	6.0241e-05	0.0017038	0.00038509	6.4458e-08
0.010374	0.030995	0.01186	0.0053031	7.2617e-05	0.001558	0.00039005	6.2313e-08
0.083572	0.023192	0.021513	0.0049715	8.4733e-05	0.0014241	0.00039501	6.0018e-08
0.11234	0.013306	0.028821	0.0046281	9.6552e-05	0.001303	0.00039999	5.7579e-08
0.11108	0.0012808	0.0308	0.0042733	0.00010804	0.0011957	0.00040499	5.5001e-08
0.098166	0.012377	0.026277	0.0039075	0.00011916	0.0011028	0.00041001	5.229e-08
0.079384	0.021812	0.016839	0.0035308	0.00012988	0.0010251	0.00041505	4.9454e-08
0.019322	0.011005	0.0056408	0.0031433	0.00014018	0.00096306	0.00042012	4.6498e-08
0.1985	0.023975	0.0045338	0.0027447	0.00015001	0.00091717	0.00042524	4.343e-08
0.12797	0.055265	0.012067	0.0023347	0.00015935	0.00088776	0.0004304	4.0258e-08
0.087028	0.069573	0.016317	0.0019131	0.00016818	0.00087505	0.00043562	3.6989e-08
0.10315	0.078724	0.017354	0.0014793	0.00017646	0.00087914	0.00044091	3.363e-08
0.048211	0.08992	0.01576	0.001033	0.00018417	0.00090006	0.00044631	3.0191e-08
0.035777	0.10138	0.012294	0.00057375	0.00019129	0.00093771	0.00045183	2.6678e-08
0.023738	0.10635	0.0076124	0.00010113	0.00019781	0.00099188	0.00045752	2.3102e-08
0.010791	0.098929	0.002186	0.0003853	0.00020369	0.0010623	0.0004634	1.947e-08
0.0055284	0.082017	0.00361	0.000886	0.00020893	0.0011485	0.00046953	1.5791e-08
0.027475	0.07149	0.0093858	0.0014015	0.00021352	0.0012501	0.00047598	1.2074e-08
0.05792	0.071527	0.014666	0.0019322	0.00021743	0.0013663	0.00048281	8.3274e-09
0.10411	0.074196	0.018902	0.0024791	0.00022067	0.0014966	0.00049011	4.5611e-09
0.18824	0.076218	0.0216	0.0030428	0.00022323	0.0016402	0.00049797	7.839e-10
0.1363	0.069233	0.022466	0.0036247	0.00022509	0.0017961	0.00050651	2.9952e-09
0.31048	0.024161	0.021456	0.0042265	0.00022627	0.0019633	0.00051587	6.7672e-09
0.34869	0.12145	0.018819	0.0048504	0.00022675	0.0021408	0.00052619	1.0523e-08
0.22812	0.052624	0.014954	0.0054996	0.00022655	0.0023274	0.00053765	1.4253e-08
0.16844	0.0184	0.010279	0.0061783	0.00022566	0.0025219	0.00055045	1.7949e-08
0.20973	0.046072	0.0052333	0.0068921	0.0002241	0.0027228	0.00056481	2.1602e-08
0.26025	0.055083	3.2954e-05	0.0076481	0.00022188	0.0029288	0.00058101	2.5202e-08
0.22837	0.05861	0.004922	0.0084557	0.00021899	0.0031382	0.00059935	2.8742e-08
0.16726	0.061656	0.0087834	0.0093265	0.00021546	0.0033496	0.00062017	3.2213e-08
0.12326	0.066239	0.010355	0.010275	0.00021131	0.0035613	0.00064388	3.5606e-08
0.091951	0.07328	0.0084106	0.011318	0.00020654	0.0037715	0.00067095	3.8913e-08
0.070501	0.083449	0.0030499	0.012477	0.00020117	0.0039785	0.0007019	4.2127e-08
0.05813	0.098131	0.0039401	0.013776	0.00019523	0.0041806	0.00073735	4.5239e-08
0.05266	0.12121	0.0092892	0.015243	0.00018873	0.0043759	0.000778	4.8242e-08
0.0513	0.15728	0.0093958	0.016908	0.00018169	0.0045629	0.00082465	5.1129e-08
0.04981	0.1967	0.0013516	0.018806	0.00017414	0.0047397	0.00087819	5.3892e-08
0.042259	0.21146	0.01227	0.020971	0.0001661	0.0049048	0.00093963	5.6526e-08
0.030053	0.19546	0.024712	0.023441	0.0001576	0.0050567	0.0010101	5.9024e-08
0.019067	0.16699	0.030824	0.02625	0.00014865	0.0051942	0.0010909	6.1379e-08
0.016136	0.14041	0.030038	0.029432	0.00013929	0.0053159	0.0011834	6.3587e-08
0.021083	0.11948	0.025162	0.033014	0.00012953	0.0054211	0.0012891	6.5641e-08
0.029672	0.10533	0.022779	0.036526	0.0001276	0.0054506	0.0013222	6.5477e-08
0.025957	0.055563	0.0075054	0.053556	0.00010186	0.0054975	0.0017855	6.9745e-08
0.031129	0.050602	0.0064995	0.058883	9.9745e-05	0.0054945	0.0018438	6.9381e-08
0.036046	0.046098	0.0035689	0.065476	8.8824e-05	0.0055225	0.0020329	7.0742e-08
0.042381	0.041849	0.00084662	0.072424	7.7631e-05	0.005533	0.002244	7.1932e-08
0.042658	0.036715	0.0019148	0.079547	6.6194e-05	0.005527	0.0024797	7.2949e-08
0.0058424	0.029136	0.0048483	0.086598	5.4539e-05	0.0055055	0.002743	7.379e-08
0.13409	0.019301	0.0072988	0.093271	4.2692e-05	0.0054697	0.0030381	7.4453e-08
0.021496	0.0098118	0.0093096	0.099224	3.068e-05	0.0054211	0.0033705	7.4937e-08
0.18468	0.0026049	0.011984	0.10412	1.853e-05	0.0053612	0.0037481	7.524e-08
0.23385	0.0021707	0.014148	0.1077	6.2688e-06	0.0052918	0.0041816	7.5362e-08
0.21401	0.0047244	0.013539	0.1098	6.0761e-06	0.0052144	0.0046847	7.5303e-08
0.20365	0.0056863	0.0092413	0.11042	1.8478e-05	0.005131	0.0052737	7.5062e-08
0.21106	0.0052896	0.0013445	0.10972	3.0909e-05	0.0050433	0.0059629	7.464e-08
0.22586	0.0041952	0.0090237	0.10794	4.3342e-05	0.0049529	0.006751	7.4039e-08
0.24116	0.0031498	0.018763	0.1054	5.575e-05	0.0048616	0.0075875	7.3259e-08
0.24829	0.0026704	0.022963	0.10239	6.8104e-05	0.0047707	0.0082815	7.2302e-08
0.19958	0.0028966	0.019687	0.099165	8.0379e-05	0.0046818	0.0083314	7.1172e-08
0.064115	0.0042116	0.010684	0.095912	9.2545e-05	0.0045961	0.0066675	6.987e-08
0.055494	0.0077899	0.00079517	0.092762	0.00010458	0.0045147	0.0025347	6.8399e-08
0.025357	0.016452	0.011205	0.089815	0.00011645	0.0044386	0.0006559	6.6764e-08
0.081108	0.03247	0.018648	0.087154	0.00012813	0.0043687	0.003898	6.4968e-08
0.086106	0.050401	0.022812	0.084862	0.00013959	0.0043057	0.0029786	6.3016e-08
0.21048	0.051591	0.024356	0.083011	0.00015081	0.0042503	0.0047177	6.0912e-08
0.039448	0.019402	0.024073	0.081652	0.00016177	0.0042028	0.0057836	5.8661e-08
0.027877	0.029787	0.022447	0.080796	0.00017242	0.0041637	0.0058008	5.6268e-08
0.014487	0.060527	0.019532	0.080386	0.00018277	0.0041332	0.0053592	5.3741e-08
0.015887	0.060061	0.015103	0.080282	0.00019277	0.0041116	0.0047866	5.1083e-08
0.028525	0.04255	0.0090779	0.080257	0.0002024	0.0040989	0.0042391	4.8303e-08
0.027178	0.02533	0.0020114	0.079985	0.00021164	0.0040951	0.003763	4.5406e-08
0.022755	0.014639	0.00478	0.079047	0.00022048	0.0041002	0.003364	4.24e-08
0.015766	0.0088691	0.0097404	0.07696	0.00022888	0.004114	0.0030302	3.9292e-08
0.009512	0.0048116	0.011685	0.073228	0.00023684	0.0041364	0.0027465	3.6089e-08
0.012089	0.00059059	0.010319	0.067436	0.00024433	0.0041669	0.0024987	3.2799e-08
0.018467	0.0039757	0.0063069	0.059401	0.00025133	0.0042054	0.002276	2.943e-08
0.014297	0.0081819	0.00098381	0.049316	0.00025784	0.0042512	0.0020707	2.599e-08
0.011164	0.011228	0.0042511	0.037809	0.00026383	0.0043039	0.0018778	2.2488e-08
0.050912	0.012703	0.0085171	0.025855	0.00026929	0.0043629	0.0016945	1.8932e-08
0.091507	0.012364	0.011541	0.014555	0.00027422	0.0044275	0.0015197	1.5329e-08
0.14575	0.010461	0.013407	0.0047234	0.0002786	0.004497	0.0013528	1.169e-08
0.19928	0.0069145	0.014219	0.0031334	0.00028242	0.0045704	0.0011942	8.0232e-09
0.26117	0.0030235	0.013975	0.0091054	0.00028567	0.0046469	0.0010443	4.3366e-09
0.25139	0.001056	0.012601	0.013633	0.00028836	0.0047256	0.00090365	6.3964e-10
0.22447	0.0010649	0.010037	0.017333	0.00029047	0.0048054	0.00077266	3.0589e-09
0.17911	0.002405	0.0063136	0.021464	0.000292	0.0048854	0.00065162	6.7501e-09
0.13179	0.0046341	0.0016467	0.02823	0.00029295	0.0049644	0.00054063	1.0425e-08
0.093131	0.0075182	0.0033881	0.038363	0.00029332	0.0050414	0.00043963	1.4075e-08
0.065712	0.011141	0.0076873	0.045636	0.00029311	0.0051153	0.00034838	1.7691e-08
0.052333	0.016065	0.010038	0.039717	0.00029232	0.0051851	0.00026651	2.1264e-08
0.054259	0.023234	0.0099263	0.021699	0.00029094	0.0052498	0.00019353	2.4786e-08
0.062302	0.033551	0.0077958	0.0040441	0.00028899	0.0053084	0.00012888	2.8248e-08
0.069954	0.046885	0.004598	0.0055275	0.00028647	0.0053599	7.1941e-05	3.1643e-08
0.08083	0.058036	0.0013145	0.0079667	0.00028339	0.0054035	2.205e-05	3.4961e-08
0.095199	0.057213	0.0013305	0.0068426	0.00027974	0.0054385	2.1456e-05	3.8194e-08
0.10744	0.042967	0.0031936	0.0046603	0.00027554	0.005464	5.924e-05	4.1336e-08
0.10465	0.028217	0.0043141	0.0025447	0.00027079	0.0054793	9.1947e-05	4.4379e-08
0.089773	0.02319	0.0047902	0.0008365	0.0002655	0.0054839	0.0001202	4.7314e-08
0.076066	0.024664	0.0046681	0.00044692	0.00025969	0.0054773	0.00014457	5.0135e-08
0.072983	0.026573	0.0038813	0.0013857	0.00025336	0.0054589	0.00016562	5.2836e-08
0.071025	0.028162	0.002193	0.0020696	0.00024652	0.0054284	0.00018382	5.5409e-08
0.033401	0.031176	0.00081722	0.0025714	0.00023918	0.0053856	0.00019963	5.7849e-08
0.011097	0.036039	0.0056757	0.0029438	0.00023137	0.0053301	0.00021346	6.0149e-08
0.011655	0.042087	0.012716	0.0032234	0.00022308	0.0052618	0.00022565	6.2305e-08
0.00067995	0.046416	0.021496	0.0034366	0.00021435	0.0051808	0.00023651	6.431e-08
0.013073	0.042957	0.03011	0.0036023	0.00020517	0.0050871	0.00024631	6.6161e-08
0.053767	0.010573	0.035203	0.0037345	0.00019558	0.0049808	0.00025526	6.7852e-08
0.054341	0.085312	0.033247	0.0038434	0.00018559	0.0048622	0.00026357	6.938e-08
0.043514	0.058361	0.0227	0.003934	0.00017522	0.0047317	0.00027137	7.074e-08
0.034938	0.051112	0.005322	0.0040123	0.00016449	0.0045899	0.00027879	7.1931e-08
0.030596	0.054839	0.014215	0.0040814	0.00015342	0.0044373	0.00028593	7.2947e-08
0.025643	0.059154	0.029767	0.004142	0.00014204	0.0042748	0.00029287	7.3789e-08
0.011913	0.051737	0.03579	0.0041928	0.00013036	0.0041032	0.00029967	7.4452e-08
0.0062111	0.0056493	0.030151	0.0042313	0.00011842	0.0039234	0.00030637	7.4936e-08
0.02206	0.0059011	0.015939	0.0042544	0.00010625	0.0037367	0.00031299	7.5239e-08
0.041626	0.0032831	0.00036188	0.0042591	9.3864e-05	0.0035441	0.00031956	7.5362e-08
0.066738	0.0023612	0.010559	0.0042423	8.1299e-05	0.003347	0.0003261	7.5302e-08
0.091177	0.0013422	0.015253	0.0042018	6.8584e-05	0.0031466	0.00033261	7.5062e-08
0.10266	0.00076939	0.015495	0.0041359	5.575e-05	0.0029445	0.00033909	7.464e-08
0.097482	0.0038737	0.013774	0.004044	4.2829e-05	0.002742	0.00034555	7.4039e-08
0.087155	0.0069307	0.011788	0.0039259	2.9853e-05	0.0025406	0.00035198	7.3259e-08
0.085749	0.0085867	0.010273	0.003782	1.6856e-05	0.0023418	0.00035838	7.2303e-08
0.14213	0.0085037	0.0093099	0.0036133	3.8717e-06	0.002147	0.00036476	7.1172e-08
0.18146	0.0073973	0.0085965	0.0034212	9.0649e-06	0.0019578	0.00037111	6.987e-08
0.064481	0.0066293	0.0076278	0.0032071	2.1919e-05	0.0017754	0.00037742	6.84e-08
0.0008017	0.00785	0.0057921	0.0029725	3.4656e-05	0.0016013	0.00038369	6.6765e-08
0.12332	0.010612	0.0024698	0.002719	4.7241e-05	0.0014368	0.00038992	6.4969e-08
0.16579	0.012476	0.0027744	0.0024478	5.9638e-05	0.001283	0.00039612	6.3017e-08
0.029153	0.011958	0.0098197	0.0021603	7.1813e-05	0.001141	0.00040227	6.0913e-08
0.036649	0.0094278	0.017466	0.0018574	8.3732e-05	0.001012	0.00040837	5.8662e-08
0.063036	0.0060011	0.023395	0.0015397	9.5359e-05	0.00089678	0.00041442	5.6269e-08
0.062185	0.0024073	0.025056	0.0012079	0.00010666	0.00079623	0.00042042	5.3742e-08
0.043998	0.0038205	0.021261	0.00086209	0.00011761	0.00071105	0.00042637	5.1084e-08
0.02006	0.017534	0.013169	0.0005025	0.00012817	0.00064185	0.00043227	4.8304e-08
0.010431	0.029147	0.003486	0.00012901	0.00013831	0.00058912	0.00043811	4.5407e-08
0.10898	0.0025646	0.0052503	0.0002586	0.000148	0.00055324	0.0004439	4.2401e-08
0.14692	0.054462	0.011615	0.00066065	0.00015721	0.00053447	0.00044964	3.9293e-08
0.26015	0.091243	0.015147	0.0010776	0.00016593	0.00053299	0.00045534	3.609e-08
0.24663	0.1161	0.016001	0.0015098	0.00017411	0.00054882	0.00046101	3.28e-08
0.11749	0.13449	0.014688	0.0019579	0.00018174	0.00058192	0.00046666	2.9431e-08
0.07672	0.1457	0.011796	0.0024223	0.0001888	0.00063211	0.00047233	2.5991e-08
0.048848	0.15001	0.0077819	0.0029038	0.00019527	0.00069913	0.00047804	2.2489e-08
0.02107	0.14705	0.0029615	0.0034028	0.00020113	0.00078259	0.00048383	1.8932e-08
0.0062447	0.13804	0.0023826	0.0039201	0.00020636	0.00088201	0.00048975	1.533e-08
0.035538	0.12854	0.0078904	0.0044564	0.00021096	0.00099681	0.00049587	1.1691e-08
0.070267	0.12544	0.013075	0.0050126	0.0002149	0.0011263	0.00050228	8.0232e-09
0.12544	0.12759	0.017393	0.0055898	0.00021818	0.0012698	0.00050907	4.3366e-09
0.23567	0.13688	0.020346	0.0061895	0.0002208	0.0014262	0.00051637	6.3944e-10
0.34443	0.16047	0.021558	0.0068134	0.00022274	0.0015948	0.0005243	3.0592e-09
0.0090814	0.20921	0.020916	0.0074639	0.00022401	0.0017743	0.00053305	6.7505e-09
0.062758	0.11485	0.018634	0.0081441	0.00022461	0.0019636	0.00054281	1.0426e-08
0.026195	0.063046	0.015091	0.0088583	0.00022453	0.0021615	0.0005538	1.4075e-08
0.12025	0.051009	0.010712	0.0096119	0.00022378	0.0023666	0.0005663	1.7691e-08
0.18271	0.050609	0.0059459	0.010412	0.00022237	0.0025774	0.00058059	2.1265e-08
0.18946	0.05089	0.0010313	0.011268	0.0002203	0.0027925	0.00059703	2.4787e-08
0.14759	0.051053	0.0036583	0.012191	0.00021759	0.0030102	0.00061601	2.8249e-08
0.10406	0.052393	0.0074374	0.013196	0.00021424	0.0032288	0.00063797	3.1644e-08
0.074188	0.055857	0.0092622	0.0143	0.00021027	0.0034466	0.00066343	3.4962e-08
0.056094	0.061566	0.0080278	0.015526	0.00020569	0.003662	0.00069295	3.8196e-08
0.046854	0.069556	0.003742	0.016898	0.00020052	0.003873	0.00072718	4.1338e-08
0.043243	0.081747	0.0023581	0.018446	0.00019478	0.0040779	0.00076681	4.438e-08
0.042719	0.10254	0.0078097	0.020207	0.00018848	0.0042749	0.00081265	4.7316e-08
0.043661	0.13052	0.0095089	0.022218	0.00018164	0.0044623	0.00086557	5.0137e-08
0.044038	0.14877	0.0041417	0.024524	0.00017429	0.0046385	0.00092653	5.2838e-08
0.039035	0.14368	0.0067391	0.027171	0.00016645	0.004802	0.00099656	5.5411e-08
0.02887	0.12435	0.017292	0.030209	0.00015814	0.0049512	0.0010768	5.7851e-08
0.01922	0.10308	0.022898	0.033685	0.00014938	0.005085	0.0011684	6.0151e-08
0.016146	0.085065	0.022761	0.037647	0.0001402	0.0052023	0.0012726	6.2307e-08
0.018875	0.072038	0.019142	0.042132	0.00013062	0.0053024	0.0013909	6.4312e-08
0.023238	0.064335	0.017804	0.046487	0.00012887	0.0053307	0.0014264	6.4124e-08
0.017327	0.032255	0.0045028	0.064131	0.00010581	0.0052492	0.0019141	6.7868e-08
0.021485	0.029398	0.0040536	0.070163	0.00010392	0.0052473	0.0019752	6.7481e-08
0.026722	0.0263	0.0015128	0.077672	9.3204e-05	0.0052719	0.0021751	6.8806e-08
0.034958	0.022951	0.0011256	0.085266	8.2196e-05	0.0052794	0.0023944	6.9966e-08
0.037615	0.018907	0.0040915	0.092557	7.0924e-05	0.0052707	0.0026335	7.0957e-08
0.0012604	0.013698	0.0074022	0.09907	5.9412e-05	0.0052471	0.0028925	7.1777e-08
0.10347	0.0072449	0.0097284	0.10431	4.7688e-05	0.0052098	0.0031712	7.2424e-08
0.016427	0.0013184	0.011031	0.10788	3.5777e-05	0.0051604	0.0034689	7.2897e-08
0.094865	0.0027952	0.011979	0.10954	2.3705e-05	0.0051006	0.0037838	7.3194e-08
0.15775	0.0052246	0.011714	0.10934	1.1501e-05	0.0050321	0.0041118	7.3315e-08
0.16925	0.0064778	0.0085447	0.10759	8.0987e-07	0.0049566	0.0044436	7.3259e-08
0.16392	0.0066882	0.0024642	0.10474	1.3199e-05	0.0048758	0.0047594	7.3027e-08
0.16518	0.0058489	0.0053848	0.10127	2.564e-05	0.0047916	0.0050172	7.2619e-08
0.17368	0.0043618	0.01328	0.097543	3.8105e-05	0.0047054	0.0051314	7.2035e-08
0.18859	0.0027087	0.018825	0.093775	5.0564e-05	0.0046189	0.0049363	7.1279e-08
0.20218	0.0011023	0.019056	0.090043	6.2991e-05	0.0045335	0.0041359	7.035e-08
0.17513	0.00050617	0.013897	0.086351	7.5357e-05	0.0044505	0.0022799	6.9252e-08
0.06725	0.0017785	0.0055272	0.082692	8.7634e-05	0.004371	0.0010529	6.7987e-08
0.047803	0.0012835	0.003469	0.079097	9.9793e-05	0.004296	0.005197	6.6559e-08
0.024327	0.004878	0.01086	0.075647	0.00011181	0.0042265	0.0060158	6.497e-08
0.184	0.020736	0.015801	0.072465	0.00012364	0.0041632	0.0013996	6.3225e-08
0.084522	0.04325	0.01843	0.06969	0.00013528	0.0041067	0.0037603	6.1327e-08
0.18235	0.051323	0.019357	0.067456	0.00014669	0.0040576	0.002054	5.9281e-08
0.012504	0.020986	0.019097	0.065855	0.00015783	0.0040161	0.00015719	5.7093e-08
0.0499	0.031325	0.017878	0.064911	0.0001687	0.0039828	0.0016577	5.4767e-08
0.03892	0.06293	0.015589	0.064574	0.00017925	0.0039577	0.0024894	5.231e-08
0.010692	0.059512	0.011955	0.064692	0.00018946	0.003941	0.0028821	4.9726e-08
0.0073276	0.039147	0.0069065	0.065009	0.00019932	0.0039328	0.0030217	4.7022e-08
0.012246	0.021196	0.0010007	0.065168	0.00020878	0.003933	0.0030216	4.4205e-08
0.010915	0.011053	0.0045444	0.064733	0.00021784	0.0039416	0.0029456	4.1282e-08
0.0084859	0.006343	0.008348	0.06323	0.00022647	0.0039583	0.0028277	3.8259e-08
0.0040886	0.0035159	0.0094678	0.06022	0.00023464	0.003983	0.002685	3.5144e-08
0.0017989	0.00066192	0.0078234	0.055404	0.00024234	0.0040154	0.0025267	3.1945e-08
0.0066541	0.0025366	0.0041623	0.048749	0.00024955	0.004055	0.0023579	2.8668e-08
0.0077676	0.0055335	0.00030649	0.040564	0.00025626	0.0041014	0.0021821	2.5323e-08
0.0053981	0.0076286	0.0044633	0.03144	0.00026244	0.0041541	0.0020026	2.1916e-08
0.033903	0.0084988	0.0076843	0.022109	0.00026808	0.0042124	0.0018221	1.8457e-08
0.076201	0.0078782	0.0098389	0.013143	0.00027318	0.0042758	0.0016433	1.4953e-08
0.14491	0.0061695	0.011058	0.0049285	0.00027771	0.0043433	0.0014686	1.1413e-08
0.20738	0.0031546	0.011448	0.0022161	0.00028167	0.0044141	0.0013003	7.8457e-09
0.23447	6.0898e-05	0.011009	0.0081549	0.00028506	0.0044875	0.00114	4.2594e-09
0.19937	0.001494	0.0096784	0.012922	0.00028786	0.0045623	0.00098912	6.629e-10
0.15747	0.0014677	0.0074277	0.01682	0.00029007	0.0046377	0.00084875	2.9352e-09
0.10762	0.00049318	0.0043385	0.020896	0.00029169	0.0047125	0.00071944	6.5263e-09
0.060135	0.00097125	0.0006609	0.026976	0.00029271	0.0047858	0.00060147	1.0102e-08
0.022193	0.0026684	0.0030751	0.034894	0.00029313	0.0048565	0.00049477	1.3653e-08
0.00084016	0.0047469	0.0059674	0.037818	0.00029296	0.0049235	0.00039907	1.7171e-08
0.0063545	0.0079558	0.0071247	0.027431	0.00029219	0.0049857	0.00031386	2.0647e-08
0.00030069	0.013536	0.0063236	0.0073873	0.00029083	0.0050423	0.00023854	2.4074e-08
0.010507	0.023032	0.0040873	0.010259	0.00028888	0.0050922	0.00017235	2.7443e-08
0.022677	0.037281	0.0012408	0.019269	0.00028635	0.0051346	0.00011453	3.0746e-08
0.038524	0.052999	0.0014632	0.021073	0.00028324	0.0051685	6.4243e-05	3.3975e-08
0.056106	0.058732	0.0035627	0.019179	0.00027956	0.0051933	2.0679e-05	3.7122e-08
0.068403	0.045558	0.005034	0.016065	0.00027532	0.0052081	1.6962e-05	4.018e-08
0.067791	0.024896	0.0059647	0.012926	0.00027053	0.0052124	4.9443e-05	4.314e-08
0.058201	0.013106	0.0064497	0.010193	0.00026519	0.0052056	7.748e-05	4.5997e-08
0.048647	0.010042	0.0065112	0.0079453	0.00025932	0.0051871	0.00010174	4.8743e-08
0.057443	0.0088054	0.0060486	0.0061381	0.00025294	0.0051565	0.00012281	5.1372e-08
0.085277	0.0081989	0.0047742	0.004694	0.00024604	0.0051135	0.00014124	5.3877e-08
0.054612	0.0095384	0.0021648	0.0035407	0.00023865	0.0050579	0.0001575	5.6252e-08
0.020772	0.012605	0.0025155	0.0026187	0.00023079	0.0049894	0.00017201	5.8491e-08
0.035277	0.016678	0.0099399	0.0018812	0.00022246	0.004908	0.00018513	6.059e-08
0.01636	0.020031	0.019991	0.0012907	0.00021368	0.0048137	0.00019715	6.2543e-08
0.018863	0.016799	0.03063	0.00081692	0.00020447	0.0047066	0.00020834	6.4345e-08
0.040655	0.0059703	0.037318	0.00043518	0.00019486	0.0045869	0.0002189	6.5992e-08
0.030697	0.031956	0.034536	0.00012563	0.00018485	0.004455	0.000229	6.748e-08
0.018106	0.03194	0.01951	0.00012567	0.00017447	0.0043114	0.00023877	6.8805e-08
0.0082651	0.029263	0.0047436	0.00033236	0.00016375	0.0041567	0.00024833	6.9965e-08
0.0067545	0.029436	0.030009	0.00050455	0.0001527	0.0039916	0.00025774	7.0956e-08
0.014037	0.026259	0.046768	0.00064828	0.00014135	0.0038169	0.00026707	7.1776e-08
0.018658	0.015854	0.049083	0.00076709	0.00012972	0.0036336	0.00027635	7.2424e-08
0.0073014	0.0029606	0.038099	0.00086239	0.00011784	0.0034427	0.00028561	7.2897e-08
0.014674	0.0014471	0.021172	0.00093429	0.00010573	0.0032456	0.00029487	7.3194e-08
0.044833	0.0012854	0.0065853	0.00098212	9.3434e-05	0.0030433	0.00030412	7.3315e-08
0.070531	0.00019216	0.0019899	0.0010049	8.0967e-05	0.0028373	0.00031338	7.3259e-08
0.083061	0.0016508	0.0053135	0.0010018	6.8363e-05	0.002629	0.00032263	7.3027e-08
0.080086	0.0022961	0.0057309	0.00097209	5.5651e-05	0.0024198	0.00033187	7.2619e-08
0.06974	0.0023788	0.0051468	0.00091566	4.2864e-05	0.0022113	0.00034108	7.2035e-08
0.059371	0.0023891	0.0045345	0.00083268	3.0033e-05	0.0020049	0.00035027	7.1279e-08
0.056674	0.0031943	0.0042003	0.00072376	1.7189e-05	0.0018021	0.00035941	7.035e-08
0.07182	0.005241	0.0040842	0.0005898	4.3662e-06	0.0016045	0.0003685	6.9253e-08
0.085153	0.0081298	0.0039543	0.00043195	8.4028e-06	0.0014134	0.00037751	6.7988e-08
0.051232	0.010775	0.0034908	0.0002515	2.1085e-05	0.0012303	0.00038645	6.656e-08
0.0071093	0.011575	0.0023204	4.9775e-05	3.3646e-05	0.0010566	0.00039531	6.4971e-08
0.098022	0.0098004	5.4798e-05	0.00017194	4.6053e-05	0.00089339	0.00040406	6.3225e-08
0.10826	0.0066933	0.0035862	0.00041249	5.8274e-05	0.00074198	0.0004127	6.1328e-08
0.068125	0.0037122	0.0085183	0.00067085	7.0274e-05	0.00060341	0.00042121	5.9282e-08
0.012858	0.00086596	0.013856	0.00094621	8.2021e-05	0.0004787	0.0004296	5.7094e-08
0.015679	0.003109	0.017875	0.001238	9.3484e-05	0.00036871	0.00043784	5.4768e-08
0.022928	0.0082857	0.018672	0.0015457	0.00010463	0.00027424	0.00044593	5.2311e-08
0.014476	0.0098168	0.015336	0.0018693	0.00011543	0.00019594	0.00045385	4.9727e-08
0.00039752	0.012252	0.0087249	0.0022086	0.00012585	0.00013437	0.0004616	4.7023e-08
0.023695	0.094887	0.00094947	0.0025638	0.00013587	8.9977e-05	0.00046916	4.4206e-08
0.065698	0.098531	0.0059455	0.0029352	0.00014545	6.3082e-05	0.00047654	4.1283e-08
0.11769	0.03371	0.010859	0.0033232	0.00015457	5.39e-05	0.00048371	3.826e-08
0.18167	0.11356	0.013528	0.0037282	0.00016321	6.2533e-05	0.00049069	3.5145e-08
0.15609	0.15079	0.014159	0.0041509	0.00017134	8.8974e-05	0.00049748	3.1946e-08
0.13841	0.17384	0.013158	0.0045918	0.00017894	0.0001331	0.00050407	2.8669e-08
0.10342	0.18823	0.010915	0.0050517	0.00018598	0.0001947	0.0005105	2.5323e-08
0.070677	0.19488	0.0076896	0.0055313	0.00019246	0.00027342	0.00051678	2.1917e-08
0.033322	0.19558	0.0036406	0.0060314	0.00019835	0.00036884	0.00052295	1.8457e-08
0.0038436	0.19181	0.001048	0.006553	0.00020363	0.00048042	0.00052906	1.4953e-08
0.040377	0.18621	0.0060687	0.0070973	0.0002083	0.0006075	0.00053517	1.1413e-08
0.077	0.18286	0.010966	0.0076654	0.00021234	0.00074933	0.00054137	7.8458e-09
0.11806	0.18255	0.015249	0.008259	0.00021574	0.00090508	0.00054776	4.2594e-09
0.16506	0.1865	0.018364	0.0088801	0.0002185	0.0010738	0.00055449	6.6272e-10
0.19241	0.19475	0.019923	0.009531	0.00022061	0.0012544	0.00056169	2.9355e-09
0.17111	0.20718	0.019764	0.010215	0.00022206	0.0014457	0.00056958	6.5267e-09
0.10101	0.14217	0.018047	0.010936	0.00022286	0.0016466	0.00057838	1.0102e-08
0.0045846	0.082655	0.015107	0.0117	0.00022301	0.0018556	0.00058835	1.3653e-08
0.083681	0.057374	0.011347	0.012513	0.0002225	0.0020713	0.00059983	1.7172e-08
0.1107	0.048404	0.007149	0.013384	0.00022135	0.0022921	0.00061317	2.0648e-08
0.094882	0.044235	0.0027482	0.014324	0.00021955	0.0025166	0.00062879	2.4075e-08
0.063753	0.042468	0.0015431	0.015347	0.00021712	0.0027429	0.00064719	2.7445e-08
0.040316	0.043223	0.0052062	0.01647	0.00021407	0.0029694	0.0006689	3.0748e-08
0.028744	0.046666	0.0073655	0.017714	0.0002104	0.0031943	0.00069454	3.3976e-08
0.025553	0.052097	0.0070447	0.019106	0.00020613	0.0034157	0.00072481	3.7124e-08
0.026621	0.059032	0.0040736	0.020674	0.00020127	0.0036319	0.00076046	4.0181e-08
0.029959	0.069676	0.00092011	0.022456	0.00019585	0.0038409	0.00080233	4.3142e-08
0.033361	0.086745	0.0063269	0.024494	0.00018987	0.004041	0.00085136	4.5999e-08
0.035625	0.1032	0.0094781	0.026835	0.00018335	0.0042306	0.00090852	4.8745e-08
0.035438	0.10496	0.0068693	0.029533	0.00017631	0.0044079	0.00097489	5.1374e-08
0.031325	0.093168	0.00093863	0.032645	0.00016878	0.0045715	0.0010516	5.3878e-08
0.02405	0.07745	0.009346	0.036233	0.00016077	0.0047201	0.0011398	5.6253e-08
0.018134	0.062722	0.014458	0.040356	0.0001523	0.0048524	0.0012406	5.8493e-08
0.016203	0.050703	0.015267	0.045069	0.0001434	0.0049676	0.0013554	6.0592e-08
0.0162	0.041988	0.01319	0.050413	0.00013409	0.005065	0.0014851	6.2544e-08
0.017021	0.037227	0.013031	0.055445	0.00013258	0.0050947	0.0015255	6.2326e-08
0.010236	0.017061	0.0020691	0.069209	0.00011391	0.0048348	0.0020242	6.5029e-08
0.012609	0.015437	0.0021304	0.074724	0.00011235	0.0048352	0.0020853	6.4619e-08
0.016589	0.01348	4.3099e-05	0.081585	0.00010193	0.0048579	0.0022891	6.5914e-08
0.023422	0.01125	0.0023703	0.087743	9.1202e-05	0.0048639	0.0025088	6.7051e-08
0.025028	0.008521	0.0053331	0.092558	8.0174e-05	0.004854	0.0027422	6.8026e-08
0.0049274	0.0050298	0.0085999	0.095435	6.8874e-05	0.0048298	0.0029859	6.8837e-08
0.091125	0.00076041	0.010783	0.096035	5.7328e-05	0.0047926	0.0032341	6.9482e-08
0.033706	0.0031907	0.011115	0.094444	4.5562e-05	0.004744	0.0034784	6.996e-08
0.035765	0.0058677	0.010193	0.0912	3.36e-05	0.0046858	0.003705	7.027e-08
0.075926	0.0073583	0.0075136	0.087094	2.1469e-05	0.0046196	0.0038928	7.041e-08
0.089976	0.0077517	0.0026128	0.082869	9.1957e-06	0.0045473	0.0040086	7.038e-08
0.092145	0.0074431	0.0037045	0.078976	3.1923e-06	0.0044704	0.0040003	7.0181e-08
0.094968	0.0063223	0.0099556	0.075497	1.5668e-05	0.0043908	0.0037879	6.9813e-08
0.10241	0.0045025	0.014643	0.072262	2.8202e-05	0.0043098	0.0032548	6.9277e-08
0.11136	0.0023816	0.016447	0.069026	4.0767e-05	0.0042289	0.002246	6.8574e-08
0.1169	3.8904e-05	0.014267	0.065618	5.3334e-05	0.0041495	0.00058884	6.7705e-08
0.10416	0.0027122	0.0088926	0.061981	6.5874e-05	0.0040728	0.0018087	6.6674e-08
0.047693	0.0056771	0.0022061	0.058179	7.8357e-05	0.0039998	0.0047243	6.5482e-08
0.016367	0.0074661	0.0040857	0.054358	9.0753e-05	0.0039314	0.0069211	6.4132e-08
0.048496	0.003977	0.0087943	0.050705	0.00010303	0.0038684	0.0054911	6.2628e-08
0.1738	0.010733	0.011733	0.047408	0.00011517	0.0038115	0.0010065	6.0972e-08
0.1842	0.036626	0.013231	0.044635	0.00012713	0.0037612	0.0045561	5.917e-08
0.32028	0.051782	0.013767	0.042521	0.00013888	0.003718	0.0044832	5.7226e-08
0.057134	0.024468	0.013639	0.041141	0.0001504	0.0036822	0.0029591	5.5143e-08
0.075807	0.029819	0.012884	0.040489	0.00016165	0.0036541	0.0013297	5.2928e-08
0.054788	0.060719	0.011308	0.040502	0.00017261	0.0036338	4.2354e-06	5.0585e-08
0.027303	0.053668	0.0086431	0.041018	0.00018324	0.0036216	0.00097791	4.812e-08
0.0084447	0.031131	0.0048488	0.041789	0.00019353	0.0036173	0.0016434	4.554e-08
0.00028149	0.013293	0.00042313	0.042488	0.00020345	0.0036209	0.0020668	4.2849e-08
0.0041299	0.0042625	0.0036203	0.04272	0.00021296	0.0036325	0.0023103	4.0056e-08
0.006412	0.00091102	0.0061924	0.04209	0.00022204	0.0036517	0.0024233	3.7166e-08
0.0045165	0.00042515	0.0066368	0.040271	0.00023068	0.0036784	0.0024424	3.4186e-08
0.00081329	0.0016572	0.005032	0.037092	0.00023884	0.0037122	0.0023947	3.1124e-08
0.00091043	0.003241	0.0020806	0.032608	0.00024651	0.0037527	0.0022996	2.7987e-08
0.0026309	0.0048052	0.001253	0.027109	0.00025367	0.0037996	0.0021717	2.4783e-08
0.00050589	0.0057957	0.0041762	0.021029	0.0002603	0.0038521	0.0020223	2.1519e-08
0.015728	0.0059349	0.0063157	0.014827	0.00026638	0.0039098	0.00186	1.8203e-08
0.05596	0.0050349	0.0076561	0.0087214	0.00027189	0.003972	0.0016917	1.4843e-08
0.12883	0.0034391	0.0083368	0.0028579	0.00027683	0.0040378	0.0015226	1.1448e-08
0.18943	0.0010372	0.0084359	0.0025945	0.00028119	0.0041064	0.0013572	8.0247e-09
0.18767	0.0012666	0.0079298	0.0074379	0.00028494	0.004177	0.0011984	4.5823e-09
0.14036	0.0022613	0.0067526	0.011487	0.00028809	0.0042485	0.0010486	1.1289e-09
0.094475	0.0022861	0.0048989	0.014806	0.00029063	0.00432	0.00090929	2.3273e-09
0.049648	0.0017094	0.0024913	0.018207	0.00029256	0.0043904	0.00078138	5.7778e-09
0.012772	0.0010099	0.00019054	0.023138	0.00029386	0.0044587	0.00066524	9.2144e-09
0.012161	0.00043595	0.0026741	0.028932	0.00029454	0.0045238	0.00056084	1.2629e-08
0.024305	0.00026113	0.0042846	0.029073	0.00029459	0.0045847	0.00046782	1.6013e-08
0.025046	0.0019371	0.0044764	0.01693	0.00029403	0.0046404	0.00038557	1.9358e-08
0.018501	0.0059902	0.0032847	0.0032614	0.00029285	0.0046898	0.00031334	2.2657e-08
0.0078981	0.014139	0.0012425	0.020577	0.00029106	0.004732	0.00025025	2.5901e-08
0.0055362	0.027959	0.0010215	0.029422	0.00028866	0.0047661	0.0001954	2.9083e-08
0.020425	0.046129	0.0030255	0.031034	0.00028565	0.0047913	0.00014784	3.2195e-08
0.034938	0.058745	0.0045554	0.028709	0.00028206	0.0048068	0.00010666	3.5229e-08
0.043702	0.050085	0.0056812	0.024943	0.00027787	0.0048118	7.0983e-05	3.8178e-08
0.042665	0.024109	0.0065006	0.021045	0.00027312	0.0048058	3.9991e-05	4.1036e-08
0.035512	0.0034501	0.0070712	0.017547	0.0002678	0.0047883	1.2926e-05	4.3794e-08
0.028194	0.0053895	0.0073671	0.014588	0.00026194	0.0047586	1.0892e-05	4.6447e-08
0.04057	0.0087617	0.0072403	0.012149	0.00025554	0.0047164	3.207e-05	4.8988e-08
0.092762	0.0093478	0.0063558	0.010158	0.00024861	0.0046615	5.1137e-05	5.1411e-08
0.092216	0.0074815	0.004111	0.0085393	0.00024118	0.0045936	6.8554e-05	5.3711e-08
0.010217	0.004334	0.00038997	0.0072242	0.00023327	0.0045125	8.4711e-05	5.5881e-08
0.05105	0.00059255	0.0081086	0.006157	0.00022488	0.0044182	9.9934e-05	5.7916e-08
0.023404	0.0030052	0.019272	0.0052918	0.00021604	0.0043109	0.00011449	5.9811e-08
0.012664	0.0046318	0.031881	0.0045903	0.00020676	0.0041906	0.00012861	6.1563e-08
0.019397	0.00044595	0.040426	0.0040209	0.00019708	0.0040578	0.00014245	6.3166e-08
0.011296	0.0045809	0.037371	0.0035576	0.000187	0.0039128	0.00015616	6.4618e-08
0.00087887	0.0079176	0.018506	0.0031802	0.00017656	0.0037562	0.00016983	6.5913e-08
0.0083655	0.0092669	0.01154	0.0028721	0.00016577	0.0035887	0.00018353	6.705e-08
0.0086408	0.010608	0.040092	0.0026182	0.00015466	0.003411	0.00019731	6.8025e-08
0.0053684	0.0090781	0.054524	0.0024086	0.00014326	0.0032242	0.0002112	6.8836e-08
0.022355	0.0044901	0.050862	0.0022363	0.00013158	0.0030293	0.00022523	6.9482e-08
0.015728	0.0012189	0.035463	0.0020969	0.00011967	0.0028275	0.00023937	6.996e-08
0.010691	0.0013433	0.018736	0.0019875	0.00010754	0.0026199	0.00025364	7.0269e-08
0.04416	0.002757	0.0072059	0.0019068	9.523e-05	0.002408	0.00026801	7.041e-08
0.064777	0.0026737	0.0015572	0.0018537	8.2762e-05	0.0021932	0.00028247	7.038e-08
0.066702	0.0013115	0.00031852	0.001828	7.0167e-05	0.0019769	0.00029699	7.0181e-08
0.056373	0.00039202	0.00055738	0.0018292	5.7478e-05	0.0017606	0.00031155	6.9813e-08
0.041964	0.0021828	0.00039586	0.0018568	4.4723e-05	0.0015459	0.00032611	6.9277e-08
0.032172	0.0044662	0.00030378	0.0019102	3.1935e-05	0.0013344	0.00034066	6.8574e-08
0.030426	0.0074805	0.00034643	0.0019887	1.9145e-05	0.0011274	0.00035517	6.7706e-08
0.037139	0.011398	0.00042043	0.0020913	6.3855e-06	0.0009266	0.0003696	6.6674e-08
0.050708	0.015955	0.00037157	0.0022169	6.3123e-06	0.00073335	0.00038394	6.5482e-08
0.050046	0.020214	2.8275e-05	0.0023644	1.8916e-05	0.00054906	0.00039814	6.4133e-08
0.010449	0.022557	0.00079619	0.0025327	3.1394e-05	0.00037506	0.0004122	6.2628e-08
0.037143	0.021864	0.0022975	0.0027206	4.3715e-05	0.00021257	0.00042607	6.0973e-08
0.028818	0.018652	0.0046035	0.0029273	5.5847e-05	6.2764e-05	0.00043973	5.9171e-08
0.075319	0.013881	0.0076104	0.0031517	6.7758e-05	7.3314e-05	0.00045316	5.7227e-08
0.043871	0.0070587	0.01069	0.0033934	7.9419e-05	0.00019471	0.00046634	5.5144e-08
0.01817	0.0041109	0.012686	0.0036518	9.0799e-05	0.00030058	0.00047922	5.2929e-08
0.0039723	0.021415	0.012402	0.0039266	0.00010187	0.00039018	0.0004918	5.0586e-08
0.002261	0.040951	0.0093531	0.0042175	0.0001126	0.00046289	0.00050405	4.8121e-08
0.010974	0.045836	0.004224	0.0045248	0.00012297	0.00051819	0.00051593	4.5541e-08
0.025623	0.0073615	0.0014913	0.0048484	0.00013294	0.0005557	0.00052743	4.285e-08
0.048686	0.336	0.0063819	0.0051888	0.0001425	0.00057513	0.00053853	4.0057e-08
0.081279	0.21182	0.0097622	0.0055463	0.00015161	0.00057631	0.00054922	3.7167e-08
0.092158	0.16002	0.011559	0.0059214	0.00016025	0.00055918	0.00055946	3.4187e-08
0.038711	0.1603	0.011986	0.0063148	0.00016841	0.00052379	0.00056926	3.1125e-08
0.083947	0.17254	0.011319	0.0067271	0.00017606	0.0004703	0.00057861	2.7988e-08
0.084009	0.1851	0.009759	0.0071592	0.00018318	0.00039899	0.00058751	2.4783e-08
0.065952	0.19388	0.0073933	0.0076118	0.00018975	0.00031021	0.00059597	2.1519e-08
0.036537	0.19795	0.0042562	0.008086	0.00019577	0.00020447	0.00060402	1.8203e-08
0.00010134	0.19703	0.00043782	0.0085829	0.0002012	8.2352e-05	0.0006117	1.4844e-08
0.037865	0.19279	0.0038318	0.0091039	0.00020605	5.545e-05	0.00061907	1.1448e-08
0.072772	0.18675	0.0081929	0.0096505	0.0002103	0.00020813	0.00062619	8.0248e-09
0.10277	0.17982	0.012177	0.010225	0.00021394	0.00037478	0.00063317	4.5823e-09
0.1348	0.17285	0.015278	0.010829	0.00021696	0.00055438	0.00064014	1.1287e-09
0.1664	0.16459	0.017124	0.011466	0.00021935	0.00074582	0.00064726	2.3275e-09
0.15792	0.15112	0.017532	0.012139	0.00022112	0.00094788	0.00065474	5.7782e-09
0.084987	0.10951	0.016587	0.012853	0.00022226	0.0011592	0.00066281	9.2149e-09
0.0070072	0.06922	0.014546	0.013615	0.00022277	0.0013784	0.00067177	1.2629e-08
0.035845	0.046355	0.011747	0.014431	0.00022265	0.001604	0.00068196	1.6014e-08
0.038065	0.036628	0.0084719	0.015311	0.0002219	0.0018343	0.00069379	1.9359e-08
0.016081	0.032605	0.0049227	0.016267	0.00022052	0.0020676	0.00070775	2.2658e-08
0.0040287	0.03164	0.0013152	0.017315	0.00021853	0.0023022	0.00072437	2.5902e-08
0.011296	0.03384	0.0020192	0.018474	0.00021592	0.0025363	0.00074428	2.9084e-08
0.008086	0.039096	0.0044241	0.019765	0.00021272	0.0027681	0.00076819	3.2196e-08
0.00061026	0.045605	0.0050799	0.021217	0.00020892	0.0029955	0.00079689	3.523e-08
0.0074245	0.05213	0.0036181	0.022863	0.00020454	0.0032168	0.00083127	3.818e-08
0.015081	0.061247	3.941e-05	0.024742	0.00019959	0.0034302	0.00087228	4.1037e-08
0.021563	0.073108	0.0048874	0.026901	0.00019409	0.0036337	0.00092099	4.3796e-08
0.025455	0.078021	0.0089386	0.029392	0.00018805	0.0038258	0.00097852	4.6449e-08
0.025419	0.071108	0.0086872	0.032273	0.00018149	0.0040047	0.0010461	4.899e-08
0.021205	0.05896	0.0038441	0.035608	0.00017442	0.0041691	0.0011248	5.1413e-08
0.016529	0.047239	0.0023801	0.039461	0.00016686	0.0043177	0.0012161	5.3712e-08
0.015003	0.037215	0.0068991	0.043891	0.00015883	0.0044494	0.001321	5.5882e-08
0.014751	0.029136	0.0085427	0.048944	0.00015035	0.0045633	0.0014408	5.7917e-08
0.013165	0.02329	0.0079053	0.054637	0.00014144	0.004659	0.0015765	5.9813e-08
0.011927	0.02003	0.0087764	0.059609	0.00014031	0.0046913	0.0016187	5.956e-08
0.0058038	0.0072666	0.00035812	0.060617	0.00012897	0.0041162	0.0020987	5.9515e-08
0.0067877	0.0063841	4.5639e-05	0.063289	0.00012799	0.0041171	0.0021435	5.9069e-08
0.00831	0.0053055	0.0016045	0.066719	0.00011813	0.0041365	0.0023293	6.0332e-08
0.012888	0.0040353	0.0036464	0.068298	0.00010791	0.0041394	0.0025254	6.145e-08
0.012816	0.0024415	0.0061757	0.067431	9.7339e-05	0.004127	0.002727	6.242e-08
0.015002	0.00035561	0.0088988	0.063978	8.6451e-05	0.0041008	0.0029269	6.324e-08
0.080507	0.0021755	0.010873	0.058485	7.5265e-05	0.0040624	0.0031145	6.3907e-08
0.04137	0.004814	0.010453	0.05212	6.3803e-05	0.0040133	0.0032739	6.442e-08
0.0015645	0.0068023	0.0079733	0.046221	5.2089e-05	0.0039554	0.0033819	6.4779e-08
0.020653	0.0077941	0.0036727	0.041717	4.0148e-05	0.0038902	0.0034049	6.4981e-08
0.030376	0.0078645	0.0016694	0.038819	2.8004e-05	0.0038197	0.0032948	6.5026e-08
0.034678	0.0072697	0.0070431	0.037077	1.5685e-05	0.0037453	0.0029856	6.4915e-08
0.039598	0.005929	0.011352	0.035807	3.2167e-06	0.0036688	0.0023921	6.4648e-08
0.046779	0.0039388	0.01348	0.03443	9.3729e-06	0.0035915	0.0014257	6.4224e-08
0.051894	0.0015044	0.013051	0.032619	2.2055e-05	0.0035149	1.5461e-05	6.3646e-08
0.052916	0.0012768	0.010131	0.030317	3.4802e-05	0.0034401	0.0018387	6.2915e-08
0.04796	0.0045367	0.0057055	0.027638	4.7582e-05	0.0033683	0.0039897	6.2032e-08
0.030035	0.0082269	0.0010904	0.024774	6.0366e-05	0.0033004	0.0059738	6.1e-08
0.01554	0.011266	0.0028002	0.021931	7.3122e-05	0.0032372	0.0066995	5.9821e-08
0.054448	0.0099926	0.0054829	0.019299	8.582e-05	0.0031795	0.0046256	5.8497e-08
0.11005	0.0022702	0.0070886	0.01703	9.8428e-05	0.0031277	0.0001278	5.7033e-08
0.13124	0.028634	0.0079343	0.015245	0.00011091	0.0030825	0.0036146	5.5432e-08
0.096547	0.049035	0.0083338	0.014024	0.00012324	0.0030443	0.004592	5.3696e-08
0.25199	0.026503	0.0084158	0.013407	0.00013539	0.0030132	0.0039932	5.1832e-08
0.10071	0.025645	0.0081304	0.013391	0.00014731	0.0029897	0.0028269	4.9842e-08
0.049706	0.053246	0.0072859	0.013943	0.00015898	0.0029737	0.0015934	4.7733e-08
0.023902	0.043719	0.0056801	0.014928	0.00017037	0.0029655	0.00049913	4.5508e-08
0.0089649	0.02147	0.0032985	0.016145	0.00018144	0.002965	0.0003841	4.3174e-08
1.5671e-05	0.0050743	0.00050558	0.01734	0.00019217	0.0029722	0.0010477	4.0736e-08
0.0049634	0.0025732	0.001998	0.018223	0.00020253	0.002987	0.0015122	3.82e-08
0.0077786	0.0047716	0.0035092	0.01852	0.00021247	0.0030092	0.0018113	3.5572e-08
0.0065242	0.0049145	0.0036528	0.018029	0.00022199	0.0030386	0.0019801	3.2858e-08
0.001419	0.0047656	0.0025506	0.016673	0.00023104	0.0030748	0.0020503	3.0065e-08
0.0024412	0.0048958	0.0006853	0.01453	0.00023961	0.0031176	0.0020474	2.7199e-08
0.00043879	0.0051371	0.0013275	0.011811	0.00024767	0.0031664	0.0019917	2.4268e-08
0.0046914	0.0050948	0.0030445	0.0088036	0.0002552	0.0032207	0.0018993	2.1279e-08
6.7149e-05	0.0045628	0.0042942	0.0057077	0.00026218	0.0032798	0.0017828	1.8238e-08
0.029647	0.0034219	0.005108	0.0025993	0.00026858	0.0033431	0.001652	1.5153e-08
0.089975	0.0019418	0.0055735	0.00047498	0.00027439	0.0034099	0.0015145	1.2032e-08
0.13997	0.00016358	0.0056991	0.0034704	0.00027959	0.0034792	0.0013762	8.8816e-09
0.13168	0.0013454	0.0054074	0.0062743	0.00028417	0.0035501	0.0012412	5.71e-09
0.091417	0.0020412	0.0046048	0.008719	0.00028812	0.0036217	0.0011127	2.5246e-09
0.053322	0.0022191	0.003283	0.010853	0.00029143	0.003693	0.00099265	6.6679e-10
0.019702	0.0021255	0.001561	0.013415	0.00029408	0.0037629	0.00088222	3.8566e-09
0.0051445	0.0020949	0.00029712	0.017643	0.00029608	0.0038304	0.00078197	7.0372e-09
0.020225	0.0022371	0.0018954	0.0227	0.00029741	0.0038943	0.00069195	1.0201e-08
0.026176	0.0022862	0.0027537	0.02261	0.00029809	0.0039536	0.00061181	1.334e-08
0.024811	0.0014781	0.002579	0.011377	0.00029809	0.0040073	0.00054097	1.6447e-08
0.018125	0.0013739	0.0015314	0.0076613	0.00029744	0.0040543	0.00047866	1.9514e-08
0.0085129	0.0078661	5.2045e-05	0.024782	0.00029612	0.0040936	0.00042403	2.2534e-08
0.0021645	0.019915	0.0014598	0.034208	0.00029415	0.0041243	0.00037617	2.55e-08
0.012194	0.038058	0.0027602	0.036416	0.00029152	0.0041456	0.00033418	2.8405e-08
0.020689	0.056021	0.003795	0.034331	0.00028826	0.0041565	0.00029717	3.1241e-08
0.024924	0.055225	0.0046589	0.030476	0.00028437	0.0041565	0.00026433	3.4002e-08
0.023575	0.026901	0.0054112	0.026305	0.00027985	0.0041449	0.0002349	3.6681e-08
0.018661	0.0043954	0.0060465	0.022469	0.00027473	0.004121	0.00020821	3.9271e-08
0.013081	0.019317	0.0064774	0.019173	0.00026902	0.0040845	0.00018364	4.1767e-08
0.022627	0.021908	0.0065147	0.016423	0.00026273	0.0040348	0.00016068	4.4162e-08
0.077024	0.019104	0.0058032	0.014158	0.00025588	0.0039718	0.00013887	4.6451e-08
0.1186	0.015273	0.0037298	0.012299	0.00024849	0.0038952	0.00011785	4.8629e-08
0.029662	0.011842	0.00063263	0.010776	0.00024057	0.0038049	9.7289e-05	5.0688e-08
0.039493	0.0083305	0.0083523	0.0095286	0.00023215	0.003701	7.6944e-05	5.2626e-08
0.013809	0.0042071	0.019873	0.0085064	0.00022326	0.0035836	5.6614e-05	5.4437e-08
0.0013788	8.4127e-05	0.033422	0.0076688	0.0002139	0.0034528	3.6142e-05	5.6117e-08
9.5186e-06	0.0028378	0.043263	0.0069823	0.00020411	0.0033093	1.5415e-05	5.7662e-08
6.8204e-05	0.0051829	0.040781	0.0064191	0.00019391	0.0031533	5.6477e-06	5.9068e-08
0.0045177	0.0046605	0.020592	0.0059576	0.00018333	0.0029856	2.7099e-05	6.0331e-08
0.010091	0.0029638	0.011719	0.0055787	0.00017239	0.002807	4.8968e-05	6.1449e-08
0.010158	0.0006311	0.040089	0.005266	0.00016113	0.0026184	7.1263e-05	6.242e-08
0.0020177	0.00014826	0.050267	0.0050076	0.00014956	0.0024208	9.3977e-05	6.3239e-08
0.018836	0.0012822	0.041601	0.0047949	0.00013772	0.0022153	0.00011709	6.3907e-08
0.014569	0.0019397	0.024788	0.0046212	0.00012564	0.0020033	0.00014058	6.442e-08
0.0086591	0.00053178	0.010584	0.0044819	0.00011335	0.0017859	0.00016439	6.4778e-08
0.035522	0.0024651	0.0026472	0.004374	0.00010088	0.0015648	0.00018851	6.4981e-08
0.048636	0.004553	0.00034445	0.004295	8.8261e-05	0.0013413	0.00021286	6.5026e-08
0.044747	0.0047558	0.00080957	0.0042432	7.5522e-05	0.001117	0.00023742	6.4915e-08
0.031356	0.003485	0.00042009	0.0042174	6.2697e-05	0.00089347	0.00026211	6.4648e-08
0.018438	0.00134	5.773e-05	0.0042165	4.9817e-05	0.00067226	0.0002869	6.4225e-08
0.010615	0.001666	0.00040924	0.0042393	3.6914e-05	0.00045494	0.00031173	6.3647e-08
0.0092818	0.005464	0.00065546	0.0042848	2.402e-05	0.00024306	0.00033654	6.2916e-08
0.015903	0.0099987	0.00088663	0.0043521	1.1168e-05	3.8124e-05	0.00036128	6.2033e-08
0.029286	0.01523	0.0011932	0.0044399	1.6125e-06	0.00015842	0.00038589	6.1001e-08
0.0408	0.020531	0.001653	0.0045474	1.4289e-05	0.00034518	0.00041033	5.9822e-08
0.026067	0.024257	0.0023373	0.0046733	2.6831e-05	0.00052084	0.00043453	5.8498e-08
0.0077114	0.024931	0.0033131	0.0048169	3.9209e-05	0.00068419	0.00045845	5.7034e-08
0.014833	0.022748	0.0046042	0.0049772	5.1392e-05	0.0008341	0.00048204	5.5433e-08
0.045371	0.018503	0.0061134	0.0051536	6.3351e-05	0.00096952	0.00050523	5.3697e-08
0.043999	0.011054	0.0074342	0.0053453	7.5058e-05	0.0010895	0.00052799	5.1833e-08
0.026095	0.0046054	0.0079105	0.005552	8.6485e-05	0.0011934	0.00055025	4.9844e-08
0.012425	0.033281	0.006952	0.0057734	9.7606e-05	0.0012802	0.00057198	4.7734e-08
0.0071348	0.065521	0.0044323	0.0060092	0.00010839	0.0013496	0.00059312	4.551e-08
0.0094992	0.067624	0.00086174	0.0062594	0.00011883	0.001401	0.00061362	4.3175e-08
0.016168	0.087537	0.0028666	0.0065242	0.00012888	0.001434	0.00063345	4.0737e-08
0.026616	0.20976	0.0059796	0.0068036	0.00013852	0.0014484	0.00065256	3.8201e-08
0.039124	0.15656	0.0081232	0.007098	0.00014774	0.0014441	0.0006709	3.5573e-08
0.036733	0.12287	0.0092957	0.0074078	0.00015652	0.001421	0.00068845	3.2859e-08
0.00041985	0.11672	0.0096329	0.0077335	0.00016483	0.0013792	0.00070518	3.0066e-08
0.029762	0.12062	0.0092763	0.0080755	0.00017265	0.0013189	0.00072105	2.72e-08
0.041098	0.12663	0.008311	0.0084346	0.00017998	0.0012404	0.00073606	2.4269e-08
0.037753	0.13118	0.0067534	0.0088116	0.00018679	0.0011442	0.00075019	2.1279e-08
0.023201	0.13304	0.0045935	0.0092072	0.00019307	0.0010306	0.00076344	1.8238e-08
0.00046142	0.13164	0.0018648	0.0096225	0.00019881	0.00090043	0.00077585	1.5153e-08
0.03023	0.12723	0.0012867	0.010059	0.00020399	0.00075435	0.00078743	1.2032e-08
0.058935	0.12075	0.0046334	0.010517	0.00020861	0.00059322	0.00079825	8.8818e-09
0.085493	0.11277	0.0078079	0.010999	0.00021266	0.000418	0.00080838	5.7101e-09
0.11468	0.10343	0.010461	0.011508	0.00021612	0.00022977	0.00081792	2.5247e-09
0.14111	0.092152	0.012315	0.012045	0.000219	2.9703e-05	0.00082703	6.6689e-10
0.13169	0.078739	0.013205	0.012615	0.00022128	0.00018091	0.00083588	3.8568e-09
0.071685	0.057912	0.013137	0.013222	0.00022297	0.00040069	0.0008447	7.0375e-09
0.014393	0.03771	0.012256	0.013871	0.00022407	0.00062813	0.00085375	1.0201e-08
0.007692	0.024948	0.010785	0.014568	0.00022456	0.00086161	0.00086338	1.334e-08
0.00071728	0.019361	0.0089007	0.015321	0.00022446	0.0010994	0.00087398	1.6447e-08
0.01945	0.018048	0.0067286	0.01614	0.00022376	0.0013399	0.00088602	1.9515e-08
0.035108	0.019718	0.0043518	0.017038	0.00022247	0.001581	0.00090007	2.2535e-08
0.037	0.024884	0.0019337	0.018032	0.00022059	0.001821	0.00091674	2.5501e-08
0.028716	0.033316	0.0001419	0.019141	0.00021813	0.0020579	0.00093679	2.8406e-08
0.017423	0.041572	0.0014005	0.020388	0.00021509	0.0022898	0.00096101	3.1242e-08
0.0070728	0.047291	0.0014967	0.021803	0.00021149	0.0025147	0.00099034	3.4003e-08
0.0013706	0.053614	4.0164e-05	0.023419	0.00020732	0.0027308	0.0010258	3.6682e-08
0.0078508	0.058249	0.0033249	0.025275	0.0002026	0.0029361	0.0010685	3.9272e-08
0.012038	0.054744	0.0069565	0.027416	0.00019734	0.0031291	0.0011195	4.1768e-08
0.013503	0.045001	0.0080772	0.029893	0.00019156	0.003308	0.0011803	4.4164e-08
0.01189	0.034768	0.0057981	0.032758	0.00018526	0.0034716	0.0012519	4.6453e-08
0.0095059	0.026454	0.0019103	0.036059	0.00017846	0.0036186	0.0013356	4.863e-08
0.009639	0.019917	0.0014509	0.039832	0.00017117	0.003748	0.0014327	5.069e-08
0.010306	0.014847	0.003201	0.044088	0.00016341	0.0038592	0.0015442	5.2627e-08
0.0091963	0.011202	0.0033784	0.048777	0.00015519	0.0039516	0.0016708	5.4438e-08
0.0081175	0.0091764	0.0048176	0.052048	0.00015472	0.0039845	0.0017012	5.4125e-08
0.0038915	0.004108	9.3008e-07	0.051614	0.00013832	0.0035438	0.0021271	4.3462e-08
0.0048784	0.0032544	0.0010401	0.05155	0.00013759	0.0035479	0.002147	4.3085e-08
0.0053375	0.0022811	1.0205e-06	0.051793	0.00012797	0.0035657	0.0023032	4.4456e-08
0.010039	0.0011603	0.0016761	0.049448	0.00011794	0.0035652	0.0024654	4.5719e-08
0.013297	0.00021965	0.0041002	0.044194	0.00010751	0.0035475	0.002627	4.6873e-08
0.016815	0.0019369	0.0072949	0.03654	9.6725e-05	0.0035141	0.0027784	4.7913e-08
0.07368	0.0039563	0.010638	0.027906	8.5585e-05	0.0034665	0.0029053	4.8838e-08
0.045753	0.0061706	0.012037	0.020141	7.4117e-05	0.0034065	0.0029869	4.9646e-08
0.017377	0.0080296	0.0089308	0.014646	6.2342e-05	0.0033357	0.002993	5.0334e-08
0.00036862	0.0091699	0.0031954	0.011843	5.0286e-05	0.0032559	0.0028817	5.09e-08
0.0098127	0.0095062	0.00327	0.011183	3.7973e-05	0.003169	0.0025959	5.1344e-08
0.016249	0.0090572	0.0090706	0.011583	2.5429e-05	0.0030766	0.0020638	5.1664e-08
0.021435	0.0078423	0.013108	0.012083	1.2682e-05	0.0029804	0.001207	5.186e-08
0.025841	0.0058898	0.014456	0.012129	2.3864e-07	0.0028819	4.0263e-05	5.1931e-08
0.027437	0.0033086	0.013087	0.011552	1.3303e-05	0.0027827	0.0016944	5.1877e-08
0.025028	0.0002931	0.0097983	0.010424	2.6479e-05	0.002684	0.0036741	5.1697e-08
0.020636	0.0032474	0.005738	0.0089244	3.9734e-05	0.0025871	0.0057294	5.1394e-08
0.014855	0.007268	0.0019418	0.0072529	5.3035e-05	0.002493	0.0072751	5.0966e-08
0.013975	0.010864	0.0009813	0.0055899	6.6346e-05	0.0024027	0.0072677	5.0416e-08
0.039623	0.010934	0.0028992	0.0040838	7.9633e-05	0.002317	0.0046399	4.9744e-08
0.050568	0.00085442	0.0040319	0.0028497	9.2859e-05	0.0022368	4.373e-05	4.8952e-08
0.03459	0.023604	0.0046773	0.0019726	0.00010599	0.0021626	0.0038444	4.8043e-08
0.020889	0.043587	0.0050469	0.0015106	0.00011898	0.0020949	0.0054074	4.7017e-08
0.20353	0.023213	0.0052136	0.0014931	0.0001318	0.0020344	0.0052392	4.5879e-08
0.086713	0.022027	0.0051325	0.0019182	0.0001444	0.0019813	0.004243	4.463e-08
0.03536	0.042384	0.0046836	0.0027424	0.00015676	0.001936	0.0030031	4.3273e-08
0.013215	0.032438	0.0037562	0.003877	0.00016883	0.0018987	0.0017938	4.1812e-08
0.00056272	0.013613	0.0023636	0.005186	0.00018058	0.0018697	0.0007422	4.0251e-08
0.0083027	0.00032877	0.00073458	0.0064814	0.00019196	0.001849	0.00010539	3.8592e-08
0.013926	0.0072131	0.00070945	0.0075597	0.00020295	0.0018367	0.00074669	3.684e-08
0.016171	0.0093605	0.0015882	0.0082083	0.0002135	0.0018328	0.0012022	3.5e-08
0.015387	0.0093216	0.0017102	0.0082904	0.00022359	0.0018372	0.0015048	3.3076e-08
0.01114	0.0086128	0.0011346	0.0077735	0.00023317	0.0018497	0.0016868	3.1071e-08
0.0038259	0.0079114	0.00013411	0.0067503	0.00024223	0.0018702	0.0017771	2.8992e-08
0.00041253	0.0072907	0.00099339	0.0054088	0.00025072	0.0018983	0.0017998	2.6843e-08
0.0026661	0.0065507	0.0020225	0.0039112	0.00025863	0.0019335	0.0017741	2.463e-08
0.003486	0.0055208	0.0028581	0.0023867	0.00026593	0.0019755	0.0017153	2.2357e-08
0.011975	0.0041857	0.0035029	0.00086829	0.00027259	0.0020235	0.0016351	2.003e-08
0.047034	0.0027165	0.0039779	0.00062677	0.00027859	0.0020771	0.0015427	1.7655e-08
0.080931	0.0013669	0.0042353	0.002172	0.00028392	0.0021353	0.0014447	1.5237e-08
0.082371	0.00035988	0.0041662	0.0037683	0.00028855	0.0021974	0.0013461	1.2783e-08
0.059792	0.0003241	0.0036679	0.0053701	0.00029248	0.0022624	0.0012504	1.0298e-08
0.032754	0.00082735	0.0027129	0.0071955	0.0002957	0.0023294	0.0011599	7.788e-09
0.0087116	0.0013759	0.0014062	0.010186	0.00029818	0.0023974	0.0010759	5.2593e-09
0.0086114	0.0020494	2.4883e-05	0.01561	0.00029994	0.0024652	0.00099921	2.718e-09
0.018265	0.0028304	0.0012631	0.022433	0.00030096	0.0025318	0.00092985	1.7007e-10
0.021102	0.003442	0.0019456	0.024357	0.00030124	0.002596	0.00086764	2.3782e-09
0.018559	0.0032961	0.0018716	0.014579	0.0003008	0.0026567	0.0008121	4.9208e-09
0.012207	0.0014477	0.0011841	0.00484	0.00029962	0.0027127	0.00076258	7.4515e-09
0.004524	0.0035232	0.00021551	0.024219	0.00029772	0.0027631	0.00071835	9.9643e-09
0.0023362	0.013512	0.00075956	0.036343	0.00029511	0.0028066	0.00067866	1.2453e-08
0.007591	0.030507	0.0015973	0.040498	0.00029179	0.0028424	0.00064276	1.4912e-08
0.010888	0.052459	0.0023225	0.039381	0.00028778	0.0028693	0.00060992	1.7335e-08
0.011901	0.061609	0.0030338	0.035789	0.0002831	0.0028866	0.00057948	1.9716e-08
0.010915	0.033789	0.0037627	0.031495	0.00027777	0.0028934	0.00055084	2.2049e-08
0.0077313	0.012023	0.0044639	0.027365	0.00027179	0.002889	0.00052348	2.433e-08
0.0045229	0.035528	0.0050123	0.023721	0.0002652	0.0028726	0.00049693	2.6552e-08
0.011449	0.034076	0.0051907	0.020623	0.00025802	0.0028437	0.00047079	2.871e-08
0.047682	0.023871	0.0046428	0.018031	0.00025026	0.0028019	0.00044475	3.0798e-08
0.098456	0.016175	0.0028041	0.015875	0.00024197	0.0027467	0.00041853	3.2813e-08
0.071875	0.012256	0.0011432	0.014085	0.00023315	0.0026779	0.0003919	3.4748e-08
0.0026593	0.0094704	0.0081462	0.0126	0.00022384	0.0025953	0.0003647	3.66e-08
0.0012725	0.0061651	0.018689	0.011367	0.00021407	0.002499	0.00033681	3.8364e-08
0.016539	0.002226	0.031441	0.010345	0.00020387	0.002389	0.00030812	4.0035e-08
0.013264	0.0024177	0.041374	0.0094973	0.00019327	0.0022656	0.00027858	4.161e-08
0.0070082	0.0073634	0.040114	0.0087947	0.00018229	0.0021292	0.00024816	4.3084e-08
0.0050254	0.0090206	0.021424	0.0082138	0.00017098	0.0019804	0.00021685	4.4455e-08
0.0060088	0.0082166	0.010029	0.0077333	0.00015936	0.0018197	0.00018465	4.5719e-08
0.0043856	0.0066973	0.03733	0.007335	0.00014747	0.0016482	0.00015159	4.6872e-08
0.0042851	0.0059014	0.045195	0.0070052	0.00013534	0.0014666	0.00011771	4.7913e-08
0.013843	0.0059482	0.034399	0.0067327	0.000123	0.0012761	8.306e-05	4.8838e-08
0.0085144	0.0052547	0.017396	0.0065092	0.00011048	0.001078	4.7691e-05	4.9646e-08
0.0077156	0.0025529	0.0045357	0.006328	9.7824e-05	0.00087341	1.167e-05	5.0334e-08
0.023739	0.001733	0.0017898	0.0061841	8.5057e-05	0.00066387	2.4933e-05	5.09e-08
0.029214	0.0054769	0.0035712	0.0060739	7.2213e-05	0.00045083	6.2045e-05	5.1344e-08
0.02273	0.0072105	0.0031772	0.0059943	5.9324e-05	0.00023581	9.9586e-05	5.1665e-08
0.010743	0.0069291	0.0020881	0.0059431	4.6422e-05	2.0388e-05	0.00013748	5.186e-08
0.00048447	0.0053046	0.00098131	0.0059184	3.3539e-05	0.00019384	0.00017564	5.1931e-08
0.0044342	0.0028625	7.2493e-05	0.0059188	2.0705e-05	0.00040527	0.00021398	5.1877e-08
0.0037522	0.00034478	0.00062887	0.0059428	7.9497e-06	0.00061233	0.00025242	5.1698e-08
[truncated: 358,448 more rows]
