# Supplementary material for: Filopodia rotate and coil by actively generating twist in their actin shaft
Source: Nat Commun. 2022 Mar 28;13:1636. doi: 10.1038/s41467-022-28961-x (PMC8960877; doi:10.1038/s41467-022-28961-x)
Supplement: Supplementary file 16 — Source Data [file 41467_2022_28961_MOESM16_ESM.zip › Figure3J_variables.xlsx]

## Sheet: Sheet1
	Figure 3J								inset
		HEK293 glass	MCF7 glass	MCF7-p95ErbB2 glass	KPflC collagen	KPC collagen				on glass	in collagen
		0.005	0.044444	0.010101	0.0036765	0.0011111				0.010101	0.0036765
		0.0095238	0.020833	0.0027548	0.001462	0.0011111				0.0027548	0.001462
		0.0039683	0.020833	0.0055096	0.0027701	0.0026667				0.0055096	0.0027701
		0.0055556	0.011696	0.0059524	0.0060729	0.0028571				0.0059524	0.0060729
		0.0047619	0.0060606		0.001462	0.0037594				0.005	0.001462
		0.00625	0.016667		0.002924					0.0095238	0.002924
		0.003125	0.0066667		0.001462					0.0039683	0.001462
		0.0026596	0.0038462		0.0023923					0.0055556	0.0023923
		0.0020492	0.0014793		0.0023148					0.0047619	0.0023148
		0.0046296	0.0064103		0.0037037					0.00625	0.0037037
		0.017857	0.029412		0.0017361					0.003125	0.0017361
		0.010204	0.010526		0.0014881					0.0026596	0.0014881
		0.003663	0.0078125		0.0023148					0.0020492	0.0023148
		0.013605	0.0041667		0.0034843					0.0046296	0.0026042
		0.0030303			0.0017422					0.017857	0.0011111
		0.0034483			0.0017422					0.010204	0.0011111
		0.0020661			0.0017422					0.003663	0.0026667
		0.0060606			0.0017422					0.013605	0.0028571
		0.0036364			0.0034843					0.0030303	0.0034843
		0.0013889			0.0017422					0.0034483	0.0017422
		0.003003			0.0017422					0.0059524	0.0017422
		0.0065359			0.0017422					0.044444	0.0017422
					0.0026042					0.020833	0.0017422
										0.020833	0.0034843
										0.011696	0.0017422
										0.0060606	0.0017422
										0.016667	0.0017422
										0.0066667	0.0037594
										0.0038462
										0.0014793
										0.0064103
										0.029412
										0.010526
										0.0078125
										0.0041667
										0.0020661
										0.0060606
										0.0036364
										0.0013889
										0.003003
										0.0065359
