# Supplementary material for: Filopodia rotate and coil by actively generating twist in their actin shaft
Source: Nat Commun. 2022 Mar 28;13:1636. doi: 10.1038/s41467-022-28961-x (PMC8960877; doi:10.1038/s41467-022-28961-x)
Supplement: Supplementary file 16 — Source Data [file 41467_2022_28961_MOESM16_ESM.zip › Figure5F.xlsx]

## Sheet: Sheet1
	Figure 5F
	MCF-7	HEK (PBS)	mESC, 2i	mESC, S/L
	35.983	11.2632	6.3655	5.0825
	37.6094	11.2651	9.9753	5.8684
	45.6261	11.6306	13.3065	6.9788
	54.0137	12.1472	14.9753	7.3959
	56.2953	13.486	17.2749	8.073
	56.3472	13.5989	17.7167	9.0212
	64.79	15.6257	18.8546	9.2255
	76.2933	15.8136	19.205	10.1415
	76.7113	15.8477	20.6811	11.5376
	76.7113	15.8476	20.692	12.1605
	91.6788	18.1539	20.7284	12.3057
		18.4668	22.9831	12.9641
		19.675	23.5626	13.0424
		19.9557	24.3673	13.5232
		20.4569	24.6538	13.5232
		21.7976	24.6692	14.3634
		22.3175	26.0162	15.4611
		22.3735	26.2425	17.3075
		22.5192	27.2314	18.29
		22.7863	28.372	18.466
		23.4529	28.7819	18.9481
		24.1881	28.7819	19.146
		27.2875	31.123	20.2085
		28.6182	31.5187	20.5522
		29.9831	31.7297	20.776
		31.3585	36.1269	21.0272
		31.4458	37.7001	21.5833
		33.106	38.3264	22.5983
		34.5751	38.8118	22.7574
		37.6586	38.8118	26.3899
		38.8903	39.4462	27.1794
		39.4744	40.0989	28.9981
		43.7049	40.7245	29.6463
		46.3407	43.7772	29.7468
		48.2802	43.9653	31.3111
		49.2027	46.3516	31.4283
		49.2286	47.8244	31.4361
		50.4009	49.4395	33.6696
		50.9473	52.695	35.9442
		52.9826	52.695	36.0763
		54.406	53.8273	36.3559
		55.6017	55.2683	37.0213
		59.8726		38.165
		61.0369		44.189
		65.999		46.7318
		66.565		47.9678
		67.5368		49.6661
		68.2899		54.5048
		69.7769		55.6329
		71.9343		62.6119
		73.8989		66.6637
		75.2681
		77.7686
		78.6539
		78.9298
		82.1983
		84.4339
		88.8588
		99.6612
		135.852
