# Supplementary material for: Filopodia rotate and coil by actively generating twist in their actin shaft
Source: Nat Commun. 2022 Mar 28;13:1636. doi: 10.1038/s41467-022-28961-x (PMC8960877; doi:10.1038/s41467-022-28961-x)
Supplement: Supplementary file 16 — Source Data [file 41467_2022_28961_MOESM16_ESM.zip › SIFigure5A_B_variables.xlsx]

## Sheet: Sheet1
Time	Intensity
2.58621	43.243
5.17241	43.134
7.75862	44.377
10.3448	46.201
12.931	58.074
15.5172	59.853
18.1034	57.363
20.6897	63.826
23.2759	58.635
25.8621	59.205
28.4483	56.081
31.0345	56.797
33.6207	56.637
36.2069	57.362
38.7931	58.57
41.3793	59.824
43.9655	51.691
46.5517	56.277
49.1379	64.741
51.7241	65.669
54.3103	68.584
56.8966	71.001
59.4828	76.623
62.069	78.938
64.6552	78.721
67.2414	81.982
69.8276	82.508
72.4138	80.003
75	77.985
77.5862	80.903
80.1724	84.705
82.7586	85.475
85.3448	71.921
87.931	76.05
90.5172	92.532
93.1034	89.439
95.6897	92.292
98.2759	89.802
100.862	84.356
103.448	80.22
106.034	71.093
108.621	95.055
111.207	99.566
113.793	102.028
116.379	103.526
118.966	104.995
121.552	104.26
124.138	103.684
126.724	106.26
129.31	101.502
131.897	95.338
134.483	99.562
137.069	103.749
139.655	96.045
142.241	98.193
144.828	99.045
147.414	96.838
