# Supplementary material for: Filopodia rotate and coil by actively generating twist in their actin shaft
Source: Nat Commun. 2022 Mar 28;13:1636. doi: 10.1038/s41467-022-28961-x (PMC8960877; doi:10.1038/s41467-022-28961-x)
Supplement: Supplementary file 16 — Source Data [file 41467_2022_28961_MOESM16_ESM.zip › SIFigure9.xlsx]

## Sheet: Figure S9
Figure S9. Distributions
		zeta'=0	zeta'=0.1zeta	zeta'=zeta
	1	1	-1	1
	2	1	-1	1
	3	1	1	1
	4	1	-1	1
	5	1	1	1
	6	1	1	1
	7	1	-1	1
	8	1	-1	1
	9	1	-1	1
	10	1	1	1
	11	-1	1	1
	12	-1	1	1
	13	-1	1	1
	14	-1	-1	1
	15	-1	-1	1
	16	-1	1	1
	17	-1	1	1
	18	-1	1	1
	19	-1	1	1
	20	-1		1
