# Supplementary material for: Filopodia rotate and coil by actively generating twist in their actin shaft
Source: Nat Commun. 2022 Mar 28;13:1636. doi: 10.1038/s41467-022-28961-x (PMC8960877; doi:10.1038/s41467-022-28961-x)
Supplement: Supplementary file 16 — Source Data [file 41467_2022_28961_MOESM16_ESM.zip › Figure3I_n.xlsx]

## Sheet: Export Summary
	This document was exported from Numbers. Each table was converted to an Excel worksheet. All other objects on each Numbers sheet were placed on separate worksheets. Please be aware that formula calculations may differ in Excel.
	Numbers Sheet Name	Numbers Table Name	Excel Worksheet Name
	Sheet 1
		main figure	Sheet 1 - main figure
	Sheet 2
		inset	Sheet 2 - inset

## Sheet: Sheet 1 - main figure
main figure
	MCF7 glass	HEK293T glass	dnErbB2 glass	KPflC collagen	KPC collagen
data Figure 3i	0.079866	0.146483	0.417471	0.150921	0.159881
	0.077827	0.142421	0.082125	0.132674	0.048322
	1.97853	0.16945	0.081194	0.21688	0.104031
	0.158865	0.207952	0.345633	0.119867	0.248034
	0.513992	0.125579		0.177274	0.027077
	0.967818	0.401195		0.339901
	0.568857	0.535476		0.073941
	0.25642	0.668318		0.065746
	0.179157	0.328251		0.134044
	0.303329	0.239278		0.07348
	0.366051	0.590526		0.153328
	0.338582	0.195928		0.087987
	1.24352	0.097384		0.159274
	0.330306	0.251661		0.265594
		0.32544		0.021524
		0.489772		0.02562
		0.214536		0.049962
		0.369816		0.040043
		0.422081		0.044153
		0.2208		0.039346
		0.367269		0.048114
		0.088112		0.13069
				0.056616

## Sheet: Sheet 2 - inset
inset
	glass	collagen
	0.079866	0.150921
	0.077827	0.132674
	1.97853	0.21688
	0.158865	0.119867
	0.513992	0.177274
	0.967818	0.339901
	0.568857	0.073941
	0.25642	0.065746
	0.179157	0.134044
	0.303329	0.07348
	0.366051	0.153328
	0.338582	0.087987
	1.24352	0.159274
	0.330306	0.265594
	0.146483	0.021524
	0.142421	0.02562
	0.16945	0.049962
	0.207952	0.040043
	0.125579	0.044153
	0.401195	0.039346
	0.535476	0.048114
	0.668318	0.13069
	0.328251	0.056616
	0.239278	0.159881
	0.590526	0.048322
	0.195928	0.104031
	0.097384	0.248034
	0.251661	0.027077
	0.32544
	0.489772
	0.214536
	0.369816
	0.422081
	0.2208
	0.367269
	0.088112
	0.417471
	0.082125
	0.081194
	0.345633
