# Supplementary material for: Filopodia rotate and coil by actively generating twist in their actin shaft
Source: Nat Commun. 2022 Mar 28;13:1636. doi: 10.1038/s41467-022-28961-x (PMC8960877; doi:10.1038/s41467-022-28961-x)
Supplement: Supplementary file 16 — Source Data [file 41467_2022_28961_MOESM16_ESM.zip › Figure3J_n.xlsx]

## Sheet: Sheet 1
Table 1
data figure 3j	control siRNA	MyoVa	MyoVb	MyoX
	0.044497	0.613333	0.110595	0.310634
	0.184045	0.251921	0.076042	0.046928
	0.330582		0.159845	0.056206
	0.037186	0.671351	0.158981	0.049726
	0.215263	0.35247	0.126606	0.06603
	0.284998	0.215811	0.034655	0.091694
	0.288208	0.054589	0.184181	0.035895
	1.05274	0.079306	0.220888	0.056979
	0.796492	0.12509	0.091664	0.04176
	0.683555	0.05993	0.058898	0.158734
	0.267982	0.035066	0.096249	0.02611
	0.070534	0.044908	0.072755	0.426759
	0.344814	0.036563	0.028019	0.097198
	0.126166	0.017537	0.026258	0.301698
	0.311479	0.037569	0.086032
	0.297384	0.037954	0.08253	0.326522
	0.213475	0.027154	0.09002	0.258672
	0.167718	0.022487	0.079998	0.389722
	0.490788	0.022597	0.0618	0.097443
	0.158533	0.02115	0.021976
	0.313151	0.597195	0.385448
	0.171898	0.162777	0.158595
	0.189129	0.456433	0.732571
	0.176027	0.12247
	0.42354	0.175752	0.066349
	0.277444	0.18072	0.077007
	0.082896	0.1817	0.061259
	0.49908	0.194795	0.359213
	0.444987	0.146643	0.068717
	0.964	0.063469
	0.095973	0.342746
	0.350407	0.215332
	0.708667	0.256493
	0.196463	0.018279
	0.100878	0.606612
	0.203861	0.099986
	0.135212	0.079988
	0.35106	0.104167
	0.494505	0.076994
	0.108725	0.022891
	0.254778	0.011027
	0.072725	0.061444
	0.511618	0.065843
	0.468834	0.251176
	0.333117	0.08375
	0.434345	0.027854
	0.170297	0.122974
	0.289718	0.098632
	0.165224	0.031218
	0.105666	0.028397
	0.32578	0.030613
	0.130641	0.055272
	0.191833	0.099557
	0.101685	0.116214
	0.132233	0.038814
	0.218539	0.042104
	0.015005	0.057909
	0.040662	0.102724
	0.024602	0.045171
	0.071416	0.059649
	0.032202	0.043928
	0.134673	0.059315
		0.178807
	0.395492	0.187332
	0.415952	0.031226
	0.347123	0.040737
	0.287538	0.353143
	0.369132
	0.305489	0.074724
	1.01944	0.059538
	0.279393	0.063929
	0.243579	0.072445
	0.11636	0.0356
	0.168614	0.167189
	0.123874	0.047629
	0.305439	0.059804
	0.071919	0.0911
		0.058923
	0.075419	0.03494
	0.069729	0.028985
	0.066442	0.094807
	0.110374	0.161383
	0.119159	0.142449
		0.165752
	0.153448	0.117962
		0.164566
		0.119957
	0.153913	0.034044
	0.100567	0.142628
	0.14751	0.192369
	0.378693
	0.726984
	0.612127
	0.168539
	0.641455
	0.645545
	0.380176
